# Supplementary material for: Enhanced solid-state phosphorescence of organoplatinum π-systems by ion-pairing assembly
Source: Chem Sci. 2023 Dec 5;15(3):964–73. doi: 10.1039/d3sc04564a (PMC10793596; doi:10.1039/d3sc04564a)
Supplement: SC-015-D3SC04564A-s002 [file SC-015-D3SC04564A-s002.cif]

# Electronic Supplementary Material (ESI) for Chemical Science.
# This journal is © The Royal Society of Chemistry 2023

####################################################################### 
# 
# This file contains crystal structure data downloaded from the 
# Cambridge Structural Database (CSD) hosted by the Cambridge 
# Crystallographic Data Centre (CCDC).
# 
# Full information about CCDC data access policies and citation 
# guidelines are available at http://www.ccdc.cam.ac.uk/access/V1 
# 
# Audit and citation data items may have been added by the CCDC. 
# Please retain this information to preserve the provenance of 
# this file and to allow appropriate attribution of the data. 
# 
#######################################################################

data_200916maeda3_rev
_database_code_depnum_ccdc_archive 'CCDC 2158662'
loop_
_audit_author_name
_audit_author_address
'Yohei Haketa'
;Ritsumeikan University
Japan
;
_audit_update_record             
;
2022-03-15 deposited with the CCDC.	2023-12-04 downloaded from the CCDC.
;

_vrf_PLAT972_200916maeda3_rev    
;
PROBLEM: 
Check Calcd Resid. Dens.  0.82A   From Pt2            -3.81 eA-3 
Check Calcd Resid. Dens.  0.94A   From Pt2            -3.54 eA-3
RESPONSE: The large peaks around Pt atom are the ghost peaks derived from 
the ripple of fourier series truncation error.
;

_audit_creation_method           SHELXL-2014/7
_shelx_SHELXL_version_number     2014/7
_chemical_name_systematic        ?
_chemical_name_common            ?
_chemical_melting_point          ?
_chemical_formula_moiety         'C23 H19 N3 O3 Pt, C H2 Cl2 '
_chemical_formula_sum            'C24 H21 Cl2 N3 O3 Pt'
_chemical_formula_weight         665.43

loop_
_atom_type_symbol
_atom_type_description
_atom_type_scat_dispersion_real
_atom_type_scat_dispersion_imag
_atom_type_scat_source
C C 0.0181 0.0091 'International Tables Vol C Tables 4.2.6.8 and 6.1.1.4'
H H 0.0000 0.0000 'International Tables Vol C Tables 4.2.6.8 and 6.1.1.4'
N N 0.0311 0.0180 'International Tables Vol C Tables 4.2.6.8 and 6.1.1.4'
O O 0.0492 0.0322 'International Tables Vol C Tables 4.2.6.8 and 6.1.1.4'
Pt Pt -4.5932 6.9264 'International Tables Vol C Tables 4.2.6.8 and 6.1.1.4'
Cl Cl 0.3639 0.7018 'International Tables Vol C Tables 4.2.6.8 and 6.1.1.4'

_space_group_crystal_system      monoclinic
_space_group_IT_number           14
_space_group_name_H-M_alt        'P 21/n'
_space_group_name_Hall           '-P 2yn'

_shelx_space_group_comment       
;
The symmetry employed for this shelxl refinement is uniquely defined
by the following loop, which should always be used as a source of
symmetry information in preference to the above space-group names.
They are only intended as comments.
;

loop_
_space_group_symop_operation_xyz
'x, y, z'
'-x+1/2, y+1/2, -z+1/2'
'-x, -y, -z'
'x-1/2, -y-1/2, z-1/2'

_cell_length_a                   21.7245(4)
_cell_length_b                   8.15100(10)
_cell_length_c                   27.6097(5)
_cell_angle_alpha                90
_cell_angle_beta                 108.074(2)
_cell_angle_gamma                90
_cell_volume                     4647.79(14)
_cell_formula_units_Z            8
_cell_measurement_temperature    93(2)
_cell_measurement_reflns_used    47607
_cell_measurement_theta_min      2.3170
_cell_measurement_theta_max      74.2800

_exptl_crystal_description       Prism
_exptl_crystal_colour            Yellow
_exptl_crystal_density_meas      ?
_exptl_crystal_density_method    ?
_exptl_crystal_density_diffrn    1.902
_exptl_crystal_F_000             2576
_exptl_transmission_factor_min   ?
_exptl_transmission_factor_max   ?
_exptl_crystal_size_max          0.200
_exptl_crystal_size_mid          0.140
_exptl_crystal_size_min          0.010
_exptl_absorpt_coefficient_mu    13.681
_shelx_estimated_absorpt_T_min   0.171
_shelx_estimated_absorpt_T_max   0.875
_exptl_absorpt_correction_type   multi-scan
_exptl_absorpt_correction_T_min  0.30227
_exptl_absorpt_correction_T_max  1.00000
_exptl_absorpt_process_details   
;
CrysAlisPro 1.171.40.67a (Rigaku Oxford Diffraction, 2019)
Empirical absorption correction using spherical harmonics,
 implemented in SCALE3 ABSPACK scaling algorithm.
;
_exptl_absorpt_special_details   ?
_diffrn_ambient_temperature      93(2)
_diffrn_radiation_wavelength     1.54184
_diffrn_radiation_type           CuK\a
_diffrn_source                   'Rotating anode'
_diffrn_measurement_device_type  'Rigaku XtaLAB P200'
_diffrn_measurement_method       \w-scan
_diffrn_detector_area_resol_mean 5.8140
_diffrn_reflns_number            56421
_diffrn_reflns_av_unetI/netI     0.0328
_diffrn_reflns_av_R_equivalents  0.0898
_diffrn_reflns_limit_h_min       -25
_diffrn_reflns_limit_h_max       21
_diffrn_reflns_limit_k_min       -9
_diffrn_reflns_limit_k_max       9
_diffrn_reflns_limit_l_min       -32
_diffrn_reflns_limit_l_max       32
_diffrn_reflns_theta_min         2.275
_diffrn_reflns_theta_max         66.994
_diffrn_reflns_theta_full        66.994
_diffrn_measured_fraction_theta_max 0.997
_diffrn_measured_fraction_theta_full 0.997
_diffrn_reflns_Laue_measured_fraction_max 0.997
_diffrn_reflns_Laue_measured_fraction_full 0.997
_diffrn_reflns_point_group_measured_fraction_max 0.997
_diffrn_reflns_point_group_measured_fraction_full 0.997
_reflns_number_total             8254
_reflns_number_gt                8028
_reflns_threshold_expression     'I > 2\s(I)'
_reflns_Friedel_coverage         0.000
_reflns_Friedel_fraction_max     .
_reflns_Friedel_fraction_full    .

_reflns_special_details          
;
 Reflections were merged by SHELXL according to the crystal
 class for the calculation of statistics and refinement.
 
 _reflns_Friedel_fraction is defined as the number of unique
 Friedel pairs measured divided by the number that would be
 possible theoretically, ignoring centric projections and
 systematic absences.
;

_computing_data_collection       ?
_computing_cell_refinement       ?
_computing_data_reduction        ?
_computing_structure_solution    ?
_computing_structure_refinement  'SHELXL-2014/7 (Sheldrick, 2014)'
_computing_molecular_graphics    ?
_computing_publication_material  ?
_refine_special_details          ?
_refine_ls_structure_factor_coef Fsqd
_refine_ls_matrix_type           full
_refine_ls_weighting_scheme      calc
_refine_ls_weighting_details     
'w=1/[\s^2^(Fo^2^)+(0.0829P)^2^+53.2769P] where P=(Fo^2^+2Fc^2^)/3'
_atom_sites_solution_primary     ?
_atom_sites_solution_secondary   ?
_atom_sites_solution_hydrogens   geom
_refine_ls_hydrogen_treatment    constr
_refine_ls_extinction_method     none
_refine_ls_extinction_coef       .
_refine_ls_number_reflns         8254
_refine_ls_number_parameters     597
_refine_ls_number_restraints     0
_refine_ls_R_factor_all          0.0666
_refine_ls_R_factor_gt           0.0658
_refine_ls_wR_factor_ref         0.1677
_refine_ls_wR_factor_gt          0.1669
_refine_ls_goodness_of_fit_ref   1.047
_refine_ls_restrained_S_all      1.047
_refine_ls_shift/su_max          0.002
_refine_ls_shift/su_mean         0.000

loop_
_atom_site_label
_atom_site_type_symbol
_atom_site_fract_x
_atom_site_fract_y
_atom_site_fract_z
_atom_site_U_iso_or_equiv
_atom_site_adp_type
_atom_site_occupancy
_atom_site_site_symmetry_order
_atom_site_calc_flag
_atom_site_refinement_flags_posn
_atom_site_refinement_flags_adp
_atom_site_refinement_flags_occupancy
_atom_site_disorder_assembly
_atom_site_disorder_group
Cl1 Cl 0.6764(3) -0.2712(7) 0.72006(17) 0.1147(16) Uani 1 1 d . . . . .
Cl2 Cl 0.6407(3) 0.0235(6) 0.6577(2) 0.1163(15) Uani 1 1 d . . . . .
Cl3 Cl 0.5284(2) -0.0577(9) 0.7527(2) 0.136(2) Uani 1 1 d . . . . .
Cl4 Cl 0.3911(3) -0.0470(7) 0.7407(3) 0.159(3) Uani 1 1 d . . . . .
O1 O 0.0804(3) 0.2229(8) 0.4236(2) 0.0422(14) Uani 1 1 d . . . . .
O2 O -0.0409(3) 0.0986(9) 0.4350(2) 0.0471(15) Uani 1 1 d . . . . .
N1 N -0.0030(4) 0.2836(10) 0.5319(3) 0.0409(17) Uani 1 1 d . . . . .
O3 O 0.4223(3) 0.7888(9) 0.5092(3) 0.0524(17) Uani 1 1 d . . . . .
O4 O 0.4848(3) 0.5837(10) 0.5998(3) 0.0559(18) Uani 1 1 d . . . . .
O5 O 0.7860(3) 0.3751(10) 0.6057(3) 0.0579(19) Uani 1 1 d . . . . .
O6 O 0.2382(4) 0.6904(11) 0.6229(3) 0.0599(19) Uani 1 1 d . . . . .
N2 N -0.1475(4) -0.0803(11) 0.3950(3) 0.050(2) Uani 1 1 d . . . . .
H1 H -0.1395 -0.0565 0.4275 0.060 Uiso 1 1 calc R U . . .
N3 N 0.1435(4) 0.2854(11) 0.3559(3) 0.050(2) Uani 1 1 d . . . . .
H2 H 0.1534 0.3535 0.3819 0.060 Uiso 1 1 calc R U . . .
N4 N 0.5487(5) 0.7395(10) 0.4866(4) 0.052(2) Uani 1 1 d . . . . .
C1 C 0.5962(5) 0.5549(12) 0.5661(4) 0.047(2) Uani 1 1 d . . . . .
C2 C 0.1047(4) 0.3835(12) 0.5210(3) 0.042(2) Uani 1 1 d . . . . .
C3 C 0.1627(4) 0.4323(13) 0.5140(3) 0.044(2) Uani 1 1 d . . . . .
H3 H 0.1728 0.3945 0.4848 0.053 Uiso 1 1 calc R U . . .
C4 C 0.2060(5) 0.5332(13) 0.5478(4) 0.047(2) Uani 1 1 d . . . . .
H4 H 0.2454 0.5630 0.5421 0.056 Uiso 1 1 calc R U . . .
C5 C 0.0912(4) 0.4456(13) 0.5641(3) 0.043(2) Uani 1 1 d . . . . .
C6 C 0.0309(4) 0.3890(12) 0.5700(3) 0.041(2) Uani 1 1 d . . . . .
C7 C 0.3799(5) 0.7117(13) 0.5772(4) 0.050(2) Uani 1 1 d . . . . .
H5 H 0.3439 0.7292 0.5892 0.060 Uiso 1 1 calc R U . . .
C8 C 0.0543(4) 0.1551(13) 0.3792(3) 0.044(2) Uani 1 1 d . . . . .
C9 C -0.0616(5) 0.2267(13) 0.5322(4) 0.048(2) Uani 1 1 d . . . . .
H6 H -0.0850 0.1561 0.5054 0.058 Uiso 1 1 calc R U . . .
N5 N 0.3154(5) 0.9611(12) 0.4594(4) 0.062(2) Uani 1 1 d . . . . .
H7 H 0.3449 0.9581 0.4437 0.075 Uiso 1 1 calc R U . . .
C10 C 0.3651(4) 0.5100(15) 0.6617(4) 0.051(2) Uani 1 1 d . . . . .
H8 H 0.3251 0.5613 0.6443 0.061 Uiso 1 1 calc R U . . .
C11 C 0.6086(5) 0.6881(12) 0.4920(4) 0.050(2) Uani 1 1 d . . . . .
C12 C 0.3786(5) 0.7911(13) 0.5315(4) 0.049(2) Uani 1 1 d . . . . .
C13 C 0.0949(4) 0.1708(14) 0.3459(4) 0.047(2) Uani 1 1 d . . . . .
C14 C 0.1344(4) 0.5484(13) 0.5989(3) 0.046(2) Uani 1 1 d . . . . .
H9 H 0.1243 0.5881 0.6279 0.055 Uiso 1 1 calc R U . . .
C15 C 0.0051(5) 0.4337(14) 0.6084(4) 0.047(2) Uani 1 1 d . . . . .
H10 H 0.0279 0.5068 0.6347 0.056 Uiso 1 1 calc R U . . .
C16 C 0.4287(5) 0.6108(14) 0.6062(4) 0.049(2) Uani 1 1 d . . . . .
C17 C -0.0041(4) 0.0755(13) 0.3621(3) 0.045(2) Uani 1 1 d . . . . .
H11 H -0.0163 0.0356 0.3281 0.054 Uiso 1 1 calc R U . . .
C18 C 0.6383(5) 0.5896(12) 0.5368(4) 0.048(2) Uani 1 1 d . . . . .
C19 C -0.0550(5) 0.3690(13) 0.6077(4) 0.051(2) Uani 1 1 d . . . . .
H12 H -0.0728 0.3963 0.6340 0.062 Uiso 1 1 calc R U . . .
C20 C 0.6372(6) 0.7276(14) 0.4545(4) 0.054(3) Uani 1 1 d . . . . .
H13 H 0.6795 0.6896 0.4571 0.064 Uiso 1 1 calc R U . . .
C21 C -0.1080(4) -0.0432(12) 0.3666(4) 0.046(2) Uani 1 1 d . . . . .
N6 N 0.4677(5) 0.4337(14) 0.6842(4) 0.065(3) Uani 1 1 d . . . . .
H14 H 0.5084 0.4232 0.6850 0.079 Uiso 1 1 calc R U . . .
C22 C -0.0484(4) 0.0463(12) 0.3896(3) 0.043(2) Uani 1 1 d . . . . .
C23 C 0.1918(4) 0.5922(14) 0.5909(4) 0.048(2) Uani 1 1 d . . . . .
C24 C 0.4208(5) 0.5245(14) 0.6494(4) 0.050(2) Uani 1 1 d . . . . .
C25 C 0.7227(4) 0.4307(14) 0.5945(4) 0.048(2) Uani 1 1 d . . . . .
C26 C -0.0881(5) 0.2663(14) 0.5690(4) 0.049(2) Uani 1 1 d . . . . .
H15 H -0.1291 0.2236 0.5680 0.059 Uiso 1 1 calc R U . . .
C27 C 0.0948(5) 0.0912(14) 0.3020(4) 0.051(2) Uani 1 1 d . . . . .
H16 H 0.0657 0.0068 0.2854 0.061 Uiso 1 1 calc R U . . .
C28 C -0.1382(5) -0.1038(14) 0.3178(4) 0.051(2) Uani 1 1 d . . . . .
H17 H -0.1221 -0.0971 0.2896 0.061 Uiso 1 1 calc R U . . .
C29 C 0.6829(5) 0.3958(14) 0.6232(4) 0.052(2) Uani 1 1 d . . . . .
H18 H 0.6981 0.3278 0.6524 0.062 Uiso 1 1 calc R U . . .
C30 C 0.5150(6) 0.8330(13) 0.4466(4) 0.053(2) Uani 1 1 d . . . . .
H19 H 0.4727 0.8687 0.4447 0.063 Uiso 1 1 calc R U . . .
C31 C 0.6204(5) 0.4592(14) 0.6097(4) 0.051(2) Uani 1 1 d . . . . .
H20 H 0.5938 0.4369 0.6306 0.061 Uiso 1 1 calc R U . . .
C32 C 0.7001(5) 0.5243(14) 0.5509(4) 0.052(2) Uani 1 1 d . . . . .
H21 H 0.7272 0.5441 0.5304 0.062 Uiso 1 1 calc R U . . .
C33 C 0.1742(5) 0.2786(15) 0.3199(4) 0.054(3) Uani 1 1 d . . . . .
H22 H 0.2093 0.3458 0.3185 0.065 Uiso 1 1 calc R U . . .
C34 C 0.3202(5) 0.8842(13) 0.5040(4) 0.053(2) Uani 1 1 d . . . . .
C35 C 0.6020(7) 0.8255(17) 0.4123(5) 0.070(3) Uani 1 1 d . . . . .
H23 H 0.6210 0.8548 0.3868 0.084 Uiso 1 1 calc R U . . .
C36 C -0.1969(5) -0.1767(15) 0.3179(4) 0.055(3) Uani 1 1 d . . . . .
H24 H -0.2278 -0.2280 0.2899 0.066 Uiso 1 1 calc R U . . .
C37 C 0.4394(6) 0.3616(17) 0.7177(4) 0.064(3) Uani 1 1 d . . . . .
H25 H 0.4600 0.2919 0.7456 0.076 Uiso 1 1 calc R U . . .
C38 C -0.2008(5) -0.1596(15) 0.3657(4) 0.057(3) Uani 1 1 d . . . . .
H26 H -0.2355 -0.1973 0.3768 0.068 Uiso 1 1 calc R U . . .
C39 C 0.5403(6) 0.8777(16) 0.4085(4) 0.061(3) Uani 1 1 d . . . . .
H27 H 0.5160 0.9425 0.3805 0.074 Uiso 1 1 calc R U . . .
C40 C 0.2637(5) 0.9244(14) 0.5164(5) 0.057(3) Uani 1 1 d . . . . .
H28 H 0.2531 0.8900 0.5457 0.068 Uiso 1 1 calc R U . . .
C41 C 0.2307(5) 0.7333(16) 0.6709(4) 0.058(3) Uani 1 1 d . . . . .
H29 H 0.1925 0.8036 0.6654 0.087 Uiso 1 1 calc R U . . .
H30 H 0.2693 0.7924 0.6914 0.087 Uiso 1 1 calc R U . . .
H31 H 0.2252 0.6334 0.6889 0.087 Uiso 1 1 calc R U . . .
C42 C 0.1453(6) 0.1567(17) 0.2860(4) 0.063(3) Uani 1 1 d . . . . .
H32 H 0.1571 0.1231 0.2572 0.076 Uiso 1 1 calc R U . . .
C43 C 0.2259(5) 1.0260(15) 0.4767(5) 0.067(3) Uani 1 1 d . . . . .
H33 H 0.1851 1.0734 0.4744 0.080 Uiso 1 1 calc R U . . .
C44 C 0.8084(6) 0.2660(17) 0.6487(5) 0.067(3) Uani 1 1 d . . . . .
H34 H 0.8094 0.3247 0.6800 0.101 Uiso 1 1 calc R U . . .
H35 H 0.8521 0.2273 0.6515 0.101 Uiso 1 1 calc R U . . .
H36 H 0.7791 0.1720 0.6441 0.101 Uiso 1 1 calc R U . . .
C45 C 0.2587(6) 1.0427(16) 0.4427(5) 0.070(3) Uani 1 1 d . . . . .
H37 H 0.2441 1.1028 0.4117 0.084 Uiso 1 1 calc R U . . .
C46 C 0.3759(6) 0.4111(19) 0.7024(5) 0.074(4) Uani 1 1 d . . . . .
H38 H 0.3445 0.3803 0.7182 0.089 Uiso 1 1 calc R U . . .
C47 C 0.4609(10) -0.169(3) 0.7528(7) 0.114(6) Uani 1 1 d . . . . .
H39 H 0.4692 -0.2227 0.7864 0.137 Uiso 1 1 calc R U . . .
H40 H 0.4532 -0.2560 0.7266 0.137 Uiso 1 1 calc R U . . .
C48 C 0.6236(15) -0.181(3) 0.6658(9) 0.176(13) Uani 1 1 d . . . . .
H41 H 0.6251 -0.2434 0.6355 0.212 Uiso 1 1 calc R U . . .
H42 H 0.5789 -0.1885 0.6677 0.212 Uiso 1 1 calc R U . . .
Pt1 Pt 0.03631(2) 0.24215(5) 0.47721(2) 0.03819(14) Uani 1 1 d . . . . .
Pt2 Pt 0.51090(2) 0.66622(6) 0.54079(2) 0.04884(16) Uani 1 1 d . . . . .

loop_
_atom_site_aniso_label
_atom_site_aniso_U_11
_atom_site_aniso_U_22
_atom_site_aniso_U_33
_atom_site_aniso_U_23
_atom_site_aniso_U_13
_atom_site_aniso_U_12
Cl1 0.152(4) 0.125(4) 0.077(2) 0.013(2) 0.049(3) 0.024(3)
Cl2 0.137(4) 0.082(3) 0.127(4) 0.002(3) 0.037(3) -0.013(3)
Cl3 0.094(3) 0.181(6) 0.125(4) 0.039(4) 0.022(3) -0.002(3)
Cl4 0.096(3) 0.104(4) 0.248(7) 0.056(4) 0.011(4) -0.024(3)
O1 0.039(3) 0.046(4) 0.041(3) 0.004(3) 0.012(3) 0.006(3)
O2 0.041(3) 0.056(4) 0.042(3) 0.004(3) 0.010(3) 0.002(3)
N1 0.037(4) 0.038(4) 0.050(4) 0.006(3) 0.017(3) 0.008(3)
O3 0.045(4) 0.051(4) 0.061(4) 0.005(3) 0.017(3) -0.004(3)
O4 0.041(4) 0.075(5) 0.055(4) 0.014(4) 0.020(3) 0.016(3)
O5 0.043(4) 0.072(5) 0.064(4) 0.011(4) 0.025(3) 0.009(4)
O6 0.047(4) 0.076(5) 0.056(4) -0.018(4) 0.016(3) -0.010(4)
N2 0.043(4) 0.061(5) 0.046(4) 0.008(4) 0.013(3) 0.000(4)
N3 0.045(5) 0.058(5) 0.049(5) 0.001(4) 0.018(4) 0.010(4)
N4 0.055(5) 0.043(5) 0.058(5) -0.007(4) 0.018(4) -0.001(4)
C1 0.045(5) 0.035(5) 0.063(6) -0.003(4) 0.021(4) -0.005(4)
C2 0.041(5) 0.048(5) 0.038(4) 0.007(4) 0.015(4) 0.013(4)
C3 0.036(4) 0.058(6) 0.040(5) 0.003(4) 0.015(4) 0.006(4)
C4 0.040(5) 0.055(6) 0.047(5) -0.001(4) 0.016(4) 0.010(4)
C5 0.037(4) 0.051(5) 0.044(5) 0.005(4) 0.015(4) 0.005(4)
C6 0.037(4) 0.044(5) 0.041(5) 0.009(4) 0.011(4) 0.011(4)
C7 0.031(5) 0.052(6) 0.061(6) -0.008(5) 0.005(4) 0.004(4)
C8 0.038(5) 0.054(6) 0.038(5) 0.004(4) 0.012(4) 0.013(4)
C9 0.040(5) 0.049(6) 0.054(6) 0.006(4) 0.011(4) 0.007(4)
N5 0.055(5) 0.056(6) 0.066(6) 0.007(5) 0.006(4) 0.014(4)
C10 0.034(5) 0.071(7) 0.046(5) -0.008(5) 0.012(4) 0.004(5)
C11 0.050(6) 0.033(5) 0.065(6) -0.007(4) 0.017(5) 0.000(4)
C12 0.043(5) 0.048(6) 0.054(6) -0.008(5) 0.011(4) 0.005(4)
C13 0.032(4) 0.065(7) 0.043(5) 0.008(4) 0.009(4) 0.007(4)
C14 0.038(5) 0.059(6) 0.041(5) 0.004(4) 0.012(4) 0.008(4)
C15 0.043(5) 0.058(6) 0.040(5) 0.004(4) 0.014(4) 0.009(4)
C16 0.038(5) 0.056(6) 0.053(5) 0.000(5) 0.016(4) 0.004(4)
C17 0.040(5) 0.053(6) 0.038(4) 0.002(4) 0.006(4) 0.005(4)
C18 0.044(5) 0.042(5) 0.055(5) -0.011(4) 0.009(4) -0.014(4)
C19 0.053(6) 0.053(6) 0.055(6) 0.015(5) 0.027(5) 0.010(5)
C20 0.060(6) 0.052(6) 0.054(6) -0.001(5) 0.024(5) -0.001(5)
C21 0.041(5) 0.046(5) 0.049(5) 0.008(4) 0.011(4) 0.010(4)
N6 0.047(5) 0.077(7) 0.070(6) 0.004(5) 0.015(4) 0.005(5)
C22 0.038(5) 0.042(5) 0.047(5) 0.008(4) 0.009(4) 0.011(4)
C23 0.030(4) 0.059(6) 0.050(5) 0.003(5) 0.006(4) 0.007(4)
C24 0.037(5) 0.061(6) 0.050(5) -0.004(5) 0.009(4) 0.005(4)
C25 0.034(5) 0.056(6) 0.056(6) 0.002(5) 0.015(4) 0.003(4)
C26 0.041(5) 0.062(7) 0.050(6) 0.011(5) 0.024(4) 0.009(4)
C27 0.050(5) 0.059(6) 0.042(5) 0.000(4) 0.013(4) 0.007(5)
C28 0.050(5) 0.057(6) 0.043(5) 0.000(4) 0.011(4) 0.000(5)
C29 0.043(5) 0.057(6) 0.058(6) 0.008(5) 0.019(4) 0.005(5)
C30 0.056(6) 0.047(6) 0.051(6) 0.006(5) 0.011(5) 0.001(5)
C31 0.036(5) 0.063(6) 0.060(6) 0.015(5) 0.023(4) 0.002(4)
C32 0.040(5) 0.059(6) 0.060(6) -0.004(5) 0.020(4) -0.009(5)
C33 0.045(5) 0.071(7) 0.052(6) 0.009(5) 0.023(5) 0.006(5)
C34 0.039(5) 0.043(5) 0.070(7) -0.007(5) 0.007(5) 0.007(4)
C35 0.083(9) 0.068(8) 0.067(7) 0.009(6) 0.035(7) 0.001(7)
C36 0.050(6) 0.064(7) 0.044(5) 0.001(5) 0.003(4) -0.010(5)
C37 0.062(7) 0.088(9) 0.042(5) 0.002(6) 0.018(5) -0.013(6)
C38 0.048(6) 0.065(7) 0.054(6) 0.011(5) 0.011(5) -0.008(5)
C39 0.074(8) 0.062(7) 0.050(6) 0.007(5) 0.022(5) 0.011(6)
C40 0.040(5) 0.048(6) 0.078(7) 0.002(5) 0.011(5) 0.003(4)
C41 0.046(6) 0.074(8) 0.054(6) -0.013(5) 0.017(5) 0.002(5)
C42 0.059(7) 0.082(8) 0.053(6) -0.008(6) 0.022(5) 0.009(6)
C43 0.045(6) 0.052(7) 0.093(9) -0.010(6) 0.007(6) 0.008(5)
C44 0.055(7) 0.082(9) 0.066(7) 0.017(6) 0.020(6) 0.011(6)
C45 0.070(8) 0.056(7) 0.068(7) -0.003(6) -0.001(6) 0.018(6)
C46 0.061(7) 0.090(10) 0.079(8) -0.027(8) 0.032(6) -0.022(7)
C47 0.145(17) 0.108(14) 0.082(11) -0.008(10) 0.025(11) -0.021(13)
C48 0.24(3) 0.091(15) 0.14(2) 0.043(14) -0.024(19) -0.043(18)
Pt1 0.0325(2) 0.0441(2) 0.0380(2) 0.00430(15) 0.01091(16) 0.00778(15)
Pt2 0.0369(2) 0.0526(3) 0.0562(3) 0.00346(19) 0.01338(18) 0.00040(17)

_geom_special_details            
;
 All esds (except the esd in the dihedral angle between two l.s. planes)
 are estimated using the full covariance matrix.  The cell esds are taken
 into account individually in the estimation of esds in distances, angles
 and torsion angles; correlations between esds in cell parameters are only
 used when they are defined by crystal symmetry.  An approximate (isotropic)
 treatment of cell esds is used for estimating esds involving l.s. planes.
;

loop_
_geom_bond_atom_site_label_1
_geom_bond_atom_site_label_2
_geom_bond_distance
_geom_bond_site_symmetry_2
_geom_bond_publ_flag
Cl1 C48 1.74(2) . ?
Cl2 C48 1.74(2) . ?
Cl3 C47 1.73(2) . ?
Cl4 C47 1.75(2) . ?
O1 C8 1.304(11) . ?
O1 Pt1 2.002(6) . ?
O2 C22 1.285(11) . ?
O2 Pt1 2.081(7) . ?
N1 C9 1.357(13) . ?
N1 C6 1.381(13) . ?
N1 Pt1 1.981(8) . ?
O3 C12 1.282(13) . ?
O3 Pt2 2.102(7) . ?
O4 C16 1.304(11) . ?
O4 Pt2 2.000(7) . ?
O5 C25 1.388(11) . ?
O5 C44 1.442(14) . ?
O6 C23 1.372(12) . ?
O6 C41 1.429(13) . ?
N2 C38 1.354(14) . ?
N2 C21 1.363(12) . ?
N2 H1 0.8800 . ?
N3 C33 1.358(13) . ?
N3 C13 1.371(14) . ?
N3 H2 0.8800 . ?
N4 C11 1.332(14) . ?
N4 C30 1.355(14) . ?
N4 Pt2 2.008(9) . ?
C1 C31 1.394(14) . ?
C1 C18 1.422(14) . ?
C1 Pt2 1.986(10) . ?
C2 C3 1.391(13) . ?
C2 C5 1.406(13) . ?
C2 Pt1 1.970(10) . ?
C3 C4 1.374(14) . ?
C3 H3 0.9500 . ?
C4 C23 1.402(14) . ?
C4 H4 0.9500 . ?
C5 C14 1.394(14) . ?
C5 C6 1.445(13) . ?
C6 C15 1.394(13) . ?
C7 C16 1.383(14) . ?
C7 C12 1.411(16) . ?
C7 H5 0.9500 . ?
C8 C17 1.373(14) . ?
C8 C13 1.463(13) . ?
C9 C26 1.353(15) . ?
C9 H6 0.9500 . ?
N5 C45 1.348(14) . ?
N5 C34 1.358(15) . ?
N5 H7 0.8800 . ?
C10 C46 1.345(18) . ?
C10 C24 1.358(14) . ?
C10 H8 0.9500 . ?
C11 C20 1.401(15) . ?
C11 C18 1.448(15) . ?
C12 C34 1.470(14) . ?
C13 C27 1.373(14) . ?
C14 C23 1.380(13) . ?
C14 H9 0.9500 . ?
C15 C19 1.402(14) . ?
C15 H10 0.9500 . ?
C16 C24 1.441(15) . ?
C17 C22 1.419(13) . ?
C17 H11 0.9500 . ?
C18 C32 1.384(14) . ?
C19 C26 1.373(16) . ?
C19 H12 0.9500 . ?
C20 C35 1.423(17) . ?
C20 H13 0.9500 . ?
C21 C28 1.394(14) . ?
C21 C22 1.450(14) . ?
N6 C24 1.379(14) . ?
N6 C37 1.390(15) . ?
N6 H14 0.8800 . ?
C25 C29 1.371(14) . ?
C25 C32 1.381(15) . ?
C26 H15 0.9500 . ?
C27 C42 1.410(16) . ?
C27 H16 0.9500 . ?
C28 C36 1.407(15) . ?
C28 H17 0.9500 . ?
C29 C31 1.392(14) . ?
C29 H18 0.9500 . ?
C30 C39 1.378(16) . ?
C30 H19 0.9500 . ?
C31 H20 0.9500 . ?
C32 H21 0.9500 . ?
C33 C42 1.376(17) . ?
C33 H22 0.9500 . ?
C34 C40 1.410(15) . ?
C35 C39 1.380(18) . ?
C35 H23 0.9500 . ?
C36 C38 1.354(15) . ?
C36 H24 0.9500 . ?
C37 C46 1.373(18) . ?
C37 H25 0.9500 . ?
C38 H26 0.9500 . ?
C39 H27 0.9500 . ?
C40 C43 1.416(16) . ?
C40 H28 0.9500 . ?
C41 H29 0.9800 . ?
C41 H30 0.9800 . ?
C41 H31 0.9800 . ?
C42 H32 0.9500 . ?
C43 C45 1.350(19) . ?
C43 H33 0.9500 . ?
C44 H34 0.9800 . ?
C44 H35 0.9800 . ?
C44 H36 0.9800 . ?
C45 H37 0.9500 . ?
C46 H38 0.9500 . ?
C47 H39 0.9900 . ?
C47 H40 0.9900 . ?
C48 H41 0.9900 . ?
C48 H42 0.9900 . ?

loop_
_geom_angle_atom_site_label_1
_geom_angle_atom_site_label_2
_geom_angle_atom_site_label_3
_geom_angle
_geom_angle_site_symmetry_1
_geom_angle_site_symmetry_3
_geom_angle_publ_flag
C8 O1 Pt1 124.1(6) . . ?
C22 O2 Pt1 124.7(6) . . ?
C9 N1 C6 119.2(8) . . ?
C9 N1 Pt1 124.9(7) . . ?
C6 N1 Pt1 115.6(6) . . ?
C12 O3 Pt2 121.9(7) . . ?
C16 O4 Pt2 124.6(6) . . ?
C25 O5 C44 116.3(8) . . ?
C23 O6 C41 117.9(8) . . ?
C38 N2 C21 109.6(9) . . ?
C38 N2 H1 125.2 . . ?
C21 N2 H1 125.2 . . ?
C33 N3 C13 110.3(9) . . ?
C33 N3 H2 124.8 . . ?
C13 N3 H2 124.8 . . ?
C11 N4 C30 122.0(10) . . ?
C11 N4 Pt2 115.8(8) . . ?
C30 N4 Pt2 122.2(8) . . ?
C31 C1 C18 117.8(9) . . ?
C31 C1 Pt2 128.2(7) . . ?
C18 C1 Pt2 113.8(7) . . ?
C3 C2 C5 116.8(9) . . ?
C3 C2 Pt1 128.7(7) . . ?
C5 C2 Pt1 114.5(7) . . ?
C4 C3 C2 122.4(9) . . ?
C4 C3 H3 118.8 . . ?
C2 C3 H3 118.8 . . ?
C3 C4 C23 119.9(9) . . ?
C3 C4 H4 120.1 . . ?
C23 C4 H4 120.1 . . ?
C14 C5 C2 121.8(9) . . ?
C14 C5 C6 123.7(9) . . ?
C2 C5 C6 114.5(9) . . ?
N1 C6 C15 119.8(9) . . ?
N1 C6 C5 113.7(8) . . ?
C15 C6 C5 126.5(9) . . ?
C16 C7 C12 126.2(10) . . ?
C16 C7 H5 116.9 . . ?
C12 C7 H5 116.9 . . ?
O1 C8 C17 127.4(9) . . ?
O1 C8 C13 112.6(9) . . ?
C17 C8 C13 120.0(9) . . ?
C26 C9 N1 122.7(10) . . ?
C26 C9 H6 118.7 . . ?
N1 C9 H6 118.7 . . ?
C45 N5 C34 110.1(11) . . ?
C45 N5 H7 124.9 . . ?
C34 N5 H7 124.9 . . ?
C46 C10 C24 108.8(10) . . ?
C46 C10 H8 125.6 . . ?
C24 C10 H8 125.6 . . ?
N4 C11 C20 119.2(10) . . ?
N4 C11 C18 115.5(10) . . ?
C20 C11 C18 125.3(10) . . ?
O3 C12 C7 127.5(9) . . ?
O3 C12 C34 114.2(10) . . ?
C7 C12 C34 118.2(10) . . ?
N3 C13 C27 106.9(9) . . ?
N3 C13 C8 120.6(9) . . ?
C27 C13 C8 132.5(10) . . ?
C23 C14 C5 119.6(9) . . ?
C23 C14 H9 120.2 . . ?
C5 C14 H9 120.2 . . ?
C6 C15 C19 118.9(10) . . ?
C6 C15 H10 120.6 . . ?
C19 C15 H10 120.6 . . ?
O4 C16 C7 127.0(10) . . ?
O4 C16 C24 112.8(9) . . ?
C7 C16 C24 120.3(9) . . ?
C8 C17 C22 127.2(9) . . ?
C8 C17 H11 116.4 . . ?
C22 C17 H11 116.4 . . ?
C32 C18 C1 120.1(10) . . ?
C32 C18 C11 126.1(10) . . ?
C1 C18 C11 113.7(9) . . ?
C26 C19 C15 120.1(9) . . ?
C26 C19 H12 120.0 . . ?
C15 C19 H12 120.0 . . ?
C11 C20 C35 119.0(11) . . ?
C11 C20 H13 120.5 . . ?
C35 C20 H13 120.5 . . ?
N2 C21 C28 106.6(9) . . ?
N2 C21 C22 119.7(9) . . ?
C28 C21 C22 133.7(9) . . ?
C24 N6 C37 107.7(10) . . ?
C24 N6 H14 126.1 . . ?
C37 N6 H14 126.1 . . ?
O2 C22 C17 124.4(9) . . ?
O2 C22 C21 114.8(8) . . ?
C17 C22 C21 120.8(9) . . ?
O6 C23 C14 124.6(9) . . ?
O6 C23 C4 115.8(9) . . ?
C14 C23 C4 119.6(10) . . ?
C10 C24 N6 107.7(10) . . ?
C10 C24 C16 126.3(9) . . ?
N6 C24 C16 125.8(9) . . ?
C29 C25 C32 120.0(9) . . ?
C29 C25 O5 124.2(9) . . ?
C32 C25 O5 115.8(9) . . ?
C9 C26 C19 119.2(10) . . ?
C9 C26 H15 120.4 . . ?
C19 C26 H15 120.4 . . ?
C13 C27 C42 108.0(10) . . ?
C13 C27 H16 126.0 . . ?
C42 C27 H16 126.0 . . ?
C21 C28 C36 107.6(9) . . ?
C21 C28 H17 126.2 . . ?
C36 C28 H17 126.2 . . ?
C25 C29 C31 120.5(10) . . ?
C25 C29 H18 119.7 . . ?
C31 C29 H18 119.7 . . ?
N4 C30 C39 121.9(11) . . ?
N4 C30 H19 119.1 . . ?
C39 C30 H19 119.1 . . ?
C29 C31 C1 120.8(9) . . ?
C29 C31 H20 119.6 . . ?
C1 C31 H20 119.6 . . ?
C25 C32 C18 120.7(9) . . ?
C25 C32 H21 119.7 . . ?
C18 C32 H21 119.7 . . ?
N3 C33 C42 107.6(10) . . ?
N3 C33 H22 126.2 . . ?
C42 C33 H22 126.2 . . ?
N5 C34 C40 106.5(9) . . ?
N5 C34 C12 121.2(10) . . ?
C40 C34 C12 132.2(11) . . ?
C39 C35 C20 119.9(11) . . ?
C39 C35 H23 120.1 . . ?
C20 C35 H23 120.1 . . ?
C38 C36 C28 106.8(9) . . ?
C38 C36 H24 126.6 . . ?
C28 C36 H24 126.6 . . ?
C46 C37 N6 106.4(11) . . ?
C46 C37 H25 126.8 . . ?
N6 C37 H25 126.8 . . ?
N2 C38 C36 109.4(10) . . ?
N2 C38 H26 125.3 . . ?
C36 C38 H26 125.3 . . ?
C30 C39 C35 118.0(11) . . ?
C30 C39 H27 121.0 . . ?
C35 C39 H27 121.0 . . ?
C34 C40 C43 106.8(11) . . ?
C34 C40 H28 126.6 . . ?
C43 C40 H28 126.6 . . ?
O6 C41 H29 109.5 . . ?
O6 C41 H30 109.5 . . ?
H29 C41 H30 109.5 . . ?
O6 C41 H31 109.5 . . ?
H29 C41 H31 109.5 . . ?
H30 C41 H31 109.5 . . ?
C33 C42 C27 107.2(10) . . ?
C33 C42 H32 126.4 . . ?
C27 C42 H32 126.4 . . ?
C45 C43 C40 107.0(10) . . ?
C45 C43 H33 126.5 . . ?
C40 C43 H33 126.5 . . ?
O5 C44 H34 109.5 . . ?
O5 C44 H35 109.5 . . ?
H34 C44 H35 109.5 . . ?
O5 C44 H36 109.5 . . ?
H34 C44 H36 109.5 . . ?
H35 C44 H36 109.5 . . ?
N5 C45 C43 109.6(11) . . ?
N5 C45 H37 125.2 . . ?
C43 C45 H37 125.2 . . ?
C10 C46 C37 109.3(11) . . ?
C10 C46 H38 125.4 . . ?
C37 C46 H38 125.4 . . ?
Cl3 C47 Cl4 112.7(12) . . ?
Cl3 C47 H39 109.0 . . ?
Cl4 C47 H39 109.0 . . ?
Cl3 C47 H40 109.0 . . ?
Cl4 C47 H40 109.0 . . ?
H39 C47 H40 107.8 . . ?
Cl2 C48 Cl1 114.0(14) . . ?
Cl2 C48 H41 108.8 . . ?
Cl1 C48 H41 108.8 . . ?
Cl2 C48 H42 108.8 . . ?
Cl1 C48 H42 108.8 . . ?
H41 C48 H42 107.6 . . ?
C2 Pt1 N1 81.6(4) . . ?
C2 Pt1 O1 93.2(3) . . ?
N1 Pt1 O1 174.1(3) . . ?
C2 Pt1 O2 174.9(3) . . ?
N1 Pt1 O2 93.4(3) . . ?
O1 Pt1 O2 91.7(3) . . ?
C1 Pt2 O4 91.7(3) . . ?
C1 Pt2 N4 81.1(4) . . ?
O4 Pt2 N4 172.6(3) . . ?
C1 Pt2 O3 175.8(4) . . ?
O4 Pt2 O3 92.5(3) . . ?
N4 Pt2 O3 94.8(3) . . ?

loop_
_geom_torsion_atom_site_label_1
_geom_torsion_atom_site_label_2
_geom_torsion_atom_site_label_3
_geom_torsion_atom_site_label_4
_geom_torsion
_geom_torsion_site_symmetry_1
_geom_torsion_site_symmetry_2
_geom_torsion_site_symmetry_3
_geom_torsion_site_symmetry_4
_geom_torsion_publ_flag
C5 C2 C3 C4 1.5(14) . . . . ?
Pt1 C2 C3 C4 179.5(8) . . . . ?
C2 C3 C4 C23 -0.8(15) . . . . ?
C3 C2 C5 C14 -1.3(14) . . . . ?
Pt1 C2 C5 C14 -179.6(7) . . . . ?
C3 C2 C5 C6 -179.1(8) . . . . ?
Pt1 C2 C5 C6 2.7(11) . . . . ?
C9 N1 C6 C15 0.9(13) . . . . ?
Pt1 N1 C6 C15 176.0(7) . . . . ?
C9 N1 C6 C5 -177.6(8) . . . . ?
Pt1 N1 C6 C5 -2.4(10) . . . . ?
C14 C5 C6 N1 -177.8(9) . . . . ?
C2 C5 C6 N1 -0.1(12) . . . . ?
C14 C5 C6 C15 3.8(16) . . . . ?
C2 C5 C6 C15 -178.5(9) . . . . ?
Pt1 O1 C8 C17 -5.2(14) . . . . ?
Pt1 O1 C8 C13 174.9(6) . . . . ?
C6 N1 C9 C26 -1.3(14) . . . . ?
Pt1 N1 C9 C26 -176.0(7) . . . . ?
C30 N4 C11 C20 -1.8(15) . . . . ?
Pt2 N4 C11 C20 177.0(8) . . . . ?
C30 N4 C11 C18 179.9(9) . . . . ?
Pt2 N4 C11 C18 -1.3(11) . . . . ?
Pt2 O3 C12 C7 -2.7(15) . . . . ?
Pt2 O3 C12 C34 179.4(6) . . . . ?
C16 C7 C12 O3 -2.1(19) . . . . ?
C16 C7 C12 C34 175.6(10) . . . . ?
C33 N3 C13 C27 -0.7(12) . . . . ?
C33 N3 C13 C8 -179.5(9) . . . . ?
O1 C8 C13 N3 -18.1(13) . . . . ?
C17 C8 C13 N3 161.9(9) . . . . ?
O1 C8 C13 C27 163.4(10) . . . . ?
C17 C8 C13 C27 -16.6(17) . . . . ?
C2 C5 C14 C23 0.5(15) . . . . ?
C6 C5 C14 C23 178.0(9) . . . . ?
N1 C6 C15 C19 0.5(14) . . . . ?
C5 C6 C15 C19 178.7(9) . . . . ?
Pt2 O4 C16 C7 -6.5(16) . . . . ?
Pt2 O4 C16 C24 174.7(7) . . . . ?
C12 C7 C16 O4 7.4(19) . . . . ?
C12 C7 C16 C24 -173.8(10) . . . . ?
O1 C8 C17 C22 -1.5(17) . . . . ?
C13 C8 C17 C22 178.4(9) . . . . ?
C31 C1 C18 C32 2.2(15) . . . . ?
Pt2 C1 C18 C32 178.1(8) . . . . ?
C31 C1 C18 C11 179.3(9) . . . . ?
Pt2 C1 C18 C11 -4.8(11) . . . . ?
N4 C11 C18 C32 -179.1(10) . . . . ?
C20 C11 C18 C32 2.7(17) . . . . ?
N4 C11 C18 C1 4.0(13) . . . . ?
C20 C11 C18 C1 -174.2(10) . . . . ?
C6 C15 C19 C26 -1.4(15) . . . . ?
N4 C11 C20 C35 1.7(16) . . . . ?
C18 C11 C20 C35 179.8(11) . . . . ?
C38 N2 C21 C28 -0.6(12) . . . . ?
C38 N2 C21 C22 178.4(9) . . . . ?
Pt1 O2 C22 C17 1.6(13) . . . . ?
Pt1 O2 C22 C21 -176.4(6) . . . . ?
C8 C17 C22 O2 3.4(16) . . . . ?
C8 C17 C22 C21 -178.7(9) . . . . ?
N2 C21 C22 O2 -6.8(13) . . . . ?
C28 C21 C22 O2 171.8(11) . . . . ?
N2 C21 C22 C17 175.1(9) . . . . ?
C28 C21 C22 C17 -6.2(17) . . . . ?
C41 O6 C23 C14 8.5(16) . . . . ?
C41 O6 C23 C4 -170.8(10) . . . . ?
C5 C14 C23 O6 -179.0(9) . . . . ?
C5 C14 C23 C4 0.3(15) . . . . ?
C3 C4 C23 O6 179.2(9) . . . . ?
C3 C4 C23 C14 -0.1(15) . . . . ?
C46 C10 C24 N6 -0.9(14) . . . . ?
C46 C10 C24 C16 175.7(11) . . . . ?
C37 N6 C24 C10 0.6(13) . . . . ?
C37 N6 C24 C16 -175.9(11) . . . . ?
O4 C16 C24 C10 -170.2(11) . . . . ?
C7 C16 C24 C10 10.8(18) . . . . ?
O4 C16 C24 N6 5.7(16) . . . . ?
C7 C16 C24 N6 -173.3(11) . . . . ?
C44 O5 C25 C29 3.8(16) . . . . ?
C44 O5 C25 C32 -175.0(10) . . . . ?
N1 C9 C26 C19 0.4(16) . . . . ?
C15 C19 C26 C9 1.0(15) . . . . ?
N3 C13 C27 C42 1.4(12) . . . . ?
C8 C13 C27 C42 180.0(11) . . . . ?
N2 C21 C28 C36 0.5(12) . . . . ?
C22 C21 C28 C36 -178.3(10) . . . . ?
C32 C25 C29 C31 -2.5(17) . . . . ?
O5 C25 C29 C31 178.8(10) . . . . ?
C11 N4 C30 C39 1.3(17) . . . . ?
Pt2 N4 C30 C39 -177.5(9) . . . . ?
C25 C29 C31 C1 2.1(18) . . . . ?
C18 C1 C31 C29 -1.9(16) . . . . ?
Pt2 C1 C31 C29 -177.1(8) . . . . ?
C29 C25 C32 C18 2.8(17) . . . . ?
O5 C25 C32 C18 -178.4(9) . . . . ?
C1 C18 C32 C25 -2.7(16) . . . . ?
C11 C18 C32 C25 -179.4(10) . . . . ?
C13 N3 C33 C42 -0.3(12) . . . . ?
C45 N5 C34 C40 -1.6(13) . . . . ?
C45 N5 C34 C12 -177.7(10) . . . . ?
O3 C12 C34 N5 -0.8(15) . . . . ?
C7 C12 C34 N5 -178.9(10) . . . . ?
O3 C12 C34 C40 -175.7(11) . . . . ?
C7 C12 C34 C40 6.2(18) . . . . ?
C11 C20 C35 C39 -1.0(19) . . . . ?
C21 C28 C36 C38 -0.2(13) . . . . ?
C24 N6 C37 C46 -0.2(14) . . . . ?
C21 N2 C38 C36 0.5(13) . . . . ?
C28 C36 C38 N2 -0.2(14) . . . . ?
N4 C30 C39 C35 -0.5(18) . . . . ?
C20 C35 C39 C30 0(2) . . . . ?
N5 C34 C40 C43 0.7(12) . . . . ?
C12 C34 C40 C43 176.2(11) . . . . ?
N3 C33 C42 C27 1.1(13) . . . . ?
C13 C27 C42 C33 -1.5(13) . . . . ?
C34 C40 C43 C45 0.5(13) . . . . ?
C34 N5 C45 C43 2.0(14) . . . . ?
C40 C43 C45 N5 -1.5(14) . . . . ?
C24 C10 C46 C37 0.8(15) . . . . ?
N6 C37 C46 C10 -0.4(15) . . . . ?

_refine_diff_density_max         1.631
_refine_diff_density_min         -3.522
_refine_diff_density_rms         0.201

_shelx_res_file                  
;

    200916maeda3.res created by SHELXL-2014/7

TITL 200916maeda3_a.res in P2(1)/n
REM  Yadorkari-X generated
CELL 1.54184 21.7245 8.1510 27.6097 90.0000 108.0740 90.0000
ZERR 8.0 0.0004 0.0001 0.0005 0.0000 0.0020 0.0000
LATT 1
SYMM 1/2-X, 1/2+Y, 1/2-Z
REM  SPGR P21/n monoclinic
SFAC C H N O Pt Cl
UNIT 192 168 24 24 8 16
SIZE 0.20 0.14 0.01
TEMP -180.0
L.S. 20
FMAP 2
PLAN -20
ACTA
CONF
LIST 4
BOND $H
MERG 2
OMIT -10.000000 134.000000
OMIT    6    8   10
OMIT    0    0   22
OMIT   -7    4    1
OMIT    3    3    7
OMIT    0    4    3
OMIT   -6    8    4
OMIT   -2    4    3
OMIT   10    8    8
OMIT   -6    2    4
OMIT  -17    0   29

WGHT    0.082900   53.276901
FVAR       1.33370
CL1   6    0.676360   -0.271210    0.720057    11.00000    0.15188    0.12458 =
         0.07698    0.01256    0.04929    0.02354
CL2   6    0.640714    0.023549    0.657692    11.00000    0.13742    0.08197 =
         0.12692    0.00205    0.03729   -0.01313
CL3   6    0.528358   -0.057655    0.752680    11.00000    0.09369    0.18076 =
         0.12548    0.03930    0.02210   -0.00165
CL4   6    0.391142   -0.047050    0.740661    11.00000    0.09599    0.10413 =
         0.24755    0.05631    0.01106   -0.02424
O1    4    0.080377    0.222915    0.423641    11.00000    0.03875    0.04644 =
         0.04111    0.00415    0.01179    0.00607
O2    4   -0.040936    0.098635    0.435006    11.00000    0.04108    0.05603 =
         0.04240    0.00396    0.01044    0.00175
N1    3   -0.003007    0.283588    0.531903    11.00000    0.03705    0.03809 =
         0.04994    0.00623    0.01691    0.00760
O3    4    0.422341    0.788814    0.509234    11.00000    0.04492    0.05145 =
         0.06135    0.00457    0.01718   -0.00446
O4    4    0.484756    0.583668    0.599759    11.00000    0.04121    0.07467 =
         0.05507    0.01437    0.01957    0.01556
O5    4    0.785995    0.375072    0.605701    11.00000    0.04343    0.07195 =
         0.06398    0.01097    0.02490    0.00883
O6    4    0.238160    0.690389    0.622871    11.00000    0.04735    0.07609 =
         0.05590   -0.01835    0.01562   -0.00983
N2    3   -0.147488   -0.080336    0.395023    11.00000    0.04322    0.06070 =
         0.04589    0.00808    0.01349    0.00013
AFIX  43
H1    2   -0.139520   -0.056488    0.427477    11.00000   -1.20000
AFIX   0
N3    3    0.143493    0.285360    0.355885    11.00000    0.04509    0.05799 =
         0.04860    0.00144    0.01769    0.00977
AFIX  43
H2    2    0.153360    0.353524    0.381883    11.00000   -1.20000
AFIX   0
N4    3    0.548686    0.739532    0.486589    11.00000    0.05490    0.04299 =
         0.05845   -0.00708    0.01770   -0.00105
C1    1    0.596246    0.554878    0.566077    11.00000    0.04517    0.03522 =
         0.06349   -0.00283    0.02099   -0.00455
C2    1    0.104705    0.383468    0.520987    11.00000    0.04143    0.04773 =
         0.03771    0.00658    0.01471    0.01304
C3    1    0.162698    0.432292    0.513999    11.00000    0.03581    0.05843 =
         0.03991    0.00285    0.01481    0.00613
AFIX  43
H3    2    0.172756    0.394522    0.484784    11.00000   -1.20000
AFIX   0
C4    1    0.205989    0.533224    0.547836    11.00000    0.04030    0.05509 =
         0.04663   -0.00117    0.01649    0.00988
AFIX  43
H4    2    0.245413    0.562975    0.542060    11.00000   -1.20000
AFIX   0
C5    1    0.091222    0.445588    0.564122    11.00000    0.03708    0.05085 =
         0.04393    0.00537    0.01485    0.00465
C6    1    0.030910    0.388970    0.569997    11.00000    0.03690    0.04421 =
         0.04122    0.00863    0.01098    0.01128
C7    1    0.379914    0.711730    0.577175    11.00000    0.03076    0.05197 =
         0.06150   -0.00813    0.00538    0.00401
AFIX  43
H5    2    0.343900    0.729213    0.589158    11.00000   -1.20000
AFIX   0
C8    1    0.054319    0.155149    0.379174    11.00000    0.03831    0.05415 =
         0.03810    0.00447    0.01163    0.01282
C9    1   -0.061614    0.226672    0.532152    11.00000    0.04011    0.04887 =
         0.05400    0.00643    0.01137    0.00720
AFIX  43
H6    2   -0.085008    0.156071    0.505387    11.00000   -1.20000
AFIX   0
N5    3    0.315362    0.961111    0.459395    11.00000    0.05507    0.05599 =
         0.06644    0.00667    0.00562    0.01444
AFIX  43
H7    2    0.344901    0.958145    0.443651    11.00000   -1.20000
AFIX   0
C10   1    0.365087    0.510007    0.661670    11.00000    0.03367    0.07148 =
         0.04624   -0.00817    0.01188    0.00435
AFIX  43
H8    2    0.325070    0.561342    0.644271    11.00000   -1.20000
AFIX   0
C11   1    0.608621    0.688066    0.491968    11.00000    0.04984    0.03332 =
         0.06467   -0.00679    0.01667   -0.00039
C12   1    0.378579    0.791132    0.531464    11.00000    0.04286    0.04833 =
         0.05433   -0.00804    0.01111    0.00531
C13   1    0.094906    0.170834    0.345891    11.00000    0.03233    0.06532 =
         0.04302    0.00795    0.00944    0.00710
C14   1    0.134383    0.548425    0.598870    11.00000    0.03751    0.05852 =
         0.04079    0.00432    0.01194    0.00829
AFIX  43
H9    2    0.124293    0.588131    0.627864    11.00000   -1.20000
AFIX   0
C15   1    0.005133    0.433732    0.608445    11.00000    0.04333    0.05827 =
         0.04007    0.00443    0.01401    0.00872
AFIX  43
H10   2    0.027885    0.506822    0.634704    11.00000   -1.20000
AFIX   0
C16   1    0.428656    0.610830    0.606223    11.00000    0.03775    0.05646 =
         0.05349    0.00020    0.01613    0.00432
C17   1   -0.004128    0.075526    0.362133    11.00000    0.03973    0.05348 =
         0.03787    0.00162    0.00642    0.00469
AFIX  43
H11   2   -0.016269    0.035563    0.328149    11.00000   -1.20000
AFIX   0
C18   1    0.638251    0.589551    0.536811    11.00000    0.04381    0.04214 =
         0.05457   -0.01109    0.00872   -0.01447
C19   1   -0.054961    0.369035    0.607705    11.00000    0.05318    0.05299 =
         0.05532    0.01471    0.02739    0.01047
AFIX  43
H12   2   -0.072771    0.396281    0.634045    11.00000   -1.20000
AFIX   0
C20   1    0.637246    0.727602    0.454463    11.00000    0.05956    0.05190 =
         0.05395   -0.00100    0.02405   -0.00118
AFIX  43
H13   2    0.679520    0.689632    0.457146    11.00000   -1.20000
AFIX   0
C21   1   -0.108046   -0.043165    0.366623    11.00000    0.04070    0.04604 =
         0.04864    0.00803    0.01102    0.01021
N6    3    0.467749    0.433676    0.684170    11.00000    0.04721    0.07720 =
         0.06970    0.00355    0.01493    0.00475
AFIX  43
H14   2    0.508372    0.423209    0.684979    11.00000   -1.20000
AFIX   0
C22   1   -0.048412    0.046292    0.389636    11.00000    0.03752    0.04162 =
         0.04742    0.00796    0.00875    0.01146
C23   1    0.191836    0.592189    0.590903    11.00000    0.03010    0.05870 =
         0.05039    0.00318    0.00639    0.00692
C24   1    0.420768    0.524526    0.649446    11.00000    0.03711    0.06072 =
         0.04977   -0.00433    0.00860    0.00545
C25   1    0.722746    0.430682    0.594522    11.00000    0.03419    0.05615 =
         0.05559    0.00213    0.01477    0.00282
C26   1   -0.088094    0.266348    0.568955    11.00000    0.04094    0.06238 =
         0.05035    0.01131    0.02391    0.00918
AFIX  43
H15   2   -0.129144    0.223646    0.567997    11.00000   -1.20000
AFIX   0
C27   1    0.094753    0.091192    0.302048    11.00000    0.05021    0.05940 =
         0.04163    0.00027    0.01301    0.00736
AFIX  43
H16   2    0.065708    0.006770    0.285432    11.00000   -1.20000
AFIX   0
C28   1   -0.138234   -0.103761    0.317812    11.00000    0.05029    0.05742 =
         0.04293    0.00023    0.01069   -0.00036
AFIX  43
H17   2   -0.122116   -0.097060    0.289580    11.00000   -1.20000
AFIX   0
C29   1    0.682913    0.395773    0.623155    11.00000    0.04288    0.05723 =
         0.05762    0.00780    0.01891    0.00490
AFIX  43
H18   2    0.698113    0.327776    0.652394    11.00000   -1.20000
AFIX   0
C30   1    0.514979    0.832982    0.446565    11.00000    0.05641    0.04725 =
         0.05083    0.00575    0.01129    0.00130
AFIX  43
H19   2    0.472675    0.868698    0.444685    11.00000   -1.20000
AFIX   0
C31   1    0.620375    0.459153    0.609734    11.00000    0.03622    0.06264 =
         0.05977    0.01535    0.02277    0.00218
AFIX  43
H20   2    0.593815    0.436927    0.630567    11.00000   -1.20000
AFIX   0
C32   1    0.700083    0.524322    0.550897    11.00000    0.04049    0.05878 =
         0.05975   -0.00426    0.01965   -0.00879
AFIX  43
H21   2    0.727220    0.544133    0.530361    11.00000   -1.20000
AFIX   0
C33   1    0.174209    0.278560    0.319931    11.00000    0.04457    0.07084 =
         0.05207    0.00923    0.02303    0.00649
AFIX  43
H22   2    0.209314    0.345774    0.318469    11.00000   -1.20000
AFIX   0
C34   1    0.320207    0.884175    0.504040    11.00000    0.03941    0.04288 =
         0.06977   -0.00718    0.00710    0.00689
C35   1    0.602045    0.825505    0.412282    11.00000    0.08302    0.06799 =
         0.06703    0.00908    0.03498    0.00059
AFIX  43
H23   2    0.621010    0.854848    0.386785    11.00000   -1.20000
AFIX   0
C36   1   -0.196897   -0.176653    0.317903    11.00000    0.05038    0.06363 =
         0.04399    0.00138    0.00279   -0.01029
AFIX  43
H24   2   -0.227811   -0.227969    0.289869    11.00000   -1.20000
AFIX   0
C37   1    0.439419    0.361619    0.717659    11.00000    0.06203    0.08750 =
         0.04238    0.00223    0.01766   -0.01299
AFIX  43
H25   2    0.459967    0.291916    0.745571    11.00000   -1.20000
AFIX   0
C38   1   -0.200813   -0.159578    0.365657    11.00000    0.04801    0.06500 =
         0.05383    0.01145    0.01106   -0.00758
AFIX  43
H26   2   -0.235539   -0.197295    0.376806    11.00000   -1.20000
AFIX   0
C39   1    0.540317    0.877706    0.408500    11.00000    0.07432    0.06247 =
         0.04965    0.00679    0.02226    0.01150
AFIX  43
H27   2    0.516007    0.942533    0.380498    11.00000   -1.20000
AFIX   0
C40   1    0.263730    0.924395    0.516394    11.00000    0.03981    0.04767 =
         0.07814    0.00214    0.01106    0.00308
AFIX  43
H28   2    0.253125    0.889962    0.545706    11.00000   -1.20000
AFIX   0
C41   1    0.230710    0.733336    0.670910    11.00000    0.04559    0.07433 =
         0.05436   -0.01338    0.01680    0.00217
AFIX 137
H29   2    0.192547    0.803613    0.665407    11.00000   -1.50000
H30   2    0.269298    0.792407    0.691402    11.00000   -1.50000
H31   2    0.225173    0.633447    0.688875    11.00000   -1.50000
AFIX   0
C42   1    0.145289    0.156727    0.286012    11.00000    0.05850    0.08178 =
         0.05284   -0.00792    0.02196    0.00916
AFIX  43
H32   2    0.157147    0.123056    0.257182    11.00000   -1.20000
AFIX   0
C43   1    0.225878    1.026013    0.476675    11.00000    0.04536    0.05241 =
         0.09252   -0.01017    0.00693    0.00842
AFIX  43
H33   2    0.185121    1.073435    0.474371    11.00000   -1.20000
AFIX   0
C44   1    0.808445    0.266039    0.648742    11.00000    0.05527    0.08156 =
         0.06569    0.01670    0.01974    0.01058
AFIX 137
H34   2    0.809437    0.324723    0.679955    11.00000   -1.50000
H35   2    0.852092    0.227296    0.651453    11.00000   -1.50000
H36   2    0.779060    0.172015    0.644064    11.00000   -1.50000
AFIX   0
C45   1    0.258731    1.042688    0.442697    11.00000    0.06969    0.05631 =
         0.06793   -0.00298   -0.00135    0.01751
AFIX  43
H37   2    0.244149    1.102760    0.411743    11.00000   -1.20000
AFIX   0
C46   1    0.375874    0.411072    0.702433    11.00000    0.06074    0.09016 =
         0.07942   -0.02719    0.03215   -0.02151
AFIX  43
H38   2    0.344474    0.380255    0.718208    11.00000   -1.20000
AFIX   0
C47   1    0.460853   -0.168861    0.752817    11.00000    0.14484    0.10765 =
         0.08217   -0.00822    0.02506   -0.02071
AFIX  23
H39   2    0.469185   -0.222710    0.786381    11.00000   -1.20000
H40   2    0.453165   -0.255999    0.726632    11.00000   -1.20000
AFIX   0
C48   1    0.623575   -0.180682    0.665805    11.00000    0.24069    0.09055 =
         0.14063    0.04268   -0.02448   -0.04305
AFIX  23
H41   2    0.625145   -0.243428    0.635510    11.00000   -1.20000
H42   2    0.578910   -0.188470    0.667717    11.00000   -1.20000
AFIX   0
PT1   5    0.036310    0.242154    0.477207    11.00000    0.03253    0.04405 =
         0.03796    0.00430    0.01091    0.00778
PT2   5    0.510900    0.666224    0.540791    11.00000    0.03692    0.05264 =
         0.05620    0.00346    0.01338    0.00040

HKLF 4 1 1 0 0 0 1 0 0 0 1

REM  200916maeda3_a.res in P2(1)/n
REM R1 =  0.0658 for    8028 Fo > 4sig(Fo)  and  0.0666 for all    8254 data
REM    597 parameters refined using      0 restraints

END

WGHT      0.0822     53.6256

REM Highest difference peak  1.631,  deepest hole -3.522,  1-sigma level  0.201
Q1    1   0.5201  0.6211  0.5225  11.00000  0.05    1.63
Q2    1   0.5382  0.6728  0.5840  11.00000  0.05    1.48
Q3    1   0.0627  0.2408  0.5254  11.00000  0.05    1.28
Q4    1   0.0190  0.2434  0.4367  11.00000  0.05    1.27
Q5    1   0.5418  0.7297  0.5482  11.00000  0.05    1.15
Q6    1   0.5614  0.8714  0.5912  11.00000  0.05    1.00
Q7    1   0.4798  0.6786  0.5433  11.00000  0.05    0.99
Q8    1   0.5056  0.5334  0.4822  11.00000  0.05    0.94
Q9    1   0.4753  0.7432  0.5632  11.00000  0.05    0.93
Q10   1   0.5454  0.7487  0.5166  11.00000  0.05    0.90
Q11   1   0.5131  0.6399  0.5633  11.00000  0.05    0.83
Q12   1   0.6481  0.0286  0.6971  11.00000  0.05    0.83
Q13   1   0.5553  0.4862  0.5171  11.00000  0.05    0.79
Q14   1   0.4971  0.6185  0.4660  11.00000  0.05    0.78
Q15   1   0.5825  0.6393  0.5741  11.00000  0.05    0.77
Q16   1   0.4824  0.7554  0.5152  11.00000  0.05    0.75
Q17   1   0.5530  0.4604  0.5778  11.00000  0.05    0.71
Q18   1   0.0600  0.1074  0.5345  11.00000  0.05    0.68
Q19   1  -0.0026  0.0806  0.4841  11.00000  0.05    0.68
Q20   1   0.4401  0.6438  0.4617  11.00000  0.05    0.67
;
_shelx_res_checksum              77928
####################################################################### 
# 
# This file contains crystal structure data downloaded from the 
# Cambridge Structural Database (CSD) hosted by the Cambridge 
# Crystallographic Data Centre (CCDC).
# 
# Full information about CCDC data access policies and citation 
# guidelines are available at http://www.ccdc.cam.ac.uk/access/V1 
# 
# Audit and citation data items may have been added by the CCDC. 
# Please retain this information to preserve the provenance of 
# this file and to allow appropriate attribution of the data. 
# 
#######################################################################

data_ydkr
_database_code_depnum_ccdc_archive 'CCDC 2158663'
loop_
_audit_author_name
_audit_author_address
'Yohei Haketa'
;Ritsumeikan University
Japan
;
_audit_update_record             
;
2022-03-15 deposited with the CCDC.	2023-12-04 downloaded from the CCDC.
;

_audit_creation_method           SHELXL-2014/7
_shelx_SHELXL_version_number     2014/7
_chemical_name_systematic        ?
_chemical_name_common            ?
_chemical_melting_point          ?
_chemical_formula_moiety         'C22 H15 F2 N3 O2 Pt'
_chemical_formula_sum            'C22 H15 F2 N3 O2 Pt'
_chemical_formula_weight         586.46

loop_
_atom_type_symbol
_atom_type_description
_atom_type_scat_dispersion_real
_atom_type_scat_dispersion_imag
_atom_type_scat_source
C C -0.0001 0.0005 'International Tables Vol C Tables 4.2.6.8 and 6.1.1.4'
H H 0.0000 0.0000 'International Tables Vol C Tables 4.2.6.8 and 6.1.1.4'
O O 0.0017 0.0018 'International Tables Vol C Tables 4.2.6.8 and 6.1.1.4'
N N 0.0004 0.0010 'International Tables Vol C Tables 4.2.6.8 and 6.1.1.4'
F F 0.0038 0.0031 'International Tables Vol C Tables 4.2.6.8 and 6.1.1.4'
Pt Pt -0.4810 3.4248 'International Tables Vol C Tables 4.2.6.8 and 6.1.1.4'

_space_group_crystal_system      monoclinic
_space_group_IT_number           14
_space_group_name_H-M_alt        'P 21/n'
_space_group_name_Hall           '-P 2yn'

_shelx_space_group_comment       
;
The symmetry employed for this shelxl refinement is uniquely defined
by the following loop, which should always be used as a source of
symmetry information in preference to the above space-group names.
They are only intended as comments.
;

loop_
_space_group_symop_operation_xyz
'x, y, z'
'-x+1/2, y+1/2, -z+1/2'
'-x, -y, -z'
'x-1/2, -y-1/2, z-1/2'

_cell_length_a                   12.139(2)
_cell_length_b                   6.8997(13)
_cell_length_c                   22.664(4)
_cell_angle_alpha                90
_cell_angle_beta                 104.348(7)
_cell_angle_gamma                90
_cell_volume                     1839.1(6)
_cell_formula_units_Z            4
_cell_measurement_temperature    100(2)
_cell_measurement_reflns_used    51901
_cell_measurement_theta_min      1.014
_cell_measurement_theta_max      15.510

_exptl_crystal_description       prism
_exptl_crystal_colour            yellow
_exptl_crystal_density_meas      'not measured'
_exptl_crystal_density_method    ?
_exptl_crystal_density_diffrn    2.118
_exptl_crystal_F_000             1120
_exptl_transmission_factor_min   ?
_exptl_transmission_factor_max   ?
_exptl_crystal_size_max          0.300
_exptl_crystal_size_mid          0.053
_exptl_crystal_size_min          0.040
_exptl_absorpt_coefficient_mu    1.743
_shelx_estimated_absorpt_T_min   0.845
_shelx_estimated_absorpt_T_max   0.845
_exptl_absorpt_correction_type   multi-scan
_exptl_absorpt_correction_T_min  0.6439
_exptl_absorpt_correction_T_max  1.0000
_exptl_absorpt_process_details   
;
PROCESS-AUTO (1998). Automatic Data Acquisition and Processing Package
for 2D image data. Rigaku Corporation, Tokyo, Japan.
;
_exptl_absorpt_special_details   ?
_diffrn_ambient_temperature      100(2)
_diffrn_radiation_wavelength     0.4119
_diffrn_radiation_type           Synchrotron
_diffrn_source                   'BL02B1 beamline SPring-8'
_diffrn_measurement_device_type  'Pilatus3 CdTe 1M'
_diffrn_measurement_method       \w
_diffrn_detector_area_resol_mean 5.814
_diffrn_reflns_number            51901
_diffrn_reflns_av_unetI/netI     0.0343
_diffrn_reflns_av_R_equivalents  0.0744
_diffrn_reflns_limit_h_min       -15
_diffrn_reflns_limit_h_max       15
_diffrn_reflns_limit_k_min       -8
_diffrn_reflns_limit_k_max       8
_diffrn_reflns_limit_l_min       -29
_diffrn_reflns_limit_l_max       29
_diffrn_reflns_theta_min         1.014
_diffrn_reflns_theta_max         15.510
_diffrn_reflns_theta_full        14.308
_diffrn_measured_fraction_theta_max 1.000
_diffrn_measured_fraction_theta_full 1.000
_diffrn_reflns_Laue_measured_fraction_max 1.000
_diffrn_reflns_Laue_measured_fraction_full 1.000
_diffrn_reflns_point_group_measured_fraction_max 1.000
_diffrn_reflns_point_group_measured_fraction_full 1.000
_reflns_number_total             4203
_reflns_number_gt                4138
_reflns_threshold_expression     'I > 2\s(I)'
_reflns_Friedel_coverage         0.000
_reflns_Friedel_fraction_max     .
_reflns_Friedel_fraction_full    .

_reflns_special_details          
;
 Reflections were merged by SHELXL according to the crystal
 class for the calculation of statistics and refinement.
 
 _reflns_Friedel_fraction is defined as the number of unique
 Friedel pairs measured divided by the number that would be
 possible theoretically, ignoring centric projections and
 systematic absences.
;

_computing_data_collection       'Rapid Auto(Rigaku)'
_computing_cell_refinement       'Rapid Auto(Rigaku)'
_computing_data_reduction        'Rapid Auto(Rigaku)'
_computing_structure_solution    'SHELXT (Sheldrick, 2014)'
_computing_structure_refinement  'SHELXL-2014/7 (Sheldrick, 2014)'
_computing_molecular_graphics    ?
_computing_publication_material  ?
_refine_special_details          ?
_refine_ls_structure_factor_coef Fsqd
_refine_ls_matrix_type           full
_refine_ls_weighting_scheme      calc
_refine_ls_weighting_details     
'w=1/[\s^2^(Fo^2^)+(0.0182P)^2^+1.0314P] where P=(Fo^2^+2Fc^2^)/3'
_atom_sites_solution_primary     ?
_atom_sites_solution_secondary   ?
_atom_sites_solution_hydrogens   geom
_refine_ls_hydrogen_treatment    constr
_refine_ls_extinction_method     none
_refine_ls_extinction_coef       .
_refine_ls_number_reflns         4203
_refine_ls_number_parameters     271
_refine_ls_number_restraints     0
_refine_ls_R_factor_all          0.0170
_refine_ls_R_factor_gt           0.0168
_refine_ls_wR_factor_ref         0.0459
_refine_ls_wR_factor_gt          0.0457
_refine_ls_goodness_of_fit_ref   1.063
_refine_ls_restrained_S_all      1.063
_refine_ls_shift/su_max          0.005
_refine_ls_shift/su_mean         0.000

loop_
_atom_site_label
_atom_site_type_symbol
_atom_site_fract_x
_atom_site_fract_y
_atom_site_fract_z
_atom_site_U_iso_or_equiv
_atom_site_adp_type
_atom_site_occupancy
_atom_site_site_symmetry_order
_atom_site_calc_flag
_atom_site_refinement_flags_posn
_atom_site_refinement_flags_adp
_atom_site_refinement_flags_occupancy
_atom_site_disorder_assembly
_atom_site_disorder_group
C1 C 0.65883(17) 0.7476(3) 0.55902(9) 0.0231(4) Uani 1 1 d . . . . .
H1 H 0.5904 0.7783 0.5702 0.028 Uiso 1 1 calc R U . . .
C2 C 0.75991(17) 0.7465(3) 0.60331(10) 0.0261(4) Uani 1 1 d . . . . .
H2 H 0.7614 0.7771 0.6444 0.031 Uiso 1 1 calc R U . . .
C3 C 0.8588(2) 0.7001(3) 0.58691(12) 0.0269(5) Uani 1 1 d . . . . .
H3 H 0.9293 0.6966 0.6167 0.032 Uiso 1 1 calc R U . . .
C4 C 0.85442(17) 0.6589(3) 0.52667(11) 0.0256(4) Uani 1 1 d . . . . .
H4 H 0.9222 0.6281 0.5148 0.031 Uiso 1 1 calc R U . . .
C5 C 0.75095(18) 0.6625(3) 0.48347(10) 0.0229(4) Uani 1 1 d . . . . .
C6 C 0.73050(16) 0.6245(3) 0.41852(9) 0.0226(4) Uani 1 1 d . . . . .
C7 C 0.81134(17) 0.5906(3) 0.38624(10) 0.0274(4) Uani 1 1 d . . . . .
C8 C 0.78518(18) 0.5646(3) 0.32434(11) 0.0319(5) Uani 1 1 d . . . . .
H5 H 0.8422 0.5395 0.3032 0.038 Uiso 1 1 calc R U . . .
C9 C 0.67233(19) 0.5768(4) 0.29458(10) 0.0321(5) Uani 1 1 d . . . . .
C10 C 0.58673(17) 0.6111(3) 0.32338(9) 0.0271(4) Uani 1 1 d . . . . .
H6 H 0.5097 0.6184 0.3007 0.033 Uiso 1 1 calc R U . . .
C11 C 0.61509(16) 0.6346(3) 0.38611(9) 0.0227(4) Uani 1 1 d . . . . .
C12 C 0.24350(17) 0.9279(3) 0.61989(9) 0.0256(4) Uani 1 1 d . . . . .
H7 H 0.2676 0.9616 0.6618 0.031 Uiso 1 1 calc R U . . .
C13 C 0.13305(17) 0.9156(3) 0.58613(10) 0.0258(4) Uani 1 1 d . . . . .
H8 H 0.0670 0.9385 0.6004 0.031 Uiso 1 1 calc R U . . .
C14 C 0.13546(16) 0.8634(3) 0.52673(9) 0.0235(4) Uani 1 1 d . . . . .
H9 H 0.0714 0.8445 0.4933 0.028 Uiso 1 1 calc R U . . .
C15 C 0.24857(16) 0.8443(3) 0.52581(9) 0.0198(3) Uani 1 1 d . . . . .
C16 C 0.30341(17) 0.7925(2) 0.47836(10) 0.0190(4) Uani 1 1 d . . . . .
C17 C 0.23535(16) 0.7635(3) 0.41907(9) 0.0207(3) Uani 1 1 d . . . . .
H10 H 0.1561 0.7859 0.4130 0.025 Uiso 1 1 calc R U . . .
C18 C 0.27183(18) 0.7060(2) 0.36900(10) 0.0208(4) Uani 1 1 d . . . . .
C19 C 0.18828(19) 0.6782(3) 0.31137(10) 0.0224(4) Uani 1 1 d . . . . .
C20 C 0.07889(18) 0.7460(4) 0.29076(10) 0.0305(4) Uani 1 1 d . . . . .
H11 H 0.0396 0.8281 0.3123 0.037 Uiso 1 1 calc R U . . .
N1 N 0.65442(17) 0.7068(2) 0.50073(10) 0.0216(4) Uani 1 1 d . . . . .
N2 N 0.31204(14) 0.8835(3) 0.58306(7) 0.0234(3) Uani 1 1 d . . . . .
H14 H 0.3868 0.8803 0.5944 0.028 Uiso 1 1 calc R U . . .
C21 C 0.0361(2) 0.6710(4) 0.23165(11) 0.0356(5) Uani 1 1 d . . . . .
H12 H -0.0373 0.6940 0.2059 0.043 Uiso 1 1 calc R U . . .
C22 C 0.11925(19) 0.5595(3) 0.21810(10) 0.0315(4) Uani 1 1 d . . . . .
H13 H 0.1136 0.4891 0.1814 0.038 Uiso 1 1 calc R U . . .
N3 N 0.21153(14) 0.5668(3) 0.26619(8) 0.0255(3) Uani 1 1 d . . . . .
H15 H 0.2767 0.5084 0.2680 0.031 Uiso 1 1 calc R U . . .
O1 O 0.41136(12) 0.7765(2) 0.49474(7) 0.0214(3) Uani 1 1 d . . . . .
O2 O 0.37492(14) 0.6685(2) 0.36611(8) 0.0231(3) Uani 1 1 d . . . . .
F1 F 0.92313(10) 0.5851(2) 0.41564(6) 0.0329(3) Uani 1 1 d . . . . .
F2 F 0.64395(12) 0.5533(3) 0.23331(6) 0.0464(4) Uani 1 1 d . . . . .
Pt1 Pt 0.51044(2) 0.69678(2) 0.43633(2) 0.01858(4) Uani 1 1 d . . . . .

loop_
_atom_site_aniso_label
_atom_site_aniso_U_11
_atom_site_aniso_U_22
_atom_site_aniso_U_33
_atom_site_aniso_U_23
_atom_site_aniso_U_13
_atom_site_aniso_U_12
C1 0.0183(9) 0.0229(9) 0.0273(10) 0.0004(8) 0.0043(7) -0.0015(8)
C2 0.0208(10) 0.0241(9) 0.0315(10) 0.0021(9) 0.0027(8) -0.0017(9)
C3 0.0167(10) 0.0246(11) 0.0362(13) 0.0057(7) 0.0006(9) -0.0018(6)
C4 0.0145(9) 0.0239(9) 0.0378(11) 0.0052(9) 0.0053(8) -0.0002(7)
C5 0.0169(9) 0.0188(8) 0.0338(11) 0.0049(8) 0.0080(8) -0.0011(7)
C6 0.0151(8) 0.0202(9) 0.0340(10) 0.0033(7) 0.0089(7) -0.0003(7)
C7 0.0146(9) 0.0277(10) 0.0407(11) 0.0046(8) 0.0086(8) 0.0012(7)
C8 0.0226(10) 0.0371(12) 0.0408(12) -0.0008(9) 0.0172(9) 0.0010(8)
C9 0.0269(10) 0.0434(12) 0.0290(10) -0.0035(9) 0.0126(8) -0.0024(9)
C10 0.0175(9) 0.0361(11) 0.0287(10) -0.0003(8) 0.0077(7) -0.0010(8)
C11 0.0168(9) 0.0224(9) 0.0301(10) 0.0022(8) 0.0083(7) -0.0004(7)
C12 0.0242(10) 0.0289(10) 0.0252(9) -0.0009(7) 0.0089(8) -0.0013(8)
C13 0.0203(9) 0.0277(10) 0.0315(10) -0.0010(8) 0.0107(8) -0.0018(7)
C14 0.0157(9) 0.0256(9) 0.0293(10) -0.0003(8) 0.0059(7) -0.0016(7)
C15 0.0155(9) 0.0192(8) 0.0237(9) 0.0020(7) 0.0030(7) -0.0017(7)
C16 0.0144(9) 0.0169(9) 0.0256(10) 0.0020(6) 0.0049(7) -0.0009(6)
C17 0.0129(8) 0.0227(9) 0.0257(9) -0.0004(8) 0.0034(7) -0.0002(7)
C18 0.0141(9) 0.0205(10) 0.0273(11) 0.0035(6) 0.0044(8) -0.0010(6)
C19 0.0175(10) 0.0244(10) 0.0255(11) -0.0006(7) 0.0056(8) -0.0007(7)
C20 0.0208(10) 0.0391(11) 0.0284(11) -0.0088(10) 0.0002(8) 0.0055(10)
N1 0.0124(8) 0.0212(9) 0.0303(10) 0.0026(6) 0.0038(7) -0.0009(5)
N2 0.0153(7) 0.0306(9) 0.0241(8) -0.0011(7) 0.0043(6) -0.0004(6)
C21 0.0238(11) 0.0486(14) 0.0291(12) -0.0098(9) -0.0034(9) 0.0038(9)
C22 0.0287(11) 0.0372(12) 0.0265(10) -0.0049(8) 0.0027(8) 0.0005(9)
N3 0.0204(8) 0.0298(9) 0.0263(8) -0.0020(7) 0.0054(6) 0.0031(7)
O1 0.0139(7) 0.0257(7) 0.0248(7) 0.0010(5) 0.0050(5) 0.0003(5)
O2 0.0143(7) 0.0298(7) 0.0253(8) 0.0008(6) 0.0051(6) -0.0003(5)
F1 0.0138(5) 0.0426(7) 0.0436(7) 0.0031(6) 0.0097(5) 0.0042(5)
F2 0.0309(7) 0.0810(11) 0.0307(7) -0.0105(7) 0.0143(6) -0.0051(7)
Pt1 0.01102(6) 0.02144(6) 0.02351(6) 0.00178(2) 0.00472(4) -0.00042(2)

_geom_special_details            
;
 All esds (except the esd in the dihedral angle between two l.s. planes)
 are estimated using the full covariance matrix.  The cell esds are taken
 into account individually in the estimation of esds in distances, angles
 and torsion angles; correlations between esds in cell parameters are only
 used when they are defined by crystal symmetry.  An approximate (isotropic)
 treatment of cell esds is used for estimating esds involving l.s. planes.
;

loop_
_geom_bond_atom_site_label_1
_geom_bond_atom_site_label_2
_geom_bond_distance
_geom_bond_site_symmetry_2
_geom_bond_publ_flag
C1 N1 1.339(3) . ?
C1 C2 1.379(3) . ?
C1 H1 0.9500 . ?
C2 C3 1.380(3) . ?
C2 H2 0.9500 . ?
C3 C4 1.383(3) . ?
C3 H3 0.9500 . ?
C4 C5 1.388(3) . ?
C4 H4 0.9500 . ?
C5 N1 1.359(3) . ?
C5 C6 1.455(3) . ?
C6 C7 1.382(3) . ?
C6 C11 1.413(3) . ?
C7 F1 1.356(2) . ?
C7 C8 1.371(3) . ?
C8 C9 1.371(3) . ?
C8 H5 0.9500 . ?
C9 F2 1.355(3) . ?
C9 C10 1.378(3) . ?
C10 C11 1.387(3) . ?
C10 H6 0.9500 . ?
C11 Pt1 1.9520(19) . ?
C12 N2 1.352(3) . ?
C12 C13 1.372(3) . ?
C12 H7 0.9500 . ?
C13 C14 1.401(3) . ?
C13 H8 0.9500 . ?
C14 C15 1.385(3) . ?
C14 H9 0.9500 . ?
C15 N2 1.362(3) . ?
C15 C16 1.443(3) . ?
C16 O1 1.275(2) . ?
C16 C17 1.406(3) . ?
C17 C18 1.375(3) . ?
C17 H10 0.9500 . ?
C18 O2 1.295(3) . ?
C18 C19 1.454(3) . ?
C19 N3 1.364(3) . ?
C19 C20 1.376(3) . ?
C20 C21 1.410(3) . ?
C20 H11 0.9500 . ?
N1 Pt1 1.981(2) . ?
N2 H14 0.8800 . ?
C21 C22 1.363(3) . ?
C21 H12 0.9500 . ?
C22 N3 1.357(3) . ?
C22 H13 0.9500 . ?
N3 H15 0.8800 . ?
O1 Pt1 2.0712(15) . ?
O2 Pt1 1.9949(17) . ?

loop_
_geom_angle_atom_site_label_1
_geom_angle_atom_site_label_2
_geom_angle_atom_site_label_3
_geom_angle
_geom_angle_site_symmetry_1
_geom_angle_site_symmetry_3
_geom_angle_publ_flag
N1 C1 C2 121.8(2) . . ?
N1 C1 H1 119.1 . . ?
C2 C1 H1 119.1 . . ?
C3 C2 C1 118.8(2) . . ?
C3 C2 H2 120.6 . . ?
C1 C2 H2 120.6 . . ?
C2 C3 C4 119.4(2) . . ?
C2 C3 H3 120.3 . . ?
C4 C3 H3 120.3 . . ?
C3 C4 C5 120.0(2) . . ?
C3 C4 H4 120.0 . . ?
C5 C4 H4 120.0 . . ?
N1 C5 C4 119.7(2) . . ?
N1 C5 C6 112.87(19) . . ?
C4 C5 C6 127.5(2) . . ?
C7 C6 C11 118.42(19) . . ?
C7 C6 C5 126.93(19) . . ?
C11 C6 C5 114.57(17) . . ?
F1 C7 C8 116.66(18) . . ?
F1 C7 C6 120.0(2) . . ?
C8 C7 C6 123.31(19) . . ?
C7 C8 C9 116.42(19) . . ?
C7 C8 H5 121.8 . . ?
C9 C8 H5 121.8 . . ?
F2 C9 C8 117.77(19) . . ?
F2 C9 C10 118.4(2) . . ?
C8 C9 C10 123.8(2) . . ?
C9 C10 C11 118.76(19) . . ?
C9 C10 H6 120.6 . . ?
C11 C10 H6 120.6 . . ?
C10 C11 C6 119.29(18) . . ?
C10 C11 Pt1 126.25(15) . . ?
C6 C11 Pt1 114.36(15) . . ?
N2 C12 C13 107.92(18) . . ?
N2 C12 H7 126.0 . . ?
C13 C12 H7 126.0 . . ?
C12 C13 C14 107.55(18) . . ?
C12 C13 H8 126.2 . . ?
C14 C13 H8 126.2 . . ?
C15 C14 C13 107.20(18) . . ?
C15 C14 H9 126.4 . . ?
C13 C14 H9 126.4 . . ?
N2 C15 C14 107.22(17) . . ?
N2 C15 C16 120.17(17) . . ?
C14 C15 C16 132.61(18) . . ?
O1 C16 C17 125.72(19) . . ?
O1 C16 C15 115.79(18) . . ?
C17 C16 C15 118.49(18) . . ?
C18 C17 C16 126.62(19) . . ?
C18 C17 H10 116.7 . . ?
C16 C17 H10 116.7 . . ?
O2 C18 C17 127.8(2) . . ?
O2 C18 C19 113.3(2) . . ?
C17 C18 C19 118.93(19) . . ?
N3 C19 C20 107.37(19) . . ?
N3 C19 C18 121.36(19) . . ?
C20 C19 C18 131.3(2) . . ?
C19 C20 C21 107.1(2) . . ?
C19 C20 H11 126.4 . . ?
C21 C20 H11 126.4 . . ?
C1 N1 C5 120.3(2) . . ?
C1 N1 Pt1 123.13(15) . . ?
C5 N1 Pt1 116.51(16) . . ?
C12 N2 C15 110.11(17) . . ?
C12 N2 H14 124.9 . . ?
C15 N2 H14 124.9 . . ?
C22 C21 C20 107.6(2) . . ?
C22 C21 H12 126.2 . . ?
C20 C21 H12 126.2 . . ?
N3 C22 C21 107.93(19) . . ?
N3 C22 H13 126.0 . . ?
C21 C22 H13 126.0 . . ?
C22 N3 C19 109.92(18) . . ?
C22 N3 H15 125.0 . . ?
C19 N3 H15 125.0 . . ?
C16 O1 Pt1 123.68(14) . . ?
C18 O2 Pt1 123.78(15) . . ?
C11 Pt1 N1 81.63(9) . . ?
C11 Pt1 O2 92.32(8) . . ?
N1 Pt1 O2 173.52(7) . . ?
C11 Pt1 O1 174.82(7) . . ?
N1 Pt1 O1 93.78(7) . . ?
O2 Pt1 O1 92.36(6) . . ?

loop_
_geom_torsion_atom_site_label_1
_geom_torsion_atom_site_label_2
_geom_torsion_atom_site_label_3
_geom_torsion_atom_site_label_4
_geom_torsion
_geom_torsion_site_symmetry_1
_geom_torsion_site_symmetry_2
_geom_torsion_site_symmetry_3
_geom_torsion_site_symmetry_4
_geom_torsion_publ_flag
N1 C1 C2 C3 -0.6(3) . . . . ?
C1 C2 C3 C4 0.9(3) . . . . ?
C2 C3 C4 C5 -0.6(3) . . . . ?
C3 C4 C5 N1 0.0(3) . . . . ?
C3 C4 C5 C6 179.55(19) . . . . ?
N1 C5 C6 C7 174.61(19) . . . . ?
C4 C5 C6 C7 -4.9(3) . . . . ?
N1 C5 C6 C11 -1.9(3) . . . . ?
C4 C5 C6 C11 178.6(2) . . . . ?
C11 C6 C7 F1 178.27(18) . . . . ?
C5 C6 C7 F1 1.9(3) . . . . ?
C11 C6 C7 C8 -0.5(3) . . . . ?
C5 C6 C7 C8 -176.9(2) . . . . ?
F1 C7 C8 C9 -177.9(2) . . . . ?
C6 C7 C8 C9 1.0(3) . . . . ?
C7 C8 C9 F2 179.5(2) . . . . ?
C7 C8 C9 C10 -0.7(4) . . . . ?
F2 C9 C10 C11 179.8(2) . . . . ?
C8 C9 C10 C11 -0.1(4) . . . . ?
C9 C10 C11 C6 0.6(3) . . . . ?
C9 C10 C11 Pt1 176.76(17) . . . . ?
C7 C6 C11 C10 -0.3(3) . . . . ?
C5 C6 C11 C10 176.57(19) . . . . ?
C7 C6 C11 Pt1 -176.89(15) . . . . ?
C5 C6 C11 Pt1 -0.1(2) . . . . ?
N2 C12 C13 C14 -0.5(2) . . . . ?
C12 C13 C14 C15 0.2(2) . . . . ?
C13 C14 C15 N2 0.2(2) . . . . ?
C13 C14 C15 C16 179.4(2) . . . . ?
N2 C15 C16 O1 3.7(3) . . . . ?
C14 C15 C16 O1 -175.5(2) . . . . ?
N2 C15 C16 C17 -176.57(18) . . . . ?
C14 C15 C16 C17 4.3(3) . . . . ?
O1 C16 C17 C18 2.6(3) . . . . ?
C15 C16 C17 C18 -177.11(19) . . . . ?
C16 C17 C18 O2 -0.4(3) . . . . ?
C16 C17 C18 C19 178.29(18) . . . . ?
O2 C18 C19 N3 19.6(3) . . . . ?
C17 C18 C19 N3 -159.26(19) . . . . ?
O2 C18 C19 C20 -161.1(2) . . . . ?
C17 C18 C19 C20 20.0(3) . . . . ?
N3 C19 C20 C21 0.4(3) . . . . ?
C18 C19 C20 C21 -178.9(2) . . . . ?
C2 C1 N1 C5 0.0(3) . . . . ?
C2 C1 N1 Pt1 177.53(16) . . . . ?
C4 C5 N1 C1 0.3(3) . . . . ?
C6 C5 N1 C1 -179.30(18) . . . . ?
C4 C5 N1 Pt1 -177.42(15) . . . . ?
C6 C5 N1 Pt1 3.0(2) . . . . ?
C13 C12 N2 C15 0.6(2) . . . . ?
C14 C15 N2 C12 -0.5(2) . . . . ?
C16 C15 N2 C12 -179.84(17) . . . . ?
C19 C20 C21 C22 0.4(3) . . . . ?
C20 C21 C22 N3 -1.1(3) . . . . ?
C21 C22 N3 C19 1.4(3) . . . . ?
C20 C19 N3 C22 -1.1(3) . . . . ?
C18 C19 N3 C22 178.29(19) . . . . ?
C17 C16 O1 Pt1 -1.4(3) . . . . ?
C15 C16 O1 Pt1 178.35(12) . . . . ?
C17 C18 O2 Pt1 -2.5(3) . . . . ?
C19 C18 O2 Pt1 178.71(12) . . . . ?

_refine_diff_density_max         1.079
_refine_diff_density_min         -1.046
_refine_diff_density_rms         0.100

_shelx_res_file                  
;

    ydkr.res created by SHELXL-2014/7

TITL ydkr_a.res in P2(1)/n
REM  Yadorkari-X generated
CELL 0.41190 12.1393 6.8997 22.6641 90.0000 104.3480 90.0000
ZERR 4.0 0.0021 0.0013 0.0040 0.0000 0.0070 0.0000
LATT 1
SYMM 1/2-X, 1/2+Y, 1/2-Z
REM  SPGR P21/n monoclinic
SFAC C H O N F Pt
DISP    C    -0.00010    0.00046         1.08
DISP    H     0.00000    0.00000         0.64
DISP    O     0.00167    0.00180         4.18
DISP    N     0.00043    0.00097         2.24
DISP    F     0.00378    0.00309         7.18
DISP    Pt   -0.48095    3.42479      7949.48
UNIT 88 60 8 12 8 4
SIZE 0.30 0.05 0.04
TEMP -173.0
L.S. 10
FMAP 2
PLAN -20
ACTA
CONF
LIST 4
BOND $H

WGHT    0.018200    1.031400
FVAR       0.90686
C1    1    0.658829    0.747630    0.559024    11.00000    0.01828    0.02291 =
         0.02726    0.00040    0.00427   -0.00145
AFIX  43
H1    2    0.590427    0.778266    0.570197    11.00000   -1.20000
AFIX   0
C2    1    0.759913    0.746481    0.603312    11.00000    0.02077    0.02406 =
         0.03145    0.00215    0.00269   -0.00167
AFIX  43
H2    2    0.761391    0.777053    0.644371    11.00000   -1.20000
AFIX   0
C3    1    0.858835    0.700134    0.586909    11.00000    0.01675    0.02464 =
         0.03620    0.00572    0.00061   -0.00176
AFIX  43
H3    2    0.929307    0.696611    0.616722    11.00000   -1.20000
AFIX   0
C4    1    0.854416    0.658867    0.526667    11.00000    0.01447    0.02390 =
         0.03781    0.00518    0.00531   -0.00024
AFIX  43
H4    2    0.922159    0.628068    0.514841    11.00000   -1.20000
AFIX   0
C5    1    0.750953    0.662458    0.483472    11.00000    0.01692    0.01883 =
         0.03379    0.00493    0.00800   -0.00106
C6    1    0.730499    0.624521    0.418521    11.00000    0.01512    0.02018 =
         0.03400    0.00332    0.00893   -0.00033
C7    1    0.811335    0.590617    0.386242    11.00000    0.01459    0.02775 =
         0.04067    0.00460    0.00856    0.00116
C8    1    0.785179    0.564623    0.324339    11.00000    0.02264    0.03707 =
         0.04084   -0.00075    0.01720    0.00102
AFIX  43
H5    2    0.842177    0.539499    0.303205    11.00000   -1.20000
AFIX   0
C9    1    0.672325    0.576839    0.294576    11.00000    0.02691    0.04343 =
         0.02902   -0.00345    0.01263   -0.00240
C10   1    0.586731    0.611067    0.323379    11.00000    0.01750    0.03613 =
         0.02875   -0.00031    0.00771   -0.00099
AFIX  43
H6    2    0.509725    0.618432    0.300700    11.00000   -1.20000
AFIX   0
C11   1    0.615089    0.634576    0.386114    11.00000    0.01677    0.02236 =
         0.03015    0.00219    0.00831   -0.00040
C12   1    0.243502    0.927896    0.619889    11.00000    0.02423    0.02886 =
         0.02522   -0.00087    0.00892   -0.00132
AFIX  43
H7    2    0.267572    0.961639    0.661755    11.00000   -1.20000
AFIX   0
C13   1    0.133053    0.915649    0.586132    11.00000    0.02030    0.02769 =
         0.03151   -0.00100    0.01067   -0.00183
AFIX  43
H8    2    0.066955    0.938465    0.600430    11.00000   -1.20000
AFIX   0
C14   1    0.135459    0.863370    0.526728    11.00000    0.01568    0.02560 =
         0.02926   -0.00028    0.00589   -0.00164
AFIX  43
H9    2    0.071444    0.844502    0.493320    11.00000   -1.20000
AFIX   0
C15   1    0.248567    0.844345    0.525813    11.00000    0.01553    0.01918 =
         0.02374    0.00196    0.00298   -0.00173
C16   1    0.303413    0.792480    0.478358    11.00000    0.01440    0.01686 =
         0.02560    0.00204    0.00489   -0.00088
C17   1    0.235348    0.763478    0.419069    11.00000    0.01289    0.02269 =
         0.02566   -0.00041    0.00342   -0.00020
AFIX  43
H10   2    0.156107    0.785858    0.413004    11.00000   -1.20000
AFIX   0
C18   1    0.271829    0.706037    0.369003    11.00000    0.01411    0.02046 =
         0.02729    0.00347    0.00436   -0.00105
C19   1    0.188275    0.678183    0.311368    11.00000    0.01747    0.02437 =
         0.02551   -0.00059    0.00561   -0.00068
C20   1    0.078893    0.746047    0.290759    11.00000    0.02083    0.03914 =
         0.02842   -0.00878    0.00018    0.00549
AFIX  43
H11   2    0.039561    0.828078    0.312311    11.00000   -1.20000
AFIX   0
N1    4    0.654415    0.706777    0.500727    11.00000    0.01241    0.02123 =
         0.03033    0.00256    0.00375   -0.00095
N2    4    0.312039    0.883469    0.583058    11.00000    0.01532    0.03061 =
         0.02409   -0.00106    0.00429   -0.00036
AFIX  43
H14   2    0.386790    0.880291    0.594419    11.00000   -1.20000
AFIX   0
C21   1    0.036144    0.670984    0.231649    11.00000    0.02384    0.04855 =
         0.02909   -0.00984   -0.00344    0.00376
AFIX  43
H12   2   -0.037306    0.693960    0.205919    11.00000   -1.20000
AFIX   0
C22   1    0.119248    0.559503    0.218097    11.00000    0.02873    0.03722 =
         0.02647   -0.00487    0.00271    0.00049
AFIX  43
H13   2    0.113558    0.489084    0.181443    11.00000   -1.20000
AFIX   0
N3    4    0.211532    0.566839    0.266186    11.00000    0.02038    0.02982 =
         0.02626   -0.00205    0.00541    0.00314
AFIX  43
H15   2    0.276727    0.508447    0.267976    11.00000   -1.20000
AFIX   0
O1    3    0.411360    0.776459    0.494737    11.00000    0.01393    0.02566 =
         0.02482    0.00103    0.00502    0.00025
O2    3    0.374922    0.668496    0.366112    11.00000    0.01430    0.02980 =
         0.02527    0.00081    0.00509   -0.00032
F1    5    0.923130    0.585103    0.415637    11.00000    0.01380    0.04256 =
         0.04358    0.00310    0.00966    0.00416
F2    5    0.643953    0.553284    0.233307    11.00000    0.03087    0.08097 =
         0.03073   -0.01046    0.01428   -0.00508
PT1   6    0.510439    0.696775    0.436334    11.00000    0.01102    0.02144 =
         0.02351    0.00178    0.00472   -0.00042

HKLF 4

REM  ydkr_a.res in P2(1)/n
REM R1 =  0.0168 for    4138 Fo > 4sig(Fo)  and  0.0170 for all    4203 data
REM    271 parameters refined using      0 restraints

END

WGHT      0.0180      1.0626

REM Highest difference peak  1.079,  deepest hole -1.046,  1-sigma level  0.100
Q1    1   0.5115  0.8345  0.4381  11.00000  0.05    1.08
Q2    1   0.5083  0.5630  0.4334  11.00000  0.05    0.91
Q3    1   0.5446  0.6230  0.3968  11.00000  0.05    0.51
Q4    1   0.5305  0.7624  0.3948  11.00000  0.05    0.47
Q5    1   0.8553  0.7013  0.5544  11.00000  0.05    0.46
Q6    1   0.4327  0.7886  0.4735  11.00000  0.05    0.45
Q7    1   0.1917  0.8550  0.5215  11.00000  0.05    0.43
Q8    1   0.4837  0.6186  0.4716  11.00000  0.05    0.42
Q9    1   0.2444  0.7165  0.3925  11.00000  0.05    0.40
Q10   1   0.2776  0.9150  0.6008  11.00000  0.05    0.40
Q11   1   0.1371  0.7002  0.3092  11.00000  0.05    0.39
Q12   1   0.2736  0.8257  0.5017  11.00000  0.05    0.38
Q13   1   0.2595  0.7650  0.3968  11.00000  0.05    0.37
Q14   1   0.7882  0.6762  0.3980  11.00000  0.05    0.37
Q15   1   0.4770  0.7755  0.4776  11.00000  0.05    0.35
Q16   1   0.5983  0.7293  0.4842  11.00000  0.05    0.35
Q17   1   0.7427  0.6850  0.4397  11.00000  0.05    0.35
Q18   1   0.6354  0.6308  0.3125  11.00000  0.05    0.34
Q19   1   0.6056  0.6287  0.3504  11.00000  0.05    0.33
Q20   1   0.2804  0.8434  0.5518  11.00000  0.05    0.33
;
_shelx_res_checksum              92144
####################################################################### 
# 
# This file contains crystal structure data downloaded from the 
# Cambridge Structural Database (CSD) hosted by the Cambridge 
# Crystallographic Data Centre (CCDC).
# 
# Full information about CCDC data access policies and citation 
# guidelines are available at http://www.ccdc.cam.ac.uk/access/V1 
# 
# Audit and citation data items may have been added by the CCDC. 
# Please retain this information to preserve the provenance of 
# this file and to allow appropriate attribution of the data. 
# 
#######################################################################

data_kk-1a-1
_database_code_depnum_ccdc_archive 'CCDC 2158665'
loop_
_audit_author_name
_audit_author_address
'Yohei Haketa'
;Ritsumeikan University
Japan
;
_audit_update_record             
;
2022-03-15 deposited with the CCDC.	2023-12-04 downloaded from the CCDC.
;

_audit_creation_method           SHELXL-2014/7
_shelx_SHELXL_version_number     2014/7
_chemical_name_systematic        ?
_chemical_name_common            ?
_chemical_melting_point          ?
_chemical_formula_moiety         'C24 H17 N3 O2 Pt S'
_chemical_formula_sum            'C24 H17 N3 O2 Pt S'
_chemical_formula_weight         606.55

loop_
_atom_type_symbol
_atom_type_description
_atom_type_scat_dispersion_real
_atom_type_scat_dispersion_imag
_atom_type_scat_source
C C -0.0001 0.0005 'International Tables Vol C Tables 4.2.6.8 and 6.1.1.4'
H H 0.0000 0.0000 'International Tables Vol C Tables 4.2.6.8 and 6.1.1.4'
O O 0.0017 0.0018 'International Tables Vol C Tables 4.2.6.8 and 6.1.1.4'
N N 0.0004 0.0010 'International Tables Vol C Tables 4.2.6.8 and 6.1.1.4'
Pt Pt -0.4813 3.4250 'International Tables Vol C Tables 4.2.6.8 and 6.1.1.4'
S S 0.0441 0.0406 'International Tables Vol C Tables 4.2.6.8 and 6.1.1.4'

_space_group_crystal_system      monoclinic
_space_group_IT_number           14
_space_group_name_H-M_alt        'P 21/c'
_space_group_name_Hall           '-P 2ybc'

_shelx_space_group_comment       
;
The symmetry employed for this shelxl refinement is uniquely defined
by the following loop, which should always be used as a source of
symmetry information in preference to the above space-group names.
They are only intended as comments.
;

loop_
_space_group_symop_operation_xyz
'x, y, z'
'-x, y+1/2, -z+1/2'
'-x, -y, -z'
'x, -y-1/2, z-1/2'

_cell_length_a                   12.577(13)
_cell_length_b                   8.202(5)
_cell_length_c                   20.223(12)
_cell_angle_alpha                90
_cell_angle_beta                 103.10(2)
_cell_angle_gamma                90
_cell_volume                     2032(3)
_cell_formula_units_Z            4
_cell_measurement_temperature    100(2)
_cell_measurement_reflns_used    42191
_cell_measurement_theta_min      0.963
_cell_measurement_theta_max      15.483

_exptl_crystal_description       plate
_exptl_crystal_colour            yellow
_exptl_crystal_density_meas      'not measured'
_exptl_crystal_density_method    ?
_exptl_crystal_density_diffrn    1.983
_exptl_crystal_F_000             1168
_exptl_transmission_factor_min   ?
_exptl_transmission_factor_max   ?
_exptl_crystal_size_max          0.110
_exptl_crystal_size_mid          0.090
_exptl_crystal_size_min          0.020
_exptl_absorpt_coefficient_mu    1.709
_shelx_estimated_absorpt_T_min   0.848
_shelx_estimated_absorpt_T_max   0.848
_exptl_absorpt_correction_type   multi-scan
_exptl_absorpt_correction_T_min  0.7656
_exptl_absorpt_correction_T_max  1.0000
_exptl_absorpt_process_details   
;
PROCESS-AUTO (1998). Automatic Data Acquisition and Processing Package
for 2D image data. Rigaku Corporation, Tokyo, Japan.
;
_exptl_absorpt_special_details   ?
_diffrn_ambient_temperature      100(2)
_diffrn_radiation_wavelength     0.4118
_diffrn_radiation_type           Synchrotron
_diffrn_source                   'BL02B1 beamline SPring-8'
_diffrn_measurement_device_type  'Pilatus3 CdTe 1M'
_diffrn_measurement_method       \w
_diffrn_detector_area_resol_mean 5.814
_diffrn_reflns_number            42191
_diffrn_reflns_av_unetI/netI     0.0244
_diffrn_reflns_av_R_equivalents  0.0470
_diffrn_reflns_limit_h_min       -16
_diffrn_reflns_limit_h_max       16
_diffrn_reflns_limit_k_min       -10
_diffrn_reflns_limit_k_max       10
_diffrn_reflns_limit_l_min       -26
_diffrn_reflns_limit_l_max       26
_diffrn_reflns_theta_min         0.963
_diffrn_reflns_theta_max         15.483
_diffrn_reflns_theta_full        14.305
_diffrn_measured_fraction_theta_max 0.985
_diffrn_measured_fraction_theta_full 0.999
_diffrn_reflns_Laue_measured_fraction_max 0.985
_diffrn_reflns_Laue_measured_fraction_full 0.999
_diffrn_reflns_point_group_measured_fraction_max 0.985
_diffrn_reflns_point_group_measured_fraction_full 0.999
_reflns_number_total             4584
_reflns_number_gt                4405
_reflns_threshold_expression     'I > 2\s(I)'
_reflns_Friedel_coverage         0.000
_reflns_Friedel_fraction_max     .
_reflns_Friedel_fraction_full    .

_reflns_special_details          
;
 Reflections were merged by SHELXL according to the crystal
 class for the calculation of statistics and refinement.
 
 _reflns_Friedel_fraction is defined as the number of unique
 Friedel pairs measured divided by the number that would be
 possible theoretically, ignoring centric projections and
 systematic absences.
;

_computing_data_collection       'Rapid Auto(Rigaku)'
_computing_cell_refinement       'Rapid Auto(Rigaku)'
_computing_data_reduction        'Rapid Auto(Rigaku)'
_computing_structure_solution    'SHELXT (Sheldrick, 2014)'
_computing_structure_refinement  'SHELXL-2014/7 (Sheldrick, 2014)'
_computing_molecular_graphics    ?
_computing_publication_material  ?
_refine_special_details          ?
_refine_ls_structure_factor_coef Fsqd
_refine_ls_matrix_type           full
_refine_ls_weighting_scheme      calc
_refine_ls_weighting_details     
'w=1/[\s^2^(Fo^2^)+(0.0452P)^2^+2.1086P] where P=(Fo^2^+2Fc^2^)/3'
_atom_sites_solution_primary     ?
_atom_sites_solution_secondary   ?
_atom_sites_solution_hydrogens   geom
_refine_ls_hydrogen_treatment    constr
_refine_ls_extinction_method     none
_refine_ls_extinction_coef       .
_refine_ls_number_reflns         4584
_refine_ls_number_parameters     280
_refine_ls_number_restraints     0
_refine_ls_R_factor_all          0.0254
_refine_ls_R_factor_gt           0.0244
_refine_ls_wR_factor_ref         0.0661
_refine_ls_wR_factor_gt          0.0653
_refine_ls_goodness_of_fit_ref   1.047
_refine_ls_restrained_S_all      1.047
_refine_ls_shift/su_max          0.002
_refine_ls_shift/su_mean         0.000

loop_
_atom_site_label
_atom_site_type_symbol
_atom_site_fract_x
_atom_site_fract_y
_atom_site_fract_z
_atom_site_U_iso_or_equiv
_atom_site_adp_type
_atom_site_occupancy
_atom_site_site_symmetry_order
_atom_site_calc_flag
_atom_site_refinement_flags_posn
_atom_site_refinement_flags_adp
_atom_site_refinement_flags_occupancy
_atom_site_disorder_assembly
_atom_site_disorder_group
C1 C 0.6540(3) 0.6602(4) 0.23470(19) 0.0337(8) Uani 1 1 d . . . . .
H1 H 0.6168 0.7045 0.1923 0.040 Uiso 1 1 calc R U . . .
C2 C 0.7645(3) 0.6669(4) 0.2615(2) 0.0315(7) Uani 1 1 d . . . . .
H2 H 0.8173 0.7167 0.2412 0.038 Uiso 1 1 calc R U . . .
C3 C 0.7856(3) 0.5860(4) 0.32516(16) 0.0265(6) Uani 1 1 d . . . . .
H3 H 0.8550 0.5713 0.3550 0.032 Uiso 1 1 calc R U . . .
C4 C 0.6862(3) 0.5321(3) 0.33583(15) 0.0239(6) Uani 1 1 d . . . . .
C5 C 0.6547(2) 0.4445(3) 0.39183(15) 0.0226(6) Uani 1 1 d . . . . .
C6 C 0.7375(2) 0.3767(4) 0.44241(15) 0.0228(5) Uani 1 1 d . . . . .
H4 H 0.8106 0.3958 0.4391 0.027 Uiso 1 1 calc R U . . .
C7 C 0.7223(2) 0.2818(4) 0.49831(15) 0.0219(5) Uani 1 1 d . . . . .
C8 C 0.8184(2) 0.2138(4) 0.54450(15) 0.0227(6) Uani 1 1 d . . . . .
C9 C 0.9292(3) 0.2187(4) 0.54618(17) 0.0289(6) Uani 1 1 d . . . . .
H5 H 0.9630 0.2744 0.5152 0.035 Uiso 1 1 calc R U . . .
C10 C 0.9828(3) 0.1246(4) 0.60306(18) 0.0319(7) Uani 1 1 d . . . . .
H6 H 1.0592 0.1064 0.6172 0.038 Uiso 1 1 calc R U . . .
C11 C 0.9039(3) 0.0645(4) 0.63386(16) 0.0284(6) Uani 1 1 d . . . . .
H7 H 0.9164 -0.0025 0.6732 0.034 Uiso 1 1 calc R U . . .
C12 C 0.4494(3) 0.1313(4) 0.57419(16) 0.0253(6) Uani 1 1 d . . . . .
H8 H 0.5269 0.1287 0.5870 0.030 Uiso 1 1 calc R U . . .
C13 C 0.3895(3) 0.0491(4) 0.61427(16) 0.0277(6) Uani 1 1 d . . . . .
H9 H 0.4259 -0.0071 0.6541 0.033 Uiso 1 1 calc R U . . .
C14 C 0.2762(3) 0.0505(4) 0.59523(16) 0.0269(6) Uani 1 1 d . . . . .
H10 H 0.2341 -0.0046 0.6218 0.032 Uiso 1 1 calc R U . . .
C15 C 0.2254(3) 0.1337(4) 0.53670(16) 0.0259(6) Uani 1 1 d . . . . .
H11 H 0.1480 0.1343 0.5226 0.031 Uiso 1 1 calc R U . . .
C16 C 0.2882(2) 0.2165(4) 0.49859(15) 0.0221(5) Uani 1 1 d . . . . .
C17 C 0.2514(3) 0.3137(3) 0.43800(17) 0.0227(6) Uani 1 1 d . . . . .
C18 C 0.3288(2) 0.3897(3) 0.41012(14) 0.0214(5) Uani 1 1 d . . . . .
C19 C 0.2770(2) 0.4934(3) 0.35400(14) 0.0221(5) Uani 1 1 d . . . . .
C20 C 0.3251(3) 0.5965(4) 0.31306(15) 0.0266(6) Uani 1 1 d . . . . .
H12 H 0.4023 0.6067 0.3218 0.032 Uiso 1 1 calc R U . . .
C21 C 0.2596(3) 0.6833(4) 0.25981(18) 0.0316(7) Uani 1 1 d . . . . .
H13 H 0.2924 0.7526 0.2324 0.038 Uiso 1 1 calc R U . . .
C22 C 0.1451(3) 0.6689(4) 0.24637(18) 0.0319(7) Uani 1 1 d . . . . .
H14 H 0.1014 0.7248 0.2087 0.038 Uiso 1 1 calc R U . . .
C23 C 0.0953(3) 0.5737(4) 0.28760(16) 0.0289(6) Uani 1 1 d . . . . .
H15 H 0.0180 0.5677 0.2795 0.035 Uiso 1 1 calc R U . . .
C24 C 0.1609(2) 0.4871(3) 0.34115(15) 0.0240(6) Uani 1 1 d . . . . .
N1 N 0.6068(2) 0.5785(4) 0.27976(13) 0.0293(6) Uani 1 1 d . . . . .
H16 H 0.5365 0.5586 0.2739 0.035 Uiso 1 1 calc R U . . .
N2 N 0.8050(2) 0.1177(3) 0.59829(13) 0.0234(5) Uani 1 1 d . . . . .
H17 H 0.7419 0.0945 0.6080 0.028 Uiso 1 1 calc R U . . .
N3 N 0.4005(2) 0.2134(3) 0.51833(12) 0.0216(5) Uani 1 1 d . . . . .
O1 O 0.55019(17) 0.4372(3) 0.38703(10) 0.0239(4) Uani 1 1 d . . . . .
O2 O 0.63009(16) 0.2466(2) 0.51184(10) 0.0222(4) Uani 1 1 d . . . . .
S1 S 0.11539(6) 0.35907(10) 0.39834(4) 0.02537(15) Uani 1 1 d . . . . .
Pt1 Pt 0.48025(2) 0.32961(2) 0.45615(2) 0.01933(6) Uani 1 1 d . . . . .

loop_
_atom_site_aniso_label
_atom_site_aniso_U_11
_atom_site_aniso_U_22
_atom_site_aniso_U_33
_atom_site_aniso_U_23
_atom_site_aniso_U_13
_atom_site_aniso_U_12
C1 0.0347(19) 0.0383(19) 0.0284(17) 0.0104(12) 0.0077(14) 0.0007(13)
C2 0.0332(18) 0.0284(17) 0.0357(19) 0.0065(12) 0.0139(15) -0.0006(11)
C3 0.0280(14) 0.0212(13) 0.0313(15) 0.0008(11) 0.0086(12) -0.0009(11)
C4 0.0289(14) 0.0203(13) 0.0219(13) 0.0007(10) 0.0044(11) 0.0009(11)
C5 0.0253(14) 0.0195(13) 0.0238(14) -0.0045(10) 0.0068(11) -0.0028(10)
C6 0.0239(14) 0.0213(13) 0.0238(14) 0.0016(11) 0.0063(11) -0.0029(11)
C7 0.0244(14) 0.0191(13) 0.0217(14) -0.0015(11) 0.0044(11) 0.0000(11)
C8 0.0270(15) 0.0180(12) 0.0232(14) -0.0005(11) 0.0056(11) 0.0002(11)
C9 0.0250(15) 0.0280(15) 0.0339(17) 0.0044(13) 0.0075(12) 0.0020(12)
C10 0.0252(15) 0.0344(16) 0.0349(17) 0.0067(14) 0.0044(13) 0.0068(13)
C11 0.0292(15) 0.0266(15) 0.0273(15) 0.0029(11) 0.0023(12) 0.0052(12)
C12 0.0253(14) 0.0258(13) 0.0241(14) 0.0022(12) 0.0045(11) -0.0010(12)
C13 0.0322(15) 0.0275(15) 0.0242(14) 0.0042(11) 0.0076(12) 0.0022(12)
C14 0.0309(15) 0.0228(14) 0.0293(15) 0.0008(11) 0.0120(12) -0.0008(11)
C15 0.0285(15) 0.0220(13) 0.0284(15) -0.0006(12) 0.0088(12) 0.0003(12)
C16 0.0238(14) 0.0177(12) 0.0247(14) -0.0041(11) 0.0052(11) -0.0011(11)
C17 0.0207(14) 0.0205(13) 0.0265(16) -0.0028(10) 0.0046(12) 0.0003(10)
C18 0.0229(13) 0.0197(13) 0.0206(13) -0.0043(10) 0.0028(10) 0.0013(10)
C19 0.0256(14) 0.0205(13) 0.0192(13) -0.0036(10) 0.0028(10) 0.0022(10)
C20 0.0294(15) 0.0244(14) 0.0258(14) 0.0015(11) 0.0058(12) 0.0024(11)
C21 0.0375(19) 0.0299(16) 0.0270(17) 0.0031(11) 0.0066(14) 0.0056(12)
C22 0.0384(19) 0.0296(17) 0.0242(16) 0.0019(11) -0.0002(14) 0.0084(12)
C23 0.0286(15) 0.0266(15) 0.0280(15) -0.0041(12) -0.0009(12) 0.0048(12)
C24 0.0288(15) 0.0195(13) 0.0226(13) -0.0043(10) 0.0032(11) -0.0006(11)
N1 0.0275(13) 0.0353(14) 0.0250(13) 0.0068(11) 0.0057(10) -0.0010(11)
N2 0.0236(12) 0.0228(12) 0.0235(12) 0.0018(10) 0.0046(9) 0.0017(10)
N3 0.0234(12) 0.0202(11) 0.0216(12) -0.0024(9) 0.0062(9) -0.0002(9)
O1 0.0227(10) 0.0258(10) 0.0231(10) 0.0009(8) 0.0049(8) 0.0000(8)
O2 0.0237(10) 0.0215(10) 0.0213(9) 0.0002(7) 0.0051(8) 0.0004(8)
S1 0.0215(3) 0.0237(3) 0.0293(4) 0.0004(3) 0.0023(3) -0.0003(3)
Pt1 0.02025(8) 0.01868(8) 0.01862(8) 0.00028(3) 0.00350(5) -0.00022(3)

_geom_special_details            
;
 All esds (except the esd in the dihedral angle between two l.s. planes)
 are estimated using the full covariance matrix.  The cell esds are taken
 into account individually in the estimation of esds in distances, angles
 and torsion angles; correlations between esds in cell parameters are only
 used when they are defined by crystal symmetry.  An approximate (isotropic)
 treatment of cell esds is used for estimating esds involving l.s. planes.
;

loop_
_geom_bond_atom_site_label_1
_geom_bond_atom_site_label_2
_geom_bond_distance
_geom_bond_site_symmetry_2
_geom_bond_publ_flag
C1 N1 1.370(4) . ?
C1 C2 1.374(6) . ?
C1 H1 0.9500 . ?
C2 C3 1.418(5) . ?
C2 H2 0.9500 . ?
C3 C4 1.388(4) . ?
C3 H3 0.9500 . ?
C4 N1 1.384(4) . ?
C4 C5 1.469(4) . ?
C5 O1 1.297(4) . ?
C5 C6 1.399(4) . ?
C6 C7 1.421(4) . ?
C6 H4 0.9500 . ?
C7 O2 1.283(4) . ?
C7 C8 1.461(4) . ?
C8 C9 1.387(5) . ?
C8 N2 1.385(4) . ?
C9 C10 1.422(4) . ?
C9 H5 0.9500 . ?
C10 C11 1.377(5) . ?
C10 H6 0.9500 . ?
C11 N2 1.360(4) . ?
C11 H7 0.9500 . ?
C12 N3 1.339(4) . ?
C12 C13 1.398(4) . ?
C12 H8 0.9500 . ?
C13 C14 1.389(5) . ?
C13 H9 0.9500 . ?
C14 C15 1.390(4) . ?
C14 H10 0.9500 . ?
C15 C16 1.398(4) . ?
C15 H11 0.9500 . ?
C16 N3 1.379(4) . ?
C16 C17 1.447(4) . ?
C17 C18 1.379(4) . ?
C17 S1 1.756(4) . ?
C18 C19 1.449(4) . ?
C18 Pt1 1.984(3) . ?
C19 C20 1.412(4) . ?
C19 C24 1.424(4) . ?
C20 C21 1.394(5) . ?
C20 H12 0.9500 . ?
C21 C22 1.409(6) . ?
C21 H13 0.9500 . ?
C22 C23 1.390(5) . ?
C22 H14 0.9500 . ?
C23 C24 1.397(4) . ?
C23 H15 0.9500 . ?
C24 S1 1.752(3) . ?
N1 H16 0.8800 . ?
N2 H17 0.8800 . ?
N3 Pt1 2.017(3) . ?
O1 Pt1 2.016(2) . ?
O2 Pt1 2.079(3) . ?

loop_
_geom_angle_atom_site_label_1
_geom_angle_atom_site_label_2
_geom_angle_atom_site_label_3
_geom_angle
_geom_angle_site_symmetry_1
_geom_angle_site_symmetry_3
_geom_angle_publ_flag
N1 C1 C2 108.0(3) . . ?
N1 C1 H1 126.0 . . ?
C2 C1 H1 126.0 . . ?
C1 C2 C3 107.7(3) . . ?
C1 C2 H2 126.1 . . ?
C3 C2 H2 126.1 . . ?
C4 C3 C2 107.5(3) . . ?
C4 C3 H3 126.3 . . ?
C2 C3 H3 126.3 . . ?
C3 C4 N1 107.0(3) . . ?
C3 C4 C5 133.3(3) . . ?
N1 C4 C5 119.7(3) . . ?
O1 C5 C6 127.6(3) . . ?
O1 C5 C4 114.2(3) . . ?
C6 C5 C4 118.1(3) . . ?
C5 C6 C7 125.9(3) . . ?
C5 C6 H4 117.0 . . ?
C7 C6 H4 117.0 . . ?
O2 C7 C6 125.7(3) . . ?
O2 C7 C8 115.8(3) . . ?
C6 C7 C8 118.4(3) . . ?
C9 C8 N2 107.3(3) . . ?
C9 C8 C7 133.3(3) . . ?
N2 C8 C7 119.3(3) . . ?
C8 C9 C10 107.1(3) . . ?
C8 C9 H5 126.5 . . ?
C10 C9 H5 126.5 . . ?
C11 C10 C9 107.6(3) . . ?
C11 C10 H6 126.2 . . ?
C9 C10 H6 126.2 . . ?
N2 C11 C10 108.2(3) . . ?
N2 C11 H7 125.9 . . ?
C10 C11 H7 125.9 . . ?
N3 C12 C13 121.8(3) . . ?
N3 C12 H8 119.1 . . ?
C13 C12 H8 119.1 . . ?
C14 C13 C12 119.3(3) . . ?
C14 C13 H9 120.4 . . ?
C12 C13 H9 120.4 . . ?
C15 C14 C13 119.0(3) . . ?
C15 C14 H10 120.5 . . ?
C13 C14 H10 120.5 . . ?
C14 C15 C16 120.0(3) . . ?
C14 C15 H11 120.0 . . ?
C16 C15 H11 120.0 . . ?
N3 C16 C15 120.1(3) . . ?
N3 C16 C17 111.4(3) . . ?
C15 C16 C17 128.5(3) . . ?
C18 C17 C16 118.4(3) . . ?
C18 C17 S1 115.0(2) . . ?
C16 C17 S1 126.5(2) . . ?
C17 C18 C19 110.6(3) . . ?
C17 C18 Pt1 112.8(2) . . ?
C19 C18 Pt1 136.6(2) . . ?
C20 C19 C24 118.2(3) . . ?
C20 C19 C18 129.3(3) . . ?
C24 C19 C18 112.4(3) . . ?
C21 C20 C19 120.1(3) . . ?
C21 C20 H12 119.9 . . ?
C19 C20 H12 119.9 . . ?
C20 C21 C22 120.4(3) . . ?
C20 C21 H13 119.8 . . ?
C22 C21 H13 119.8 . . ?
C23 C22 C21 120.7(3) . . ?
C23 C22 H14 119.6 . . ?
C21 C22 H14 119.6 . . ?
C22 C23 C24 118.9(3) . . ?
C22 C23 H15 120.6 . . ?
C24 C23 H15 120.6 . . ?
C23 C24 C19 121.6(3) . . ?
C23 C24 S1 126.3(3) . . ?
C19 C24 S1 112.1(2) . . ?
C1 N1 C4 109.8(3) . . ?
C1 N1 H16 125.1 . . ?
C4 N1 H16 125.1 . . ?
C11 N2 C8 109.8(3) . . ?
C11 N2 H17 125.1 . . ?
C8 N2 H17 125.1 . . ?
C12 N3 C16 119.8(3) . . ?
C12 N3 Pt1 124.5(2) . . ?
C16 N3 Pt1 115.6(2) . . ?
C5 O1 Pt1 124.22(19) . . ?
C7 O2 Pt1 124.27(19) . . ?
C24 S1 C17 89.90(16) . . ?
C18 Pt1 O1 95.13(12) . . ?
C18 Pt1 N3 81.36(13) . . ?
O1 Pt1 N3 174.91(9) . . ?
C18 Pt1 O2 172.72(10) . . ?
O1 Pt1 O2 91.98(10) . . ?
N3 Pt1 O2 91.45(11) . . ?

loop_
_geom_torsion_atom_site_label_1
_geom_torsion_atom_site_label_2
_geom_torsion_atom_site_label_3
_geom_torsion_atom_site_label_4
_geom_torsion
_geom_torsion_site_symmetry_1
_geom_torsion_site_symmetry_2
_geom_torsion_site_symmetry_3
_geom_torsion_site_symmetry_4
_geom_torsion_publ_flag
N1 C1 C2 C3 0.2(4) . . . . ?
C1 C2 C3 C4 -0.3(4) . . . . ?
C2 C3 C4 N1 0.3(3) . . . . ?
C2 C3 C4 C5 -178.8(3) . . . . ?
C3 C4 C5 O1 170.3(3) . . . . ?
N1 C4 C5 O1 -8.7(4) . . . . ?
C3 C4 C5 C6 -11.0(5) . . . . ?
N1 C4 C5 C6 170.0(3) . . . . ?
O1 C5 C6 C7 1.6(5) . . . . ?
C4 C5 C6 C7 -176.8(3) . . . . ?
C5 C6 C7 O2 -1.6(5) . . . . ?
C5 C6 C7 C8 177.0(3) . . . . ?
O2 C7 C8 C9 177.6(3) . . . . ?
C6 C7 C8 C9 -1.2(5) . . . . ?
O2 C7 C8 N2 0.4(4) . . . . ?
C6 C7 C8 N2 -178.4(3) . . . . ?
N2 C8 C9 C10 -0.8(4) . . . . ?
C7 C8 C9 C10 -178.3(3) . . . . ?
C8 C9 C10 C11 0.4(4) . . . . ?
C9 C10 C11 N2 0.1(4) . . . . ?
N3 C12 C13 C14 0.9(5) . . . . ?
C12 C13 C14 C15 0.0(5) . . . . ?
C13 C14 C15 C16 -1.0(5) . . . . ?
C14 C15 C16 N3 1.1(4) . . . . ?
C14 C15 C16 C17 -177.8(3) . . . . ?
N3 C16 C17 C18 -1.4(4) . . . . ?
C15 C16 C17 C18 177.7(3) . . . . ?
N3 C16 C17 S1 -176.3(2) . . . . ?
C15 C16 C17 S1 2.7(5) . . . . ?
C16 C17 C18 C19 -174.5(2) . . . . ?
S1 C17 C18 C19 1.0(3) . . . . ?
C16 C17 C18 Pt1 5.7(3) . . . . ?
S1 C17 C18 Pt1 -178.84(14) . . . . ?
C17 C18 C19 C20 177.7(3) . . . . ?
Pt1 C18 C19 C20 -2.6(5) . . . . ?
C17 C18 C19 C24 -1.4(3) . . . . ?
Pt1 C18 C19 C24 178.3(2) . . . . ?
C24 C19 C20 C21 -2.8(4) . . . . ?
C18 C19 C20 C21 178.1(3) . . . . ?
C19 C20 C21 C22 0.0(5) . . . . ?
C20 C21 C22 C23 2.8(5) . . . . ?
C21 C22 C23 C24 -2.5(5) . . . . ?
C22 C23 C24 C19 -0.4(4) . . . . ?
C22 C23 C24 S1 -179.3(2) . . . . ?
C20 C19 C24 C23 3.1(4) . . . . ?
C18 C19 C24 C23 -177.7(3) . . . . ?
C20 C19 C24 S1 -177.9(2) . . . . ?
C18 C19 C24 S1 1.3(3) . . . . ?
C2 C1 N1 C4 0.0(4) . . . . ?
C3 C4 N1 C1 -0.2(4) . . . . ?
C5 C4 N1 C1 179.0(3) . . . . ?
C10 C11 N2 C8 -0.6(4) . . . . ?
C9 C8 N2 C11 0.8(4) . . . . ?
C7 C8 N2 C11 178.7(3) . . . . ?
C13 C12 N3 C16 -0.8(5) . . . . ?
C13 C12 N3 Pt1 -178.1(2) . . . . ?
C15 C16 N3 C12 -0.2(4) . . . . ?
C17 C16 N3 C12 179.0(3) . . . . ?
C15 C16 N3 Pt1 177.3(2) . . . . ?
C17 C16 N3 Pt1 -3.5(3) . . . . ?
C6 C5 O1 Pt1 2.7(4) . . . . ?
C4 C5 O1 Pt1 -178.83(18) . . . . ?
C6 C7 O2 Pt1 -2.5(4) . . . . ?
C8 C7 O2 Pt1 178.81(18) . . . . ?
C23 C24 S1 C17 178.3(3) . . . . ?
C19 C24 S1 C17 -0.6(2) . . . . ?
C18 C17 S1 C24 -0.2(2) . . . . ?
C16 C17 S1 C24 174.9(3) . . . . ?

_refine_diff_density_max         2.925
_refine_diff_density_min         -1.760
_refine_diff_density_rms         0.143

_shelx_res_file                  
;

    kk-1a-1.res created by SHELXL-2014/7

TITL kk-1a-1_a.res in P2(1)/c
REM  Yadorkari-X generated
CELL 0.41180 12.5770 8.2016 20.2233 90.0000 103.1040 90.0000
ZERR 4.0 0.0134 0.0045 0.0124 0.0000 0.0240 0.0000
LATT 1
SYMM -X, 1/2+Y, 1/2-Z
REM  SPGR P21/c monoclinic
SFAC C H O N Pt S
DISP    C    -0.00010    0.00047         5.15
DISP    H     0.00000    0.00000         0.64
DISP    O     0.00167    0.00181        10.18
DISP    N     0.00043    0.00097         7.21
DISP    Pt   -0.48132    3.42499      8393.77
DISP    S     0.04407    0.04057       110.28
UNIT 96 68 8 12 4 4
SIZE 0.11 0.09 0.02
TEMP -173.0
L.S. 10
FMAP 2
PLAN -20
ACTA
CONF
LIST 4
BOND $H
OMIT    1    0   20

WGHT    0.045200    2.108600
FVAR       0.57767
C1    1    0.653979    0.660242    0.234705    11.00000    0.03474    0.03831 =
         0.02841    0.01040    0.00768    0.00067
AFIX  43
H1    2    0.616818    0.704517    0.192349    11.00000   -1.20000
AFIX   0
C2    1    0.764478    0.666889    0.261550    11.00000    0.03321    0.02844 =
         0.03569    0.00649    0.01391   -0.00056
AFIX  43
H2    2    0.817288    0.716749    0.241164    11.00000   -1.20000
AFIX   0
C3    1    0.785559    0.585957    0.325157    11.00000    0.02800    0.02118 =
         0.03133    0.00082    0.00856   -0.00087
AFIX  43
H3    2    0.855000    0.571303    0.355004    11.00000   -1.20000
AFIX   0
C4    1    0.686212    0.532085    0.335827    11.00000    0.02886    0.02033 =
         0.02192    0.00074    0.00444    0.00085
C5    1    0.654703    0.444498    0.391830    11.00000    0.02529    0.01946 =
         0.02375   -0.00454    0.00678   -0.00277
C6    1    0.737535    0.376654    0.442414    11.00000    0.02385    0.02132 =
         0.02378    0.00156    0.00633   -0.00287
AFIX  43
H4    2    0.810631    0.395784    0.439074    11.00000   -1.20000
AFIX   0
C7    1    0.722289    0.281775    0.498311    11.00000    0.02443    0.01911 =
         0.02174   -0.00153    0.00439   -0.00005
C8    1    0.818432    0.213826    0.544501    11.00000    0.02701    0.01797 =
         0.02318   -0.00053    0.00555    0.00017
C9    1    0.929225    0.218677    0.546181    11.00000    0.02503    0.02800 =
         0.03392    0.00444    0.00746    0.00200
AFIX  43
H5    2    0.962967    0.274370    0.515177    11.00000   -1.20000
AFIX   0
C10   1    0.982787    0.124571    0.603060    11.00000    0.02523    0.03439 =
         0.03490    0.00673    0.00439    0.00680
AFIX  43
H6    2    1.059174    0.106403    0.617245    11.00000   -1.20000
AFIX   0
C11   1    0.903872    0.064541    0.633857    11.00000    0.02918    0.02658 =
         0.02735    0.00289    0.00230    0.00516
AFIX  43
H7    2    0.916363   -0.002461    0.673183    11.00000   -1.20000
AFIX   0
C12   1    0.449377    0.131257    0.574195    11.00000    0.02533    0.02583 =
         0.02410    0.00224    0.00455   -0.00097
AFIX  43
H8    2    0.526854    0.128736    0.586951    11.00000   -1.20000
AFIX   0
C13   1    0.389507    0.049081    0.614273    11.00000    0.03217    0.02745 =
         0.02416    0.00420    0.00757    0.00219
AFIX  43
H9    2    0.425890   -0.007073    0.654079    11.00000   -1.20000
AFIX   0
C14   1    0.276234    0.050476    0.595231    11.00000    0.03085    0.02282 =
         0.02933    0.00077    0.01196   -0.00078
AFIX  43
H10   2    0.234130   -0.004616    0.621807    11.00000   -1.20000
AFIX   0
C15   1    0.225397    0.133697    0.536699    11.00000    0.02848    0.02196 =
         0.02837   -0.00062    0.00884    0.00029
AFIX  43
H11   2    0.148023    0.134276    0.522600    11.00000   -1.20000
AFIX   0
C16   1    0.288163    0.216542    0.498588    11.00000    0.02380    0.01766 =
         0.02466   -0.00410    0.00525   -0.00115
C17   1    0.251386    0.313713    0.437999    11.00000    0.02066    0.02049 =
         0.02645   -0.00277    0.00461    0.00033
C18   1    0.328777    0.389724    0.410115    11.00000    0.02292    0.01965 =
         0.02060   -0.00434    0.00278    0.00135
C19   1    0.276979    0.493412    0.354002    11.00000    0.02558    0.02047 =
         0.01915   -0.00360    0.00280    0.00218
C20   1    0.325145    0.596525    0.313063    11.00000    0.02942    0.02440 =
         0.02575    0.00151    0.00582    0.00245
AFIX  43
H12   2    0.402318    0.606743    0.321832    11.00000   -1.20000
AFIX   0
C21   1    0.259612    0.683330    0.259807    11.00000    0.03754    0.02993 =
         0.02700    0.00311    0.00658    0.00556
AFIX  43
H13   2    0.292360    0.752598    0.232423    11.00000   -1.20000
AFIX   0
C22   1    0.145074    0.668895    0.246371    11.00000    0.03836    0.02962 =
         0.02424    0.00190   -0.00018    0.00837
AFIX  43
H14   2    0.101369    0.724817    0.208720    11.00000   -1.20000
AFIX   0
C23   1    0.095323    0.573730    0.287599    11.00000    0.02860    0.02658 =
         0.02796   -0.00413   -0.00085    0.00478
AFIX  43
H15   2    0.018014    0.567669    0.279506    11.00000   -1.20000
AFIX   0
C24   1    0.160926    0.487131    0.341145    11.00000    0.02882    0.01948 =
         0.02257   -0.00431    0.00320   -0.00056
N1    4    0.606803    0.578535    0.279762    11.00000    0.02750    0.03534 =
         0.02502    0.00676    0.00567   -0.00097
AFIX  43
H16   2    0.536537    0.558580    0.273926    11.00000   -1.20000
AFIX   0
N2    4    0.804991    0.117679    0.598288    11.00000    0.02359    0.02276 =
         0.02352    0.00182    0.00459    0.00172
AFIX  43
H17   2    0.741929    0.094457    0.607992    11.00000   -1.20000
AFIX   0
N3    4    0.400540    0.213410    0.518330    11.00000    0.02345    0.02021 =
         0.02165   -0.00238    0.00622   -0.00015
O1    3    0.550187    0.437173    0.387030    11.00000    0.02274    0.02581 =
         0.02306    0.00091    0.00491    0.00001
O2    3    0.630091    0.246634    0.511842    11.00000    0.02370    0.02150 =
         0.02135    0.00016    0.00514    0.00039
S1    6    0.115390    0.359072    0.398338    11.00000    0.02153    0.02365 =
         0.02928    0.00037    0.00231   -0.00034
PT1   5    0.480252    0.329609    0.456149    11.00000    0.02025    0.01868 =
         0.01862    0.00028    0.00350   -0.00022

HKLF 4 1 1 0 0 0 1 0 0 0 1

REM  kk-1a-1_a.res in P2(1)/c
REM R1 =  0.0244 for    4405 Fo > 4sig(Fo)  and  0.0254 for all    4584 data
REM    280 parameters refined using      0 restraints

END

WGHT      0.0432      2.1973

REM Highest difference peak  2.925,  deepest hole -1.760,  1-sigma level  0.143
Q1    1   0.5598  0.3265  0.4570  11.00000  0.05    2.93
Q2    1   0.9832  0.3285  0.4524  11.00000  0.05    1.45
Q3    1   0.4058  0.3378  0.4253  11.00000  0.05    1.27
Q4    1   0.4029  0.3328  0.4532  11.00000  0.05    1.03
Q5    1   0.5751  0.4048  0.4155  11.00000  0.05    0.71
Q6    1   0.6876  0.4060  0.4118  11.00000  0.05    0.54
Q7    1   0.1959  0.3393  0.4248  11.00000  0.05    0.52
Q8    1   0.7687  0.2432  0.5169  11.00000  0.05    0.49
Q9    1   0.7287  0.3299  0.4668  11.00000  0.05    0.49
Q10   1   0.7176  0.6431  0.2393  11.00000  0.05    0.49
Q11   1   0.2837  0.6606  0.2836  11.00000  0.05    0.48
Q12   1   0.4813  0.2243  0.5037  11.00000  0.05    0.47
Q13   1   0.6513  0.5557  0.3182  11.00000  0.05    0.47
Q14   1   0.2011  0.6710  0.2405  11.00000  0.05    0.46
Q15   1   0.1398  0.5194  0.3048  11.00000  0.05    0.46
Q16   1   0.9620  0.1737  0.5762  11.00000  0.05    0.45
Q17   1   0.4224  0.2320  0.4995  11.00000  0.05    0.44
Q18   1   0.8749  0.2176  0.5430  11.00000  0.05    0.44
Q19   1   0.3412  0.3196  0.4611  11.00000  0.05    0.44
Q20   1   0.3252  0.0746  0.6027  11.00000  0.05    0.44
;
_shelx_res_checksum              3455
####################################################################### 
# 
# This file contains crystal structure data downloaded from the 
# Cambridge Structural Database (CSD) hosted by the Cambridge 
# Crystallographic Data Centre (CCDC).
# 
# Full information about CCDC data access policies and citation 
# guidelines are available at http://www.ccdc.cam.ac.uk/access/V1 
# 
# Audit and citation data items may have been added by the CCDC. 
# Please retain this information to preserve the provenance of 
# this file and to allow appropriate attribution of the data. 
# 
#######################################################################

data_ymu-8-2_a
_database_code_depnum_ccdc_archive 'CCDC 2158666'
loop_
_audit_author_name
_audit_author_address
'Yohei Haketa'
;Ritsumeikan University
Japan
;
_audit_update_record             
;
2022-03-15 deposited with the CCDC.	2023-12-04 downloaded from the CCDC.
;

_audit_creation_method           SHELXL-2014/7
_shelx_SHELXL_version_number     2014/7
_chemical_name_systematic        ?
_chemical_name_common            ?
_chemical_melting_point          ?
_chemical_formula_moiety         'C22 H17 N3 O2 Pt, C16 H36 N, C4 H8 O, Cl'
_chemical_formula_sum            'C42 H61 Cl N4 O3 Pt'
_chemical_formula_weight         900.48

loop_
_atom_type_symbol
_atom_type_description
_atom_type_scat_dispersion_real
_atom_type_scat_dispersion_imag
_atom_type_scat_source
C C 0.0045 0.0022 'International Tables Vol C Tables 4.2.6.8 and 6.1.1.4'
H H 0.0000 0.0000 'International Tables Vol C Tables 4.2.6.8 and 6.1.1.4'
Cl Cl 0.1812 0.2072 'International Tables Vol C Tables 4.2.6.8 and 6.1.1.4'
N N 0.0085 0.0044 'International Tables Vol C Tables 4.2.6.8 and 6.1.1.4'
O O 0.0146 0.0081 'International Tables Vol C Tables 4.2.6.8 and 6.1.1.4'
Pt Pt -3.3179 10.3664 'International Tables Vol C Tables 4.2.6.8 and 6.1.1.4'

_space_group_crystal_system      monoclinic
_space_group_IT_number           14
_space_group_name_H-M_alt        'P 21/n'
_space_group_name_Hall           '-P 2yn'

_shelx_space_group_comment       
;
The symmetry employed for this shelxl refinement is uniquely defined
by the following loop, which should always be used as a source of
symmetry information in preference to the above space-group names.
They are only intended as comments.
;

loop_
_space_group_symop_operation_xyz
'x, y, z'
'-x+1/2, y+1/2, -z+1/2'
'-x, -y, -z'
'x-1/2, -y-1/2, z-1/2'

_cell_length_a                   8.5147(2)
_cell_length_b                   16.3288(4)
_cell_length_c                   28.9929(8)
_cell_angle_alpha                90
_cell_angle_beta                 97.377(2)
_cell_angle_gamma                90
_cell_volume                     3997.66(18)
_cell_formula_units_Z            4
_cell_measurement_temperature    90(2)
_cell_measurement_reflns_used    41868
_cell_measurement_theta_min      1.616
_cell_measurement_theta_max      29.238

_exptl_crystal_description       plate
_exptl_crystal_colour            yellow
_exptl_crystal_density_meas      'not measured'
_exptl_crystal_density_method    ?
_exptl_crystal_density_diffrn    1.496
_exptl_crystal_F_000             1840
_exptl_transmission_factor_min   ?
_exptl_transmission_factor_max   ?
_exptl_crystal_size_max          0.10
_exptl_crystal_size_mid          0.05
_exptl_crystal_size_min          0.01
_exptl_absorpt_coefficient_mu    5.031
_shelx_estimated_absorpt_T_min   0.633
_shelx_estimated_absorpt_T_max   0.951
_exptl_absorpt_correction_type   multi-scan
_exptl_absorpt_correction_T_min  0.602
_exptl_absorpt_correction_T_max  1.000
_exptl_absorpt_process_details   'ABSCOR (T.Higashi, 2001)'
_exptl_absorpt_special_details   ?
_diffrn_ambient_temperature      90(2)
_diffrn_radiation_wavelength     0.81082
_diffrn_radiation_type           Synchrotron
_diffrn_source                   'synchrotron radiation SPring-8 BL40XU'
_diffrn_radiation_monochromator  'Si(111) Channel Cut'
_diffrn_measurement_device_type  'DECTRIS EIGER X 1M'
_diffrn_measurement_method       'Shutterless \w scans'
_diffrn_detector_area_resol_mean 13.33
_diffrn_reflns_number            41868
_diffrn_reflns_av_unetI/netI     0.1540
_diffrn_reflns_av_R_equivalents  0.1725
_diffrn_reflns_limit_h_min       -10
_diffrn_reflns_limit_h_max       10
_diffrn_reflns_limit_k_min       -17
_diffrn_reflns_limit_k_max       19
_diffrn_reflns_limit_l_min       -34
_diffrn_reflns_limit_l_max       34
_diffrn_reflns_theta_min         1.616
_diffrn_reflns_theta_max         29.238
_diffrn_reflns_theta_full        29.110
_diffrn_measured_fraction_theta_max 1.000
_diffrn_measured_fraction_theta_full 1.000
_diffrn_reflns_Laue_measured_fraction_max 1.000
_diffrn_reflns_Laue_measured_fraction_full 1.000
_diffrn_reflns_point_group_measured_fraction_max 1.000
_diffrn_reflns_point_group_measured_fraction_full 1.000
_reflns_number_total             7323
_reflns_number_gt                5868
_reflns_threshold_expression     'I > 2\s(I)'
_reflns_Friedel_coverage         0.000
_reflns_Friedel_fraction_max     .
_reflns_Friedel_fraction_full    .

_reflns_special_details          
;
 Reflections were merged by SHELXL according to the crystal
 class for the calculation of statistics and refinement.
 
 _reflns_Friedel_fraction is defined as the number of unique
 Friedel pairs measured divided by the number that would be
 possible theoretically, ignoring centric projections and
 systematic absences.
;

_computing_data_collection       'Rapid Auto(Rigaku)'
_computing_cell_refinement       'Rapid Auto(Rigaku)'
_computing_data_reduction        'Rapid Auto(Rigaku)'
_computing_structure_solution    'SHELXT (Sheldrick, 2014)'
_computing_structure_refinement  'SHELXL-2014/7 (Sheldrick, 2014)'
_computing_molecular_graphics    ?
_computing_publication_material  ?
_refine_special_details          ?
_refine_ls_structure_factor_coef Fsqd
_refine_ls_matrix_type           full
_refine_ls_weighting_scheme      calc
_refine_ls_weighting_details     
'w=1/[\s^2^(Fo^2^)+(0.0889P)^2^+8.6070P] where P=(Fo^2^+2Fc^2^)/3'
_atom_sites_solution_primary     ?
_atom_sites_solution_secondary   ?
_atom_sites_solution_hydrogens   geom
_refine_ls_hydrogen_treatment    constr
_refine_ls_extinction_method     none
_refine_ls_extinction_coef       .
_refine_ls_number_reflns         7323
_refine_ls_number_parameters     464
_refine_ls_number_restraints     2
_refine_ls_R_factor_all          0.0940
_refine_ls_R_factor_gt           0.0805
_refine_ls_wR_factor_ref         0.2020
_refine_ls_wR_factor_gt          0.1908
_refine_ls_goodness_of_fit_ref   1.075
_refine_ls_restrained_S_all      1.076
_refine_ls_shift/su_max          0.002
_refine_ls_shift/su_mean         0.000

loop_
_atom_site_label
_atom_site_type_symbol
_atom_site_fract_x
_atom_site_fract_y
_atom_site_fract_z
_atom_site_U_iso_or_equiv
_atom_site_adp_type
_atom_site_occupancy
_atom_site_site_symmetry_order
_atom_site_calc_flag
_atom_site_refinement_flags_posn
_atom_site_refinement_flags_adp
_atom_site_refinement_flags_occupancy
_atom_site_disorder_assembly
_atom_site_disorder_group
C1 C 0.3935(11) 0.6017(5) 0.6071(3) 0.046(2) Uani 1 1 d . . . . .
H1 H 0.3796 0.6565 0.6167 0.056 Uiso 1 1 calc R U . . .
C2 C 0.3476(12) 0.5723(6) 0.5639(4) 0.053(3) Uani 1 1 d . . . . .
H2 H 0.2963 0.6021 0.5381 0.063 Uiso 1 1 calc R U . . .
C3 C 0.3907(12) 0.4891(6) 0.5647(3) 0.050(2) Uani 1 1 d . . . . .
H3 H 0.3737 0.4523 0.5392 0.060 Uiso 1 1 calc R U . . .
C4 C 0.4613(10) 0.4702(5) 0.6086(3) 0.043(2) Uani 1 1 d . . . . .
C5 C 0.5359(9) 0.3939(5) 0.6252(3) 0.0364(19) Uani 1 1 d . . . . .
C6 C 0.6055(10) 0.3871(5) 0.6716(3) 0.0365(19) Uani 1 1 d . . . . .
H6 H 0.6013 0.4338 0.6909 0.044 Uiso 1 1 calc R U . . .
C7 C 0.6807(9) 0.3173(5) 0.6916(3) 0.041(2) Uani 1 1 d . . . . .
C8 C 0.7371(10) 0.3193(5) 0.7410(3) 0.039(2) Uani 1 1 d . . . . .
N5 N 0.8213(10) 0.2552(4) 0.7632(3) 0.0404(19) Uani 1 1 d . . . . .
H43 H 0.8478 0.2098 0.7498 0.048 Uiso 1 1 calc R U . . .
C10 C 0.8568(13) 0.2730(6) 0.8090(4) 0.050(3) Uani 1 1 d . . . . .
H10 H 0.9164 0.2393 0.8316 0.060 Uiso 1 1 calc R U . . .
C11 C 0.7922(11) 0.3478(6) 0.8174(3) 0.048(2) Uani 1 1 d . . . . .
H11 H 0.7977 0.3746 0.8466 0.058 Uiso 1 1 calc R U . . .
C12 C 0.8412(10) 0.0904(5) 0.6365(3) 0.041(2) Uani 1 1 d . . . . .
H12 H 0.8537 0.1191 0.6653 0.050 Uiso 1 1 calc R U . . .
C13 C 0.9175(11) 0.0169(5) 0.6342(3) 0.047(2) Uani 1 1 d . . . . .
H13 H 0.9799 -0.0059 0.6606 0.057 Uiso 1 1 calc R U . . .
C14 C 0.8995(14) -0.0226(6) 0.5917(4) 0.063(3) Uani 1 1 d . . . . .
H14 H 0.9516 -0.0734 0.5887 0.076 Uiso 1 1 calc R U . . .
C15 C 0.8084(14) 0.0099(6) 0.5541(4) 0.058(3) Uani 1 1 d . . . . .
H15 H 0.7964 -0.0185 0.5253 0.070 Uiso 1 1 calc R U . . .
C16 C 0.7337(11) 0.0839(5) 0.5578(3) 0.045(2) Uani 1 1 d . . . . .
C17 C 0.6366(11) 0.1275(5) 0.5221(3) 0.045(2) Uani 1 1 d . . . . .
C18 C 0.6012(14) 0.0991(6) 0.4759(4) 0.063(3) Uani 1 1 d . . . . .
H18 H 0.6373 0.0467 0.4677 0.076 Uiso 1 1 calc R U . . .
C19 C 0.5144(13) 0.1470(7) 0.4427(4) 0.061(3) Uani 1 1 d . . . . .
H19 H 0.4918 0.1281 0.4116 0.073 Uiso 1 1 calc R U . . .
C20 C 0.4613(15) 0.2214(7) 0.4547(4) 0.061(3) Uani 1 1 d . . . . .
H20 H 0.4008 0.2540 0.4318 0.073 Uiso 1 1 calc R U . . .
C21 C 0.4936(14) 0.2507(6) 0.4996(4) 0.053(3) Uani 1 1 d . . . . .
H21 H 0.4544 0.3031 0.5066 0.064 Uiso 1 1 calc R U . . .
C22 C 0.5842(10) 0.2051(5) 0.5362(4) 0.045(2) Uani 1 1 d . . . . .
N1 N 0.4618(8) 0.5416(4) 0.6344(3) 0.0413(18) Uani 1 1 d . . . . .
H1A H 0.5006 0.5468 0.6639 0.050 Uiso 1 1 calc R U . . .
C43 C 0.7167(10) 0.3776(5) 0.7748(3) 0.038(2) Uani 1 1 d . . . . .
H44 H 0.6619 0.4281 0.7699 0.046 Uiso 1 1 calc R U . . .
N3 N 0.7486(8) 0.1242(4) 0.5998(2) 0.0392(17) Uani 1 1 d . . . . .
O1 O 0.5307(6) 0.3368(3) 0.59352(19) 0.0366(13) Uani 1 1 d . . . . .
O2 O 0.7061(8) 0.2503(4) 0.6704(3) 0.0454(17) Uani 1 1 d . . . . .
Pt1 Pt 0.64066(4) 0.23145(2) 0.60028(2) 0.03896(18) Uani 1 1 d . . . . .
Cl1 Cl 0.5404(3) 0.57522(13) 0.74250(8) 0.0445(5) Uani 1 1 d . . . . .
N4 N 0.0400(8) 0.5642(4) 0.6995(3) 0.0458(19) Uani 1 1 d . . . . .
C23 C -0.0198(11) 0.5529(6) 0.7455(4) 0.055(3) Uani 1 1 d . . . . .
H23 H -0.0841 0.6014 0.7514 0.066 Uiso 1 1 calc R U . . .
H23A H -0.0909 0.5048 0.7432 0.066 Uiso 1 1 calc R U . . .
C24 C 0.1040(11) 0.5413(6) 0.7864(3) 0.046(2) Uani 1 1 d . . . . .
H24 H 0.1928 0.5796 0.7842 0.055 Uiso 1 1 calc R U . . .
H24A H 0.1458 0.4847 0.7864 0.055 Uiso 1 1 calc R U . . .
C25 C 0.0327(12) 0.5570(6) 0.8315(3) 0.050(2) Uani 1 1 d . . . . .
H25 H -0.0112 0.6132 0.8305 0.060 Uiso 1 1 calc R U . . .
H25A H -0.0562 0.5184 0.8330 0.060 Uiso 1 1 calc R U . . .
C26 C 0.1496(13) 0.5477(6) 0.8753(4) 0.063(3) Uani 1 1 d . . . . .
H26 H 0.1987 0.4934 0.8757 0.094 Uiso 1 1 calc R U . . .
H26A H 0.0939 0.5539 0.9026 0.094 Uiso 1 1 calc R U . . .
H26B H 0.2317 0.5899 0.8758 0.094 Uiso 1 1 calc R U . . .
C27 C 0.1420(10) 0.4916(5) 0.6886(4) 0.046(2) Uani 1 1 d . . . . .
H27 H 0.1715 0.4996 0.6569 0.056 Uiso 1 1 calc R U . . .
H27A H 0.2411 0.4930 0.7105 0.056 Uiso 1 1 calc R U . . .
C28 C 0.0708(10) 0.4080(5) 0.6907(3) 0.045(2) Uani 1 1 d . . . . .
H28 H -0.0323 0.4059 0.6706 0.054 Uiso 1 1 calc R U . . .
H28A H 0.0526 0.3955 0.7230 0.054 Uiso 1 1 calc R U . . .
C29 C 0.1851(11) 0.3448(5) 0.6740(4) 0.048(2) Uani 1 1 d . . . . .
H29 H 0.2049 0.3591 0.6421 0.058 Uiso 1 1 calc R U . . .
H29A H 0.2876 0.3476 0.6944 0.058 Uiso 1 1 calc R U . . .
C30 C 0.1220(15) 0.2572(6) 0.6742(5) 0.058(3) Uani 1 1 d . . . . .
H30 H 0.1010 0.2428 0.7057 0.087 Uiso 1 1 calc R U . . .
H30A H 0.2007 0.2195 0.6644 0.087 Uiso 1 1 calc R U . . .
H30B H 0.0236 0.2532 0.6527 0.087 Uiso 1 1 calc R U . . .
C31 C -0.1048(10) 0.5723(6) 0.6629(3) 0.045(2) Uani 1 1 d . . . . .
H31 H -0.1798 0.6109 0.6748 0.054 Uiso 1 1 calc R U . . .
H31A H -0.1578 0.5183 0.6593 0.054 Uiso 1 1 calc R U . . .
C32 C -0.0738(13) 0.6018(7) 0.6147(4) 0.063(3) Uani 1 1 d . . . . .
H32 H -0.0684 0.6624 0.6149 0.076 Uiso 1 1 calc R U . . .
H32A H 0.0306 0.5810 0.6085 0.076 Uiso 1 1 calc R U . . .
C33 C -0.1973(13) 0.5751(7) 0.5759(4) 0.065(3) Uani 1 1 d . . . . .
H33 H -0.1929 0.6111 0.5486 0.078 Uiso 1 1 calc R U . . .
H33A H -0.3037 0.5808 0.5859 0.078 Uiso 1 1 calc R U . . .
C34 C -0.1717(16) 0.4858(8) 0.5620(5) 0.080(4) Uani 1 1 d . . . . .
H34 H -0.0711 0.4813 0.5491 0.120 Uiso 1 1 calc R U . . .
H34A H -0.2587 0.4687 0.5385 0.120 Uiso 1 1 calc R U . . .
H34B H -0.1689 0.4506 0.5894 0.120 Uiso 1 1 calc R U . . .
C35 C 0.1416(10) 0.6399(5) 0.6995(3) 0.043(2) Uani 1 1 d . . . . .
H35 H 0.1695 0.6476 0.6677 0.052 Uiso 1 1 calc R U . . .
H35A H 0.2415 0.6296 0.7202 0.052 Uiso 1 1 calc R U . . .
C36 C 0.0718(11) 0.7192(5) 0.7145(4) 0.051(3) Uani 1 1 d . . . . .
H36 H 0.0667 0.7175 0.7484 0.061 Uiso 1 1 calc R U . . .
H36A H -0.0376 0.7252 0.6986 0.061 Uiso 1 1 calc R U . . .
C37 C 0.1698(13) 0.7922(6) 0.7032(4) 0.056(3) Uani 1 1 d . . . . .
H37 H 0.1339 0.8410 0.7192 0.067 Uiso 1 1 calc R U . . .
H37A H 0.2818 0.7821 0.7158 0.067 Uiso 1 1 calc R U . . .
C38 C 0.1609(14) 0.8107(6) 0.6517(4) 0.069(3) Uani 1 1 d . . . . .
H38 H 0.2238 0.7704 0.6370 0.104 Uiso 1 1 calc R U . . .
H38A H 0.2028 0.8657 0.6475 0.104 Uiso 1 1 calc R U . . .
H38B H 0.0504 0.8080 0.6374 0.104 Uiso 1 1 calc R U . . .
C39 C 0.906(3) -0.1639(9) 0.4919(7) 0.163(10) Uani 1 1 d D . . . .
H39 H 0.9911 -0.1235 0.4889 0.195 Uiso 1 1 calc R U . . .
H39A H 0.8059 -0.1343 0.4939 0.195 Uiso 1 1 calc R U . . .
C40 C 0.947(2) -0.2153(11) 0.5315(5) 0.111(5) Uani 1 1 d D . . . .
H40 H 0.8529 -0.2439 0.5406 0.133 Uiso 1 1 calc R U . . .
H40A H 0.9998 -0.1842 0.5584 0.133 Uiso 1 1 calc R U . . .
C41 C 1.053(3) -0.2706(14) 0.5131(10) 0.195(16) Uani 1 1 d D . . . .
H41 H 1.1542 -0.2429 0.5095 0.234 Uiso 1 1 calc R U . . .
H41A H 1.0754 -0.3184 0.5339 0.234 Uiso 1 1 calc R U . . .
C42 C 0.976(4) -0.2947(11) 0.4703(9) 0.164(11) Uani 1 1 d . . . . .
H42 H 0.9032 -0.3408 0.4739 0.197 Uiso 1 1 calc R U . . .
H42A H 1.0536 -0.3121 0.4495 0.197 Uiso 1 1 calc R U . . .
O3 O 0.889(2) -0.2231(13) 0.4517(7) 0.188(8) Uani 1 1 d . . . . .

loop_
_atom_site_aniso_label
_atom_site_aniso_U_11
_atom_site_aniso_U_22
_atom_site_aniso_U_33
_atom_site_aniso_U_23
_atom_site_aniso_U_13
_atom_site_aniso_U_12
C1 0.052(6) 0.028(4) 0.059(6) 0.013(5) 0.005(5) 0.006(4)
C2 0.065(6) 0.036(5) 0.053(6) 0.003(5) -0.007(5) 0.006(5)
C3 0.067(6) 0.038(5) 0.043(6) -0.002(5) -0.003(5) 0.002(5)
C4 0.039(5) 0.038(5) 0.053(6) -0.001(5) 0.011(4) -0.005(4)
C5 0.031(4) 0.032(4) 0.047(5) 0.006(4) 0.007(4) -0.001(4)
C6 0.047(5) 0.021(4) 0.040(5) -0.005(4) 0.000(4) 0.002(4)
C7 0.024(4) 0.039(5) 0.060(6) -0.009(5) 0.007(4) 0.000(4)
C8 0.035(4) 0.035(5) 0.045(5) 0.007(4) 0.004(4) 0.000(4)
N5 0.048(5) 0.027(3) 0.047(5) -0.006(4) 0.009(4) 0.000(3)
C10 0.049(6) 0.054(6) 0.047(6) 0.006(5) 0.002(5) -0.002(5)
C11 0.062(6) 0.047(5) 0.035(5) -0.005(5) -0.001(4) -0.007(5)
C12 0.044(5) 0.033(4) 0.050(6) 0.003(4) 0.017(4) -0.001(4)
C13 0.059(6) 0.031(4) 0.051(6) 0.002(4) 0.006(5) 0.001(4)
C14 0.087(8) 0.036(5) 0.067(7) 0.001(5) 0.009(6) 0.015(5)
C15 0.093(8) 0.029(5) 0.048(6) -0.003(5) -0.007(6) 0.012(5)
C16 0.054(5) 0.032(5) 0.049(6) -0.014(4) 0.005(5) -0.009(4)
C17 0.060(6) 0.034(5) 0.038(5) 0.009(4) -0.001(4) -0.002(4)
C18 0.089(8) 0.040(5) 0.059(7) 0.001(5) 0.001(6) -0.002(6)
C19 0.084(8) 0.055(6) 0.042(6) 0.001(5) -0.004(5) -0.004(6)
C20 0.075(8) 0.061(7) 0.045(7) 0.007(5) -0.001(6) 0.002(6)
C21 0.065(7) 0.042(5) 0.054(7) 0.007(5) 0.009(6) 0.003(5)
C22 0.037(5) 0.036(5) 0.063(6) 0.030(5) 0.008(4) 0.003(4)
N1 0.040(4) 0.035(4) 0.050(5) 0.005(4) 0.009(3) 0.006(3)
C43 0.044(5) 0.029(4) 0.042(5) 0.002(4) 0.005(4) 0.000(4)
N3 0.052(4) 0.030(4) 0.035(4) 0.007(3) 0.002(3) 0.001(3)
O1 0.040(3) 0.034(3) 0.035(3) -0.001(3) 0.001(3) -0.004(3)
O2 0.050(4) 0.021(2) 0.066(5) 0.016(3) 0.008(4) 0.001(3)
Pt1 0.0455(3) 0.0270(3) 0.0446(3) 0.00253(14) 0.0064(2) -0.00139(14)
Cl1 0.0434(12) 0.0363(11) 0.0528(14) -0.0050(10) 0.0021(10) 0.0022(9)
N4 0.037(4) 0.033(4) 0.068(5) 0.005(4) 0.012(4) 0.000(3)
C23 0.052(6) 0.039(5) 0.079(8) 0.004(5) 0.031(6) -0.004(4)
C24 0.048(5) 0.036(5) 0.055(6) 0.008(5) 0.014(5) 0.002(4)
C25 0.059(6) 0.039(5) 0.056(6) -0.001(5) 0.018(5) 0.002(5)
C26 0.085(8) 0.044(6) 0.066(7) 0.017(5) 0.037(6) 0.018(6)
C27 0.036(5) 0.038(5) 0.066(6) -0.003(5) 0.009(4) 0.004(4)
C28 0.041(5) 0.037(5) 0.057(6) -0.002(5) 0.009(4) -0.008(4)
C29 0.046(5) 0.042(5) 0.059(6) -0.005(5) 0.012(5) -0.007(4)
C30 0.070(8) 0.041(5) 0.067(8) 0.003(5) 0.025(6) 0.000(5)
C31 0.039(5) 0.037(5) 0.059(6) -0.001(5) 0.004(4) 0.002(4)
C32 0.058(6) 0.069(7) 0.059(7) 0.001(6) -0.004(5) 0.000(6)
C33 0.062(7) 0.067(7) 0.068(8) 0.011(6) 0.014(6) -0.011(6)
C34 0.086(9) 0.072(8) 0.085(9) 0.009(8) 0.025(8) 0.023(7)
C35 0.042(5) 0.026(4) 0.064(6) 0.000(4) 0.014(5) -0.004(4)
C36 0.040(5) 0.036(5) 0.076(8) -0.002(5) 0.005(5) 0.001(4)
C37 0.064(7) 0.032(5) 0.073(8) -0.004(5) 0.017(6) 0.002(5)
C38 0.079(8) 0.041(5) 0.085(9) 0.019(6) -0.001(6) 0.006(6)
C39 0.28(3) 0.074(10) 0.174(18) 0.000(12) 0.17(2) 0.047(14)
C40 0.103(13) 0.138(15) 0.085(12) -0.013(11) -0.009(10) -0.012(12)
C41 0.091(14) 0.23(3) 0.29(4) 0.20(3) 0.10(2) 0.065(16)
C42 0.26(3) 0.063(10) 0.18(2) -0.021(15) 0.05(2) 0.028(15)
O3 0.146(14) 0.24(2) 0.190(19) 0.024(15) 0.073(13) 0.009(13)

_geom_special_details            
;
 All esds (except the esd in the dihedral angle between two l.s. planes)
 are estimated using the full covariance matrix.  The cell esds are taken
 into account individually in the estimation of esds in distances, angles
 and torsion angles; correlations between esds in cell parameters are only
 used when they are defined by crystal symmetry.  An approximate (isotropic)
 treatment of cell esds is used for estimating esds involving l.s. planes.
;

loop_
_geom_bond_atom_site_label_1
_geom_bond_atom_site_label_2
_geom_bond_distance
_geom_bond_site_symmetry_2
_geom_bond_publ_flag
C1 N1 1.345(11) . ?
C1 C2 1.350(13) . ?
C2 C3 1.407(13) . ?
C3 C4 1.371(13) . ?
C4 N1 1.386(11) . ?
C4 C5 1.453(12) . ?
C5 O1 1.307(10) . ?
C5 C6 1.402(11) . ?
C6 C7 1.397(12) . ?
C7 O2 1.288(11) . ?
C7 C8 1.451(12) . ?
C8 N5 1.381(11) . ?
C8 C43 1.391(12) . ?
N5 C10 1.354(13) . ?
C10 C11 1.375(13) . ?
C11 C43 1.404(12) . ?
C12 N3 1.358(11) . ?
C12 C13 1.370(12) . ?
C13 C14 1.381(14) . ?
C14 C15 1.362(14) . ?
C15 C16 1.375(13) . ?
C16 N3 1.375(11) . ?
C16 C17 1.430(13) . ?
C17 C18 1.412(13) . ?
C17 C22 1.421(13) . ?
C18 C19 1.379(14) . ?
C19 C20 1.357(15) . ?
C20 C21 1.380(16) . ?
C21 C22 1.437(14) . ?
C22 Pt1 1.907(11) . ?
N3 Pt1 1.979(7) . ?
O1 Pt1 1.956(6) . ?
O2 Pt1 2.060(8) . ?
N4 C23 1.498(12) . ?
N4 C35 1.508(10) . ?
N4 C31 1.525(11) . ?
N4 C27 1.526(11) . ?
C23 C24 1.494(13) . ?
C24 C25 1.532(12) . ?
C25 C26 1.518(14) . ?
C27 C28 1.498(12) . ?
C28 C29 1.538(12) . ?
C29 C30 1.528(13) . ?
C31 C32 1.533(13) . ?
C32 C33 1.503(14) . ?
C33 C34 1.536(16) . ?
C35 C36 1.512(12) . ?
C36 C37 1.516(13) . ?
C37 C38 1.515(15) . ?
C39 C40 1.428(9) . ?
C39 O3 1.51(2) . ?
C40 C41 1.429(10) . ?
C41 C42 1.38(3) . ?
C42 O3 1.45(2) . ?

loop_
_geom_angle_atom_site_label_1
_geom_angle_atom_site_label_2
_geom_angle_atom_site_label_3
_geom_angle
_geom_angle_site_symmetry_1
_geom_angle_site_symmetry_3
_geom_angle_publ_flag
N1 C1 C2 109.8(8) . . ?
C1 C2 C3 106.5(9) . . ?
C4 C3 C2 108.4(9) . . ?
C3 C4 N1 106.4(8) . . ?
C3 C4 C5 128.6(9) . . ?
N1 C4 C5 124.8(8) . . ?
O1 C5 C6 126.2(7) . . ?
O1 C5 C4 113.9(7) . . ?
C6 C5 C4 119.9(8) . . ?
C7 C6 C5 125.3(8) . . ?
O2 C7 C6 126.2(9) . . ?
O2 C7 C8 115.9(8) . . ?
C6 C7 C8 117.9(8) . . ?
N5 C8 C43 107.2(8) . . ?
N5 C8 C7 122.0(8) . . ?
C43 C8 C7 130.8(8) . . ?
C10 N5 C8 109.4(8) . . ?
N5 C10 C11 108.6(9) . . ?
C10 C11 C43 107.5(9) . . ?
N3 C12 C13 123.3(9) . . ?
C12 C13 C14 117.0(9) . . ?
C15 C14 C13 121.2(9) . . ?
C14 C15 C16 120.1(10) . . ?
C15 C16 N3 119.9(9) . . ?
C15 C16 C17 127.7(9) . . ?
N3 C16 C17 112.4(8) . . ?
C18 C17 C22 121.9(9) . . ?
C18 C17 C16 123.8(9) . . ?
C22 C17 C16 114.2(8) . . ?
C19 C18 C17 120.4(10) . . ?
C20 C19 C18 119.7(10) . . ?
C19 C20 C21 121.3(11) . . ?
C20 C21 C22 122.7(10) . . ?
C17 C22 C21 114.1(10) . . ?
C17 C22 Pt1 115.6(6) . . ?
C21 C22 Pt1 130.3(8) . . ?
C1 N1 C4 108.9(8) . . ?
C8 C43 C11 107.3(8) . . ?
C12 N3 C16 118.5(7) . . ?
C12 N3 Pt1 125.3(6) . . ?
C16 N3 Pt1 116.1(6) . . ?
C5 O1 Pt1 125.8(5) . . ?
C7 O2 Pt1 123.9(6) . . ?
C22 Pt1 O1 92.5(3) . . ?
C22 Pt1 N3 81.5(3) . . ?
O1 Pt1 N3 173.9(3) . . ?
C22 Pt1 O2 175.5(3) . . ?
O1 Pt1 O2 91.9(2) . . ?
N3 Pt1 O2 94.1(3) . . ?
C23 N4 C35 111.1(7) . . ?
C23 N4 C31 107.0(7) . . ?
C35 N4 C31 110.0(7) . . ?
C23 N4 C27 110.9(7) . . ?
C35 N4 C27 107.2(6) . . ?
C31 N4 C27 110.7(7) . . ?
C24 C23 N4 115.9(8) . . ?
C23 C24 C25 109.9(8) . . ?
C26 C25 C24 114.1(8) . . ?
C28 C27 N4 117.1(7) . . ?
C27 C28 C29 108.9(7) . . ?
C30 C29 C28 113.0(8) . . ?
N4 C31 C32 116.2(7) . . ?
C33 C32 C31 113.9(9) . . ?
C32 C33 C34 111.3(10) . . ?
N4 C35 C36 117.0(7) . . ?
C35 C36 C37 111.3(8) . . ?
C38 C37 C36 114.3(9) . . ?
C40 C39 O3 103.5(13) . . ?
C39 C40 C41 99.8(14) . . ?
C42 C41 C40 105.5(19) . . ?
C41 C42 O3 105.2(17) . . ?
C42 O3 C39 103.7(18) . . ?

loop_
_geom_torsion_atom_site_label_1
_geom_torsion_atom_site_label_2
_geom_torsion_atom_site_label_3
_geom_torsion_atom_site_label_4
_geom_torsion
_geom_torsion_site_symmetry_1
_geom_torsion_site_symmetry_2
_geom_torsion_site_symmetry_3
_geom_torsion_site_symmetry_4
_geom_torsion_publ_flag
N1 C1 C2 C3 -0.1(11) . . . . ?
C1 C2 C3 C4 0.2(12) . . . . ?
C2 C3 C4 N1 -0.2(11) . . . . ?
C2 C3 C4 C5 -174.8(9) . . . . ?
C3 C4 C5 O1 -1.2(13) . . . . ?
N1 C4 C5 O1 -174.9(7) . . . . ?
C3 C4 C5 C6 178.5(9) . . . . ?
N1 C4 C5 C6 4.8(13) . . . . ?
O1 C5 C6 C7 -0.3(14) . . . . ?
C4 C5 C6 C7 -179.9(8) . . . . ?
C5 C6 C7 O2 4.3(14) . . . . ?
C5 C6 C7 C8 -176.0(8) . . . . ?
O2 C7 C8 N5 3.8(12) . . . . ?
C6 C7 C8 N5 -175.9(8) . . . . ?
O2 C7 C8 C43 -173.2(8) . . . . ?
C6 C7 C8 C43 7.1(13) . . . . ?
C43 C8 N5 C10 -1.6(10) . . . . ?
C7 C8 N5 C10 -179.2(8) . . . . ?
C8 N5 C10 C11 1.7(11) . . . . ?
N5 C10 C11 C43 -1.1(11) . . . . ?
N3 C12 C13 C14 1.3(14) . . . . ?
C12 C13 C14 C15 -0.8(16) . . . . ?
C13 C14 C15 C16 0.8(17) . . . . ?
C14 C15 C16 N3 -1.3(16) . . . . ?
C14 C15 C16 C17 178.8(10) . . . . ?
C15 C16 C17 C18 0.5(17) . . . . ?
N3 C16 C17 C18 -179.4(9) . . . . ?
C15 C16 C17 C22 -176.3(10) . . . . ?
N3 C16 C17 C22 3.8(12) . . . . ?
C22 C17 C18 C19 0.5(16) . . . . ?
C16 C17 C18 C19 -176.1(10) . . . . ?
C17 C18 C19 C20 -0.8(17) . . . . ?
C18 C19 C20 C21 0.6(18) . . . . ?
C19 C20 C21 C22 -0.1(18) . . . . ?
C18 C17 C22 C21 0.0(13) . . . . ?
C16 C17 C22 C21 176.9(8) . . . . ?
C18 C17 C22 Pt1 178.8(8) . . . . ?
C16 C17 C22 Pt1 -4.2(11) . . . . ?
C20 C21 C22 C17 -0.2(15) . . . . ?
C20 C21 C22 Pt1 -178.9(8) . . . . ?
C2 C1 N1 C4 0.0(11) . . . . ?
C3 C4 N1 C1 0.1(10) . . . . ?
C5 C4 N1 C1 175.0(8) . . . . ?
N5 C8 C43 C11 0.9(10) . . . . ?
C7 C8 C43 C11 178.2(8) . . . . ?
C10 C11 C43 C8 0.1(10) . . . . ?
C13 C12 N3 C16 -1.8(12) . . . . ?
C13 C12 N3 Pt1 -178.0(7) . . . . ?
C15 C16 N3 C12 1.7(13) . . . . ?
C17 C16 N3 C12 -178.4(7) . . . . ?
C15 C16 N3 Pt1 178.3(8) . . . . ?
C17 C16 N3 Pt1 -1.8(10) . . . . ?
C6 C5 O1 Pt1 -7.9(11) . . . . ?
C4 C5 O1 Pt1 171.7(5) . . . . ?
C6 C7 O2 Pt1 0.3(12) . . . . ?
C8 C7 O2 Pt1 -179.3(5) . . . . ?
C35 N4 C23 C24 -61.6(10) . . . . ?
C31 N4 C23 C24 178.3(8) . . . . ?
C27 N4 C23 C24 57.5(10) . . . . ?
N4 C23 C24 C25 162.6(8) . . . . ?
C23 C24 C25 C26 -179.3(8) . . . . ?
C23 N4 C27 C28 53.3(11) . . . . ?
C35 N4 C27 C28 174.8(8) . . . . ?
C31 N4 C27 C28 -65.2(10) . . . . ?
N4 C27 C28 C29 174.5(8) . . . . ?
C27 C28 C29 C30 -179.1(9) . . . . ?
C23 N4 C31 C32 167.9(8) . . . . ?
C35 N4 C31 C32 47.1(10) . . . . ?
C27 N4 C31 C32 -71.2(10) . . . . ?
N4 C31 C32 C33 154.7(9) . . . . ?
C31 C32 C33 C34 -79.3(12) . . . . ?
C23 N4 C35 C36 -52.5(11) . . . . ?
C31 N4 C35 C36 65.8(11) . . . . ?
C27 N4 C35 C36 -173.7(9) . . . . ?
N4 C35 C36 C37 -167.8(8) . . . . ?
C35 C36 C37 C38 70.0(12) . . . . ?
O3 C39 C40 C41 40(2) . . . . ?
C39 C40 C41 C42 -48(2) . . . . ?
C40 C41 C42 O3 35(3) . . . . ?
C41 C42 O3 C39 -9(2) . . . . ?
C40 C39 O3 C42 -20(2) . . . . ?

_refine_diff_density_max         1.916
_refine_diff_density_min         -2.936
_refine_diff_density_rms         0.185

_shelx_res_file                  
;

    ymu-8-2_a.res created by SHELXL-2014/7

TITL ymu-8-2_a.res in P2(1)/n
REM  Yadorkari-X generated
CELL 0.81082 8.5147 16.3288 28.9929 90.0000 97.3770 90.0000
ZERR 4.0 0.0002 0.0004 0.0008 0.0000 0.0020 0.0000
LATT 1
SYMM 1/2-X, 1/2+Y, 1/2-Z
REM  SPGR P21/n monoclinic
SFAC C H Cl N O Pt
DISP    C     0.00449    0.00219        15.06
DISP    H     0.00000    0.00000         0.67
DISP    Cl    0.18121    0.20723       979.71
DISP    N     0.00850    0.00445        26.82
DISP    O     0.01462    0.00814        45.38
DISP    Pt   -3.31790   10.36643     48384.46
UNIT 168 244 4 16 12 4
SIZE 0.10 0.05 0.01
TEMP -183.0
L.S. 10
FMAP 2
PLAN -20
ACTA
CONF
LIST 4

DFIX 1.45 0.01 C39 C40 C40 C41

WGHT    0.088900    8.607000
FVAR       0.11155
C1    1    0.393500    0.601676    0.607091    11.00000    0.05211    0.02757 =
         0.05889    0.01314    0.00482    0.00588
AFIX  43
H1    2    0.379618    0.656518    0.616732    11.00000   -1.20000
AFIX   0
C2    1    0.347588    0.572341    0.563924    11.00000    0.06499    0.03642 =
         0.05264    0.00258   -0.00677    0.00622
AFIX  43
H2    2    0.296276    0.602052    0.538108    11.00000   -1.20000
AFIX   0
C3    1    0.390668    0.489139    0.564689    11.00000    0.06669    0.03757 =
         0.04259   -0.00189   -0.00297    0.00248
AFIX  43
H3    2    0.373683    0.452349    0.539152    11.00000   -1.20000
AFIX   0
C4    1    0.461340    0.470182    0.608566    11.00000    0.03912    0.03752 =
         0.05315   -0.00075    0.01053   -0.00515
C5    1    0.535941    0.393889    0.625224    11.00000    0.03086    0.03215 =
         0.04662    0.00562    0.00651   -0.00069
C6    1    0.605540    0.387144    0.671592    11.00000    0.04703    0.02118 =
         0.03998   -0.00509    0.00017    0.00238
AFIX  43
H6    2    0.601251    0.433824    0.690948    11.00000   -1.20000
AFIX   0
C7    1    0.680692    0.317295    0.691620    11.00000    0.02435    0.03885 =
         0.05998   -0.00873    0.00707    0.00027
C8    1    0.737111    0.319291    0.741025    11.00000    0.03537    0.03476 =
         0.04549    0.00744    0.00444   -0.00031
N5    4    0.821313    0.255188    0.763248    11.00000    0.04784    0.02710 =
         0.04696   -0.00624    0.00857    0.00027
AFIX  43
H43   2    0.847770    0.209841    0.749767    11.00000   -1.20000
AFIX   0
C10   1    0.856832    0.272955    0.809002    11.00000    0.04887    0.05373 =
         0.04682    0.00629    0.00246   -0.00156
AFIX  43
H10   2    0.916444    0.239301    0.831571    11.00000   -1.20000
AFIX   0
C11   1    0.792230    0.347845    0.817364    11.00000    0.06177    0.04662 =
         0.03472   -0.00492   -0.00091   -0.00724
AFIX  43
H11   2    0.797698    0.374579    0.846629    11.00000   -1.20000
AFIX   0
C12   1    0.841214    0.090351    0.636518    11.00000    0.04427    0.03278 =
         0.05006    0.00256    0.01698   -0.00146
AFIX  43
H12   2    0.853725    0.119072    0.665252    11.00000   -1.20000
AFIX   0
C13   1    0.917474    0.016856    0.634190    11.00000    0.05918    0.03135 =
         0.05085    0.00249    0.00643    0.00104
AFIX  43
H13   2    0.979881   -0.005916    0.660602    11.00000   -1.20000
AFIX   0
C14   1    0.899511   -0.022602    0.591726    11.00000    0.08658    0.03630 =
         0.06671    0.00122    0.00941    0.01533
AFIX  43
H14   2    0.951650   -0.073381    0.588675    11.00000   -1.20000
AFIX   0
C15   1    0.808386    0.009940    0.554112    11.00000    0.09313    0.02897 =
         0.04773   -0.00259   -0.00664    0.01207
AFIX  43
H15   2    0.796412   -0.018502    0.525290    11.00000   -1.20000
AFIX   0
C16   1    0.733722    0.083880    0.557799    11.00000    0.05374    0.03228 =
         0.04907   -0.01359    0.00470   -0.00948
C17   1    0.636632    0.127526    0.522076    11.00000    0.06036    0.03398 =
         0.03818    0.00859   -0.00126   -0.00172
C18   1    0.601162    0.099138    0.475906    11.00000    0.08902    0.03954 =
         0.05912    0.00075    0.00107   -0.00221
AFIX  43
H18   2    0.637299    0.046749    0.467662    11.00000   -1.20000
AFIX   0
C19   1    0.514364    0.147048    0.442731    11.00000    0.08371    0.05492 =
         0.04199    0.00122   -0.00353   -0.00445
AFIX  43
H19   2    0.491809    0.128068    0.411611    11.00000   -1.20000
AFIX   0
C20   1    0.461314    0.221430    0.454736    11.00000    0.07539    0.06123 =
         0.04463    0.00661   -0.00114    0.00239
AFIX  43
H20   2    0.400763    0.254005    0.431812    11.00000   -1.20000
AFIX   0
C21   1    0.493628    0.250678    0.499614    11.00000    0.06477    0.04167 =
         0.05401    0.00729    0.00861    0.00269
AFIX  43
H21   2    0.454388    0.303093    0.506595    11.00000   -1.20000
AFIX   0
C22   1    0.584186    0.205089    0.536200    11.00000    0.03724    0.03637 =
         0.06314    0.03043    0.00835    0.00266
N1    4    0.461835    0.541610    0.634397    11.00000    0.03962    0.03523 =
         0.05001    0.00493    0.00897    0.00591
AFIX  43
H1A   2    0.500576    0.546822    0.663881    11.00000   -1.20000
AFIX   0
C43   1    0.716708    0.377589    0.774753    11.00000    0.04449    0.02920 =
         0.04165    0.00233    0.00514   -0.00020
AFIX  43
H44   2    0.661858    0.428138    0.769859    11.00000   -1.20000
AFIX   0
N3    4    0.748614    0.124192    0.599788    11.00000    0.05168    0.02966 =
         0.03531    0.00747    0.00150    0.00114
O1    5    0.530721    0.336753    0.593516    11.00000    0.03972    0.03429 =
         0.03463   -0.00081    0.00051   -0.00354
O2    5    0.706125    0.250292    0.670359    11.00000    0.05000    0.02064 =
         0.06579    0.01584    0.00805    0.00096
PT1   6    0.640664    0.231453    0.600276    11.00000    0.04547    0.02698 =
         0.04459    0.00253    0.00639   -0.00139
CL1   3    0.540378    0.575223    0.742499    11.00000    0.04344    0.03629 =
         0.05280   -0.00503    0.00209    0.00216
N4    4    0.040044    0.564238    0.699475    11.00000    0.03704    0.03321 =
         0.06840    0.00480    0.01183    0.00007
C23   1   -0.019779    0.552942    0.745455    11.00000    0.05155    0.03938 =
         0.07897    0.00446    0.03052   -0.00360
AFIX  23
H23   2   -0.084135    0.601415    0.751356    11.00000   -1.20000
H23A  2   -0.090919    0.504756    0.743206    11.00000   -1.20000
AFIX   0
C24   1    0.103953    0.541290    0.786355    11.00000    0.04835    0.03649 =
         0.05462    0.00751    0.01408    0.00187
AFIX  23
H24   2    0.192838    0.579609    0.784226    11.00000   -1.20000
H24A  2    0.145787    0.484717    0.786402    11.00000   -1.20000
AFIX   0
C25   1    0.032706    0.557010    0.831464    11.00000    0.05929    0.03863 =
         0.05574   -0.00110    0.01835    0.00227
AFIX  23
H25   2   -0.011216    0.613210    0.830512    11.00000   -1.20000
H25A  2   -0.056152    0.518431    0.833023    11.00000   -1.20000
AFIX   0
C26   1    0.149611    0.547701    0.875284    11.00000    0.08510    0.04366 =
         0.06606    0.01678    0.03678    0.01849
AFIX 137
H26   2    0.198693    0.493377    0.875679    11.00000   -1.50000
H26A  2    0.093887    0.553851    0.902630    11.00000   -1.50000
H26B  2    0.231743    0.589863    0.875838    11.00000   -1.50000
AFIX   0
C27   1    0.142002    0.491633    0.688554    11.00000    0.03565    0.03766 =
         0.06615   -0.00253    0.00886    0.00446
AFIX  23
H27   2    0.171531    0.499559    0.656925    11.00000   -1.20000
H27A  2    0.241064    0.492981    0.710537    11.00000   -1.20000
AFIX   0
C28   1    0.070827    0.408017    0.690682    11.00000    0.04089    0.03742 =
         0.05672   -0.00165    0.00935   -0.00795
AFIX  23
H28   2   -0.032276    0.405884    0.670583    11.00000   -1.20000
H28A  2    0.052555    0.395497    0.722977    11.00000   -1.20000
AFIX   0
C29   1    0.185129    0.344778    0.674037    11.00000    0.04599    0.04157 =
         0.05884   -0.00535    0.01168   -0.00691
AFIX  23
H29   2    0.204869    0.359062    0.642098    11.00000   -1.20000
H29A  2    0.287557    0.347613    0.694436    11.00000   -1.20000
AFIX   0
C30   1    0.121953    0.257228    0.674199    11.00000    0.07003    0.04132 =
         0.06693    0.00263    0.02520    0.00003
AFIX 137
H30   2    0.101015    0.242845    0.705654    11.00000   -1.50000
H30A  2    0.200718    0.219477    0.664355    11.00000   -1.50000
H30B  2    0.023598    0.253200    0.652691    11.00000   -1.50000
AFIX   0
C31   1   -0.104839    0.572339    0.662924    11.00000    0.03873    0.03736 =
         0.05921   -0.00053    0.00378    0.00230
AFIX  23
H31   2   -0.179819    0.610893    0.674847    11.00000   -1.20000
H31A  2   -0.157759    0.518314    0.659306    11.00000   -1.20000
AFIX   0
C32   1   -0.073810    0.601848    0.614713    11.00000    0.05847    0.06945 =
         0.05892    0.00137   -0.00423    0.00036
AFIX  23
H32   2   -0.068415    0.662413    0.614919    11.00000   -1.20000
H32A  2    0.030570    0.580952    0.608487    11.00000   -1.20000
AFIX   0
C33   1   -0.197319    0.575149    0.575898    11.00000    0.06192    0.06732 =
         0.06780    0.01129    0.01436   -0.01101
AFIX  23
H33   2   -0.192931    0.611126    0.548608    11.00000   -1.20000
H33A  2   -0.303653    0.580791    0.585914    11.00000   -1.20000
AFIX   0
C34   1   -0.171674    0.485848    0.561957    11.00000    0.08582    0.07183 =
         0.08502    0.00907    0.02498    0.02291
AFIX 137
H34   2   -0.071087    0.481265    0.549088    11.00000   -1.50000
H34A  2   -0.258654    0.468718    0.538486    11.00000   -1.50000
H34B  2   -0.168921    0.450592    0.589404    11.00000   -1.50000
AFIX   0
C35   1    0.141645    0.639902    0.699512    11.00000    0.04250    0.02603 =
         0.06377   -0.00045    0.01446   -0.00374
AFIX  23
H35   2    0.169478    0.647625    0.667678    11.00000   -1.20000
H35A  2    0.241507    0.629634    0.720206    11.00000   -1.20000
AFIX   0
C36   1    0.071773    0.719155    0.714527    11.00000    0.03951    0.03574 =
         0.07585   -0.00210    0.00479    0.00103
AFIX  23
H36   2    0.066723    0.717508    0.748439    11.00000   -1.20000
H36A  2   -0.037569    0.725178    0.698560    11.00000   -1.20000
AFIX   0
C37   1    0.169827    0.792201    0.703213    11.00000    0.06412    0.03212 =
         0.07317   -0.00364    0.01730    0.00216
AFIX  23
H37   2    0.133868    0.841028    0.719180    11.00000   -1.20000
H37A  2    0.281809    0.782116    0.715801    11.00000   -1.20000
AFIX   0
C38   1    0.160892    0.810718    0.651729    11.00000    0.07875    0.04110 =
         0.08484    0.01921   -0.00052    0.00633
AFIX 137
H38   2    0.223761    0.770397    0.637024    11.00000   -1.50000
H38A  2    0.202780    0.865728    0.647492    11.00000   -1.50000
H38B  2    0.050357    0.808005    0.637374    11.00000   -1.50000
AFIX   0
C39   1    0.906316   -0.163893    0.491893    11.00000    0.27791    0.07398 =
         0.17371    0.00028    0.17326    0.04692
AFIX  23
H39   2    0.991143   -0.123529    0.488862    11.00000   -1.20000
H39A  2    0.805932   -0.134331    0.493935    11.00000   -1.20000
AFIX   0
C40   1    0.946748   -0.215278    0.531501    11.00000    0.10335    0.13829 =
         0.08475   -0.01265   -0.00927   -0.01248
AFIX  23
H40   2    0.852926   -0.243933    0.540565    11.00000   -1.20000
H40A  2    0.999773   -0.184224    0.558432    11.00000   -1.20000
AFIX   0
C41   1    1.052973   -0.270551    0.513092    11.00000    0.09109    0.22634 =
         0.28677    0.19792    0.09895    0.06504
AFIX  23
H41   2    1.154151   -0.242905    0.509480    11.00000   -1.20000
H41A  2    1.075385   -0.318379    0.533882    11.00000   -1.20000
AFIX   0
C42   1    0.976198   -0.294743    0.470297    11.00000    0.25824    0.06254 =
         0.17648   -0.02109    0.05079    0.02766
AFIX  23
H42   2    0.903229   -0.340844    0.473884    11.00000   -1.20000
H42A  2    1.053552   -0.312074    0.449483    11.00000   -1.20000
AFIX   0
O3    5    0.888914   -0.223065    0.451744    11.00000    0.14632    0.24238 =
         0.18996    0.02415    0.07311    0.00889

HKLF 4 1 1 0 0 0 1 0 0 0 1

REM  ymu-8-2_a.res in P2(1)/n
REM R1 =  0.0805 for    5868 Fo > 4sig(Fo)  and  0.0940 for all    7323 data
REM    464 parameters refined using      2 restraints

END

WGHT      0.0888      8.6387

REM Highest difference peak  1.916,  deepest hole -2.936,  1-sigma level  0.185
Q1    1   0.6862  0.1785  0.5957  11.00000  0.05    1.92
Q2    1   0.6032  0.1766  0.6019  11.00000  0.05    1.89
Q3    1   0.7486  0.2047  0.6395  11.00000  0.05    1.48
Q4    1   0.5145  0.2645  0.6121  11.00000  0.05    1.36
Q5    1   0.5385  0.2080  0.5599  11.00000  0.05    1.33
Q6    1   0.5285  0.2400  0.5630  11.00000  0.05    1.31
Q7    1   0.7627  0.2507  0.6374  11.00000  0.05    1.25
Q8    1   0.7093  0.2047  0.6469  11.00000  0.05    1.24
Q9    1   0.6286  0.1639  0.6365  11.00000  0.05    1.15
Q10   1   0.7453  0.2785  0.5934  11.00000  0.05    1.15
Q11   1   0.7572  0.2563  0.5881  11.00000  0.05    1.13
Q12   1   0.4547  0.2214  0.5987  11.00000  0.05    1.06
Q13   1   0.6126  0.2971  0.6378  11.00000  0.05    1.01
Q14   1   0.6686  0.2956  0.5623  11.00000  0.05    0.94
Q15   1   0.6514  0.1731  0.5579  11.00000  0.05    0.94
Q16   1   0.7514  0.3355  0.6459  11.00000  0.05    0.94
Q17   1   0.5230  0.5210  0.7414  11.00000  0.05    0.87
Q18   1   0.6819  0.3605  0.6145  11.00000  0.05    0.87
Q19   1   0.5147  0.1213  0.5521  11.00000  0.05    0.84
Q20   1   0.5922  0.3024  0.5997  11.00000  0.05    0.80
;
_shelx_res_checksum              61229
####################################################################### 
# 
# This file contains crystal structure data downloaded from the 
# Cambridge Structural Database (CSD) hosted by the Cambridge 
# Crystallographic Data Centre (CCDC).
# 
# Full information about CCDC data access policies and citation 
# guidelines are available at http://www.ccdc.cam.ac.uk/access/V1 
# 
# Audit and citation data items may have been added by the CCDC. 
# Please retain this information to preserve the provenance of 
# this file and to allow appropriate attribution of the data. 
# 
#######################################################################

data_kk-1-1_a
_database_code_depnum_ccdc_archive 'CCDC 2158664'
loop_
_audit_author_name
_audit_author_address
'Yohei Haketa'
;Ritsumeikan University
Japan
;
_audit_update_record             
;
2022-03-15 deposited with the CCDC.	2023-12-04 downloaded from the CCDC.
;

_audit_creation_method           SHELXL-2014/7
_shelx_SHELXL_version_number     2014/7
_chemical_name_systematic        ?
_chemical_name_common            ?
_chemical_melting_point          ?
_chemical_formula_moiety         'C24 H17 N3 O2 Pt, 0.5 H2 O'
_chemical_formula_sum            'C24 H18 N3 O2.50 Pt'
_chemical_formula_weight         583.50

loop_
_atom_type_symbol
_atom_type_description
_atom_type_scat_dispersion_real
_atom_type_scat_dispersion_imag
_atom_type_scat_source
C C -0.0001 0.0005 'International Tables Vol C Tables 4.2.6.8 and 6.1.1.4'
H H 0.0000 0.0000 'International Tables Vol C Tables 4.2.6.8 and 6.1.1.4'
O O 0.0017 0.0018 'International Tables Vol C Tables 4.2.6.8 and 6.1.1.4'
N N 0.0004 0.0010 'International Tables Vol C Tables 4.2.6.8 and 6.1.1.4'
Pt Pt -0.4810 3.4248 'International Tables Vol C Tables 4.2.6.8 and 6.1.1.4'

_space_group_crystal_system      monoclinic
_space_group_IT_number           14
_space_group_name_H-M_alt        'P 21/c'
_space_group_name_Hall           '-P 2ybc'

_shelx_space_group_comment       
;
The symmetry employed for this shelxl refinement is uniquely defined
by the following loop, which should always be used as a source of
symmetry information in preference to the above space-group names.
They are only intended as comments.
;

loop_
_space_group_symop_operation_xyz
'x, y, z'
'-x, y+1/2, -z+1/2'
'-x, -y, -z'
'x, -y-1/2, z-1/2'

_cell_length_a                   29.7626(16)
_cell_length_b                   5.0950(3)
_cell_length_c                   25.3909(13)
_cell_angle_alpha                90
_cell_angle_beta                 98.831(7)
_cell_angle_gamma                90
_cell_volume                     3804.6(4)
_cell_formula_units_Z            8
_cell_measurement_temperature    100(2)
_cell_measurement_reflns_used    107691
_cell_measurement_theta_min      0.401
_cell_measurement_theta_max      15.513

_exptl_crystal_description       prism
_exptl_crystal_colour            yellow
_exptl_crystal_density_meas      'not measured'
_exptl_crystal_density_method    ?
_exptl_crystal_density_diffrn    2.037
_exptl_crystal_F_000             2248
_exptl_transmission_factor_min   ?
_exptl_transmission_factor_max   ?
_exptl_crystal_size_max          0.300
_exptl_crystal_size_mid          0.100
_exptl_crystal_size_min          0.100
_exptl_absorpt_coefficient_mu    1.683
_shelx_estimated_absorpt_T_min   0.632
_shelx_estimated_absorpt_T_max   0.850
_exptl_absorpt_correction_type   multi-scan
_exptl_absorpt_correction_T_min  0.8147
_exptl_absorpt_correction_T_max  1.0000
_exptl_absorpt_process_details   
;
PROCESS-AUTO (1998). Automatic Data Acquisition and Processing Package
for 2D image data. Rigaku Corporation, Tokyo, Japan.
;
_exptl_absorpt_special_details   ?
_diffrn_ambient_temperature      100(2)
_diffrn_radiation_wavelength     0.4119
_diffrn_radiation_type           Synchrotron
_diffrn_source                   'BL02B1 beamline SPring-8'
_diffrn_measurement_device_type  'Pilatus3 CdTe 1M'
_diffrn_measurement_method       \w
_diffrn_detector_area_resol_mean 5.814
_diffrn_reflns_number            107691
_diffrn_reflns_av_unetI/netI     0.0197
_diffrn_reflns_av_R_equivalents  0.0407
_diffrn_reflns_limit_h_min       -38
_diffrn_reflns_limit_h_max       38
_diffrn_reflns_limit_k_min       -6
_diffrn_reflns_limit_k_max       6
_diffrn_reflns_limit_l_min       -32
_diffrn_reflns_limit_l_max       32
_diffrn_reflns_theta_min         0.401
_diffrn_reflns_theta_max         15.513
_diffrn_reflns_theta_full        14.308
_diffrn_measured_fraction_theta_max 1.000
_diffrn_measured_fraction_theta_full 1.000
_diffrn_reflns_Laue_measured_fraction_max 1.000
_diffrn_reflns_Laue_measured_fraction_full 1.000
_diffrn_reflns_point_group_measured_fraction_max 1.000
_diffrn_reflns_point_group_measured_fraction_full 1.000
_reflns_number_total             8758
_reflns_number_gt                8620
_reflns_threshold_expression     'I > 2\s(I)'
_reflns_Friedel_coverage         0.000
_reflns_Friedel_fraction_max     .
_reflns_Friedel_fraction_full    .

_reflns_special_details          
;
 Reflections were merged by SHELXL according to the crystal
 class for the calculation of statistics and refinement.
 
 _reflns_Friedel_fraction is defined as the number of unique
 Friedel pairs measured divided by the number that would be
 possible theoretically, ignoring centric projections and
 systematic absences.
;

_computing_data_collection       'Rapid Auto(Rigaku)'
_computing_cell_refinement       'Rapid Auto(Rigaku)'
_computing_data_reduction        'Rapid Auto(Rigaku)'
_computing_structure_solution    'SHELXT (Sheldrick, 2014)'
_computing_structure_refinement  'SHELXL-2014/7 (Sheldrick, 2014)'
_computing_molecular_graphics    ?
_computing_publication_material  ?
_refine_special_details          ?
_refine_ls_structure_factor_coef Fsqd
_refine_ls_matrix_type           full
_refine_ls_weighting_scheme      calc
_refine_ls_weighting_details     
'w=1/[\s^2^(Fo^2^)+(0.0164P)^2^+10.4161P] where P=(Fo^2^+2Fc^2^)/3'
_atom_sites_solution_primary     ?
_atom_sites_solution_secondary   ?
_atom_sites_solution_hydrogens   mixed
_refine_ls_hydrogen_treatment    mixed
_refine_ls_extinction_method     none
_refine_ls_extinction_coef       .
_refine_ls_number_reflns         8758
_refine_ls_number_parameters     553
_refine_ls_number_restraints     0
_refine_ls_R_factor_all          0.0200
_refine_ls_R_factor_gt           0.0198
_refine_ls_wR_factor_ref         0.0519
_refine_ls_wR_factor_gt          0.0517
_refine_ls_goodness_of_fit_ref   1.114
_refine_ls_restrained_S_all      1.114
_refine_ls_shift/su_max          0.006
_refine_ls_shift/su_mean         0.000

loop_
_atom_site_label
_atom_site_type_symbol
_atom_site_fract_x
_atom_site_fract_y
_atom_site_fract_z
_atom_site_U_iso_or_equiv
_atom_site_adp_type
_atom_site_occupancy
_atom_site_site_symmetry_order
_atom_site_calc_flag
_atom_site_refinement_flags_posn
_atom_site_refinement_flags_adp
_atom_site_refinement_flags_occupancy
_atom_site_disorder_assembly
_atom_site_disorder_group
C1 C 0.35043(10) 0.7633(6) 0.84218(12) 0.0277(6) Uani 1 1 d . . . . .
H1 H 0.3293 0.7394 0.8663 0.033 Uiso 1 1 calc R U . . .
C2 C 0.37998(11) 0.9671(6) 0.84236(12) 0.0292(6) Uani 1 1 d . . . . .
H2 H 0.3832 1.1112 0.8664 0.035 Uiso 1 1 calc R U . . .
C3 C 0.40507(10) 0.9252(6) 0.80022(12) 0.0266(6) Uani 1 1 d . . . . .
H3 H 0.4283 1.0359 0.7909 0.032 Uiso 1 1 calc R U . . .
C4 C 0.38986(10) 0.6955(6) 0.77508(12) 0.0235(6) Uani 1 1 d . . . . .
C5 C 0.40029(9) 0.5598(6) 0.72793(11) 0.0219(5) Uani 1 1 d . . . . .
C6 C 0.43680(10) 0.6472(6) 0.70397(12) 0.0251(6) Uani 1 1 d . . . . .
H6 H 0.4557 0.7791 0.7222 0.030 Uiso 1 1 calc R U . . .
C7 C 0.44805(9) 0.5580(6) 0.65554(12) 0.0237(6) Uani 1 1 d . . . . .
C8 C 0.48407(10) 0.6906(6) 0.63273(12) 0.0253(6) Uani 1 1 d . . . . .
C9 C 0.50846(10) 0.9163(6) 0.64654(13) 0.0270(6) Uani 1 1 d . . . . .
H9 H 0.5063 1.0236 0.6767 0.032 Uiso 1 1 calc R U . . .
C10 C 0.53685(10) 0.9599(7) 0.60858(13) 0.0301(6) Uani 1 1 d . . . . .
H10 H 0.5577 1.1009 0.6083 0.036 Uiso 1 1 calc R U . . .
C11 C 0.52920(11) 0.7610(7) 0.57150(14) 0.0331(7) Uani 1 1 d . . . . .
H11 H 0.5435 0.7407 0.5408 0.040 Uiso 1 1 calc R U . . .
C12 C 0.30028(10) -0.0603(6) 0.69700(11) 0.0240(6) Uani 1 1 d . . . . .
H12 H 0.3079 0.0650 0.7246 0.029 Uiso 1 1 calc R U . . .
C13 C 0.26461(10) -0.2364(6) 0.69953(12) 0.0255(6) Uani 1 1 d . . . . .
H13 H 0.2483 -0.2288 0.7289 0.031 Uiso 1 1 calc R U . . .
C14 C 0.25272(10) -0.4209(6) 0.66010(12) 0.0243(6) Uani 1 1 d . . . . .
H14 H 0.2286 -0.5402 0.6623 0.029 Uiso 1 1 calc R U . . .
C15 C 0.27672(9) -0.4304(6) 0.61661(11) 0.0211(5) Uani 1 1 d . . . . .
C16 C 0.26776(10) -0.6089(6) 0.57254(12) 0.0241(6) Uani 1 1 d . . . . .
H16 H 0.2437 -0.7319 0.5715 0.029 Uiso 1 1 calc R U . . .
C17 C 0.29299(10) -0.6057(6) 0.53226(12) 0.0260(6) Uani 1 1 d . . . . .
H17 H 0.2862 -0.7268 0.5037 0.031 Uiso 1 1 calc R U . . .
C18 C 0.32971(10) -0.4238(6) 0.53187(11) 0.0240(6) Uani 1 1 d . . . . .
C19 C 0.35772(12) -0.4109(7) 0.49217(12) 0.0312(7) Uani 1 1 d . . . . .
H19 H 0.3528 -0.5266 0.4625 0.037 Uiso 1 1 calc R U . . .
C20 C 0.39251(12) -0.2284(7) 0.49668(13) 0.0337(7) Uani 1 1 d . . . . .
H20 H 0.4115 -0.2197 0.4699 0.040 Uiso 1 1 calc R U . . .
C21 C 0.40022(11) -0.0557(7) 0.54027(12) 0.0290(6) Uani 1 1 d . . . . .
H21 H 0.4244 0.0672 0.5424 0.035 Uiso 1 1 calc R U . . .
C22 C 0.37371(9) -0.0608(5) 0.57951(10) 0.0191(5) Uani 1 1 d . . . . .
C23 C 0.33873(9) -0.2465(6) 0.57434(11) 0.0211(5) Uani 1 1 d . . . . .
C24 C 0.31219(9) -0.2495(5) 0.61621(11) 0.0188(5) Uani 1 1 d . . . . .
N1 N 0.35627(9) 0.5997(5) 0.80151(10) 0.0257(5) Uani 1 1 d . . . . .
H1A H 0.3409 0.4542 0.7933 0.031 Uiso 1 1 calc R U . . .
N2 N 0.49723(9) 0.5988(6) 0.58711(11) 0.0316(6) Uani 1 1 d . . . . .
H2A H 0.4867 0.4556 0.5702 0.038 Uiso 1 1 calc R U . . .
N3 N 0.32413(8) -0.0659(5) 0.65576(10) 0.0233(5) Uani 1 1 d . . . . .
O1 O 0.37322(7) 0.3700(4) 0.71198(8) 0.0232(4) Uani 1 1 d . . . . .
O2 O 0.42935(7) 0.3691(4) 0.62642(8) 0.0248(4) Uani 1 1 d . . . . .
Pt1 Pt 0.37642(2) 0.15775(2) 0.64441(2) 0.01876(3) Uani 1 1 d . . . . .
C25 C -0.02680(10) 1.2322(6) 0.60827(12) 0.0269(6) Uani 1 1 d . . . . .
H25 H -0.0437 1.3803 0.6167 0.032 Uiso 1 1 calc R U . . .
C26 C -0.03413(10) 1.0922(6) 0.56168(12) 0.0275(6) Uani 1 1 d . . . . .
H26 H -0.0571 1.1254 0.5321 0.033 Uiso 1 1 calc R U . . .
C27 C -0.00177(10) 0.8918(6) 0.56556(11) 0.0256(6) Uani 1 1 d . . . . .
H27 H 0.0012 0.7635 0.5391 0.031 Uiso 1 1 calc R U . . .
C28 C 0.02524(9) 0.9137(6) 0.61474(10) 0.0202(5) Uani 1 1 d . . . . .
C29 C 0.06492(9) 0.7686(6) 0.63982(10) 0.0195(5) Uani 1 1 d . . . . .
C30 C 0.08212(9) 0.5666(6) 0.61148(10) 0.0212(5) Uani 1 1 d . . . . .
H30 H 0.0665 0.5340 0.5766 0.025 Uiso 1 1 calc R U . . .
C31 C 0.11955(9) 0.4079(6) 0.62847(10) 0.0198(5) Uani 1 1 d . . . . .
C32 C 0.13337(9) 0.2170(6) 0.59167(11) 0.0210(5) Uani 1 1 d . . . . .
C33 C 0.12160(11) 0.1870(6) 0.53725(12) 0.0281(6) Uani 1 1 d . . . . .
H33 H 0.1007 0.2921 0.5143 0.034 Uiso 1 1 calc R U . . .
C34 C 0.14634(11) -0.0280(6) 0.52198(12) 0.0285(6) Uani 1 1 d . . . . .
H34 H 0.1452 -0.0943 0.4868 0.034 Uiso 1 1 calc R U . . .
C35 C 0.17224(10) -0.1239(6) 0.56688(12) 0.0258(6) Uani 1 1 d . . . . .
H35 H 0.1921 -0.2704 0.5685 0.031 Uiso 1 1 calc R U . . .
C36 C 0.09960(9) 1.0771(6) 0.79868(11) 0.0221(5) Uani 1 1 d . . . . .
H36 H 0.0774 1.1133 0.7685 0.027 Uiso 1 1 calc R U . . .
C37 C 0.09941(10) 1.2243(6) 0.84524(12) 0.0268(6) Uani 1 1 d . . . . .
H37 H 0.0773 1.3577 0.8464 0.032 Uiso 1 1 calc R U . . .
C38 C 0.13150(11) 1.1745(6) 0.88940(12) 0.0280(7) Uani 1 1 d . . . . .
H38 H 0.1314 1.2729 0.9212 0.034 Uiso 1 1 calc R U . . .
C39 C 0.16427(10) 0.9780(6) 0.88722(11) 0.0247(6) Uani 1 1 d . . . . .
C40 C 0.20005(11) 0.9103(7) 0.92962(11) 0.0290(6) Uani 1 1 d . . . . .
H40 H 0.2027 1.0027 0.9624 0.035 Uiso 1 1 calc R U . . .
C41 C 0.22999(11) 0.7182(7) 0.92378(12) 0.0302(7) Uani 1 1 d . . . . .
H41 H 0.2532 0.6789 0.9527 0.036 Uiso 1 1 calc R U . . .
C42 C 0.22800(10) 0.5703(6) 0.87505(11) 0.0253(6) Uani 1 1 d . . . . .
C43 C 0.25712(10) 0.3640(6) 0.86618(12) 0.0280(6) Uani 1 1 d . . . . .
H43 H 0.2812 0.3140 0.8933 0.034 Uiso 1 1 calc R U . . .
C44 C 0.25077(10) 0.2337(6) 0.81803(12) 0.0270(6) Uani 1 1 d . . . . .
H44 H 0.2706 0.0937 0.8125 0.032 Uiso 1 1 calc R U . . .
C45 C 0.21564(10) 0.3032(6) 0.77695(11) 0.0232(6) Uani 1 1 d . . . . .
H45 H 0.2119 0.2084 0.7443 0.028 Uiso 1 1 calc R U . . .
C46 C 0.18672(9) 0.5056(5) 0.78326(10) 0.0183(5) Uani 1 1 d . . . . .
C47 C 0.19336(9) 0.6347(6) 0.83286(11) 0.0214(5) Uani 1 1 d . . . . .
C48 C 0.16226(9) 0.8379(6) 0.83939(11) 0.0209(5) Uani 1 1 d . . . . .
N4 N 0.00878(8) 1.1223(5) 0.64012(10) 0.0236(5) Uani 1 1 d . . . . .
H4 H 0.0198 1.1766 0.6724 0.028 Uiso 1 1 calc R U . . .
N5 N 0.16464(8) 0.0262(5) 0.60869(9) 0.0226(5) Uani 1 1 d . . . . .
H5 H 0.1778 0.0042 0.6419 0.027 Uiso 1 1 calc R U . . .
N6 N 0.13000(8) 0.8876(5) 0.79556(9) 0.0216(5) Uani 1 1 d . . . . .
O3 O 0.08105(7) 0.8410(4) 0.68790(8) 0.0221(4) Uani 1 1 d . . . . .
O4 O 0.14496(7) 0.4085(4) 0.67471(8) 0.0215(4) Uani 1 1 d . . . . .
Pt2 Pt 0.13539(2) 0.65686(2) 0.73345(2) 0.01745(3) Uani 1 1 d . . . . .
O5 O 0.02115(8) 0.4750(5) 0.73884(9) 0.0286(5) Uiso 1 1 d . . . . .
H5A H 0.0067(14) 0.611(8) 0.7373(16) 0.038(11) Uiso 1 1 d . . . . .
H5B H 0.050(2) 0.517(12) 0.745(2) 0.078(17) Uiso 1 1 d . . . . .

loop_
_atom_site_aniso_label
_atom_site_aniso_U_11
_atom_site_aniso_U_22
_atom_site_aniso_U_33
_atom_site_aniso_U_23
_atom_site_aniso_U_13
_atom_site_aniso_U_12
C1 0.0273(14) 0.0298(15) 0.0258(14) 0.0024(12) 0.0032(11) 0.0033(12)
C2 0.0353(16) 0.0251(14) 0.0254(14) 0.0004(12) -0.0009(12) 0.0017(13)
C3 0.0270(14) 0.0251(14) 0.0260(14) 0.0045(12) -0.0016(11) -0.0048(12)
C4 0.0221(13) 0.0243(14) 0.0231(13) 0.0060(11) 0.0002(11) -0.0012(11)
C5 0.0209(12) 0.0205(13) 0.0225(13) 0.0046(10) -0.0028(10) 0.0000(10)
C6 0.0224(13) 0.0253(14) 0.0257(14) 0.0042(11) -0.0022(11) -0.0045(11)
C7 0.0185(12) 0.0238(14) 0.0277(14) 0.0075(11) 0.0001(10) -0.0001(11)
C8 0.0192(13) 0.0261(14) 0.0303(15) 0.0060(12) 0.0023(11) 0.0013(11)
C9 0.0235(14) 0.0256(14) 0.0322(15) 0.0015(12) 0.0057(12) -0.0011(12)
C10 0.0229(14) 0.0287(15) 0.0391(17) 0.0029(13) 0.0061(12) -0.0055(12)
C11 0.0286(15) 0.0371(17) 0.0358(17) 0.0010(14) 0.0118(13) -0.0046(14)
C12 0.0250(13) 0.0238(14) 0.0226(13) 0.0034(11) 0.0020(10) -0.0002(11)
C13 0.0248(14) 0.0264(14) 0.0267(14) 0.0044(12) 0.0088(11) 0.0001(12)
C14 0.0191(12) 0.0247(14) 0.0288(14) 0.0061(12) 0.0027(11) -0.0018(11)
C15 0.0169(12) 0.0207(13) 0.0245(13) 0.0051(11) -0.0007(10) 0.0008(10)
C16 0.0206(13) 0.0219(13) 0.0278(14) 0.0022(11) -0.0024(11) -0.0007(11)
C17 0.0283(14) 0.0227(13) 0.0247(14) 0.0001(11) -0.0032(11) 0.0002(12)
C18 0.0247(13) 0.0249(14) 0.0215(13) 0.0041(11) 0.0005(10) 0.0029(11)
C19 0.0385(17) 0.0327(16) 0.0229(14) -0.0025(12) 0.0059(12) -0.0011(14)
C20 0.0377(17) 0.0369(17) 0.0296(16) 0.0030(14) 0.0147(13) -0.0024(15)
C21 0.0278(14) 0.0304(15) 0.0298(15) 0.0019(13) 0.0073(12) -0.0018(12)
C22 0.0188(12) 0.0205(12) 0.0178(12) 0.0048(10) 0.0021(9) 0.0029(10)
C23 0.0205(12) 0.0214(13) 0.0205(12) 0.0050(10) 0.0001(10) 0.0040(11)
C24 0.0149(11) 0.0183(12) 0.0222(12) 0.0042(10) -0.0008(9) 0.0028(10)
N1 0.0252(12) 0.0254(12) 0.0260(12) 0.0013(10) 0.0025(10) -0.0062(10)
N2 0.0279(13) 0.0306(13) 0.0366(14) -0.0016(12) 0.0059(11) -0.0077(11)
N3 0.0199(11) 0.0232(12) 0.0258(12) 0.0065(10) 0.0010(9) 0.0007(9)
O1 0.0240(10) 0.0222(10) 0.0231(10) 0.0012(8) 0.0027(8) -0.0034(8)
O2 0.0221(10) 0.0248(10) 0.0276(10) 0.0033(8) 0.0042(8) -0.0025(8)
Pt1 0.01675(5) 0.01958(6) 0.01983(6) 0.00348(4) 0.00240(4) -0.00131(4)
C25 0.0272(14) 0.0240(14) 0.0315(15) 0.0019(12) 0.0112(12) 0.0017(12)
C26 0.0264(14) 0.0323(15) 0.0234(14) 0.0034(12) 0.0027(11) 0.0044(12)
C27 0.0283(14) 0.0283(14) 0.0198(13) -0.0012(11) 0.0029(11) 0.0031(12)
C28 0.0225(13) 0.0209(12) 0.0185(12) -0.0006(10) 0.0073(10) -0.0014(11)
C29 0.0207(12) 0.0228(13) 0.0154(11) 0.0002(10) 0.0043(9) -0.0052(11)
C30 0.0216(13) 0.0268(14) 0.0151(11) -0.0008(10) 0.0023(10) -0.0016(11)
C31 0.0206(12) 0.0220(13) 0.0170(12) 0.0010(10) 0.0037(10) -0.0042(11)
C32 0.0214(13) 0.0209(13) 0.0209(13) 0.0016(11) 0.0039(10) 0.0002(11)
C33 0.0361(16) 0.0290(15) 0.0188(13) 0.0012(11) 0.0025(12) 0.0094(13)
C34 0.0364(16) 0.0281(15) 0.0222(13) -0.0010(12) 0.0085(12) 0.0073(13)
C35 0.0234(14) 0.0239(14) 0.0301(15) -0.0018(12) 0.0047(11) 0.0015(11)
C36 0.0200(12) 0.0266(14) 0.0205(12) -0.0027(11) 0.0055(10) -0.0045(11)
C37 0.0271(14) 0.0284(15) 0.0276(14) -0.0064(12) 0.0128(12) -0.0071(12)
C38 0.0326(16) 0.0334(16) 0.0204(13) -0.0075(11) 0.0115(12) -0.0136(13)
C39 0.0273(14) 0.0307(15) 0.0171(12) -0.0009(11) 0.0061(10) -0.0140(12)
C40 0.0334(16) 0.0381(17) 0.0150(12) 0.0002(12) 0.0021(11) -0.0166(14)
C41 0.0304(15) 0.0400(17) 0.0179(13) 0.0068(12) -0.0039(11) -0.0157(14)
C42 0.0229(13) 0.0318(15) 0.0209(13) 0.0072(12) 0.0017(10) -0.0122(12)
C43 0.0215(13) 0.0356(16) 0.0250(14) 0.0123(12) -0.0025(11) -0.0060(12)
C44 0.0216(13) 0.0293(15) 0.0299(15) 0.0100(12) 0.0035(11) 0.0004(12)
C45 0.0220(13) 0.0262(14) 0.0214(13) 0.0041(11) 0.0034(10) -0.0036(11)
C46 0.0175(11) 0.0206(12) 0.0167(11) 0.0026(10) 0.0029(9) -0.0053(10)
C47 0.0206(13) 0.0267(14) 0.0167(12) 0.0037(10) 0.0024(10) -0.0089(11)
C48 0.0208(13) 0.0274(14) 0.0149(12) 0.0021(10) 0.0037(10) -0.0094(11)
N4 0.0255(12) 0.0251(12) 0.0213(11) -0.0038(9) 0.0071(9) -0.0017(10)
N5 0.0213(11) 0.0235(12) 0.0215(11) 0.0010(9) -0.0015(9) 0.0003(9)
N6 0.0212(11) 0.0263(12) 0.0179(11) -0.0001(9) 0.0044(9) -0.0052(9)
O3 0.0215(9) 0.0273(10) 0.0172(9) -0.0032(7) 0.0027(7) -0.0007(8)
O4 0.0210(9) 0.0253(10) 0.0176(9) -0.0007(8) 0.0010(7) -0.0001(8)
Pt2 0.01620(5) 0.02228(6) 0.01393(5) -0.00081(3) 0.00252(4) -0.00211(4)

_geom_special_details            
;
 All esds (except the esd in the dihedral angle between two l.s. planes)
 are estimated using the full covariance matrix.  The cell esds are taken
 into account individually in the estimation of esds in distances, angles
 and torsion angles; correlations between esds in cell parameters are only
 used when they are defined by crystal symmetry.  An approximate (isotropic)
 treatment of cell esds is used for estimating esds involving l.s. planes.
;

loop_
_geom_bond_atom_site_label_1
_geom_bond_atom_site_label_2
_geom_bond_distance
_geom_bond_site_symmetry_2
_geom_bond_publ_flag
C1 N1 1.359(4) . ?
C1 C2 1.361(5) . ?
C1 H1 0.9500 . ?
C2 C3 1.412(4) . ?
C2 H2 0.9500 . ?
C3 C4 1.376(4) . ?
C3 H3 0.9500 . ?
C4 N1 1.376(4) . ?
C4 C5 1.457(4) . ?
C5 O1 1.284(3) . ?
C5 C6 1.397(4) . ?
C6 C7 1.399(4) . ?
C6 H6 0.9500 . ?
C7 O2 1.287(4) . ?
C7 C8 1.460(4) . ?
C8 N2 1.361(4) . ?
C8 C9 1.376(4) . ?
C9 C10 1.394(4) . ?
C9 H9 0.9500 . ?
C10 C11 1.378(5) . ?
C10 H10 0.9500 . ?
C11 N2 1.365(4) . ?
C11 H11 0.9500 . ?
C12 N3 1.353(4) . ?
C12 C13 1.399(4) . ?
C12 H12 0.9500 . ?
C13 C14 1.379(4) . ?
C13 H13 0.9500 . ?
C14 C15 1.405(4) . ?
C14 H14 0.9500 . ?
C15 C24 1.403(4) . ?
C15 C16 1.434(4) . ?
C16 C17 1.359(4) . ?
C16 H16 0.9500 . ?
C17 C18 1.434(4) . ?
C17 H17 0.9500 . ?
C18 C23 1.401(4) . ?
C18 C19 1.405(4) . ?
C19 C20 1.383(5) . ?
C19 H19 0.9500 . ?
C20 C21 1.405(5) . ?
C20 H20 0.9500 . ?
C21 C22 1.363(4) . ?
C21 H21 0.9500 . ?
C22 C23 1.398(4) . ?
C22 Pt1 1.980(3) . ?
C23 C24 1.419(4) . ?
C24 N3 1.378(4) . ?
N1 H1A 0.8800 . ?
N2 H2A 0.8800 . ?
N3 Pt1 1.985(2) . ?
O1 Pt1 2.043(2) . ?
O2 Pt1 2.018(2) . ?
C25 N4 1.351(4) . ?
C25 C26 1.370(4) . ?
C25 H25 0.9500 . ?
C26 C27 1.396(4) . ?
C26 H26 0.9500 . ?
C27 C28 1.382(4) . ?
C27 H27 0.9500 . ?
C28 N4 1.372(4) . ?
C28 C29 1.455(4) . ?
C29 O3 1.295(3) . ?
C29 C30 1.397(4) . ?
C30 C31 1.390(4) . ?
C30 H30 0.9500 . ?
C31 O4 1.295(3) . ?
C31 C32 1.451(4) . ?
C32 N5 1.369(4) . ?
C32 C33 1.381(4) . ?
C33 C34 1.407(4) . ?
C33 H33 0.9500 . ?
C34 C35 1.365(4) . ?
C34 H34 0.9500 . ?
C35 N5 1.355(4) . ?
C35 H35 0.9500 . ?
C36 N6 1.334(4) . ?
C36 C37 1.401(4) . ?
C36 H36 0.9500 . ?
C37 C38 1.380(5) . ?
C37 H37 0.9500 . ?
C38 C39 1.405(5) . ?
C38 H38 0.9500 . ?
C39 C48 1.402(4) . ?
C39 C40 1.435(4) . ?
C40 C41 1.347(5) . ?
C40 H40 0.9500 . ?
C41 C42 1.442(4) . ?
C41 H41 0.9500 . ?
C42 C43 1.403(5) . ?
C42 C47 1.407(4) . ?
C43 C44 1.378(5) . ?
C43 H43 0.9500 . ?
C44 C45 1.404(4) . ?
C44 H44 0.9500 . ?
C45 C46 1.369(4) . ?
C45 H45 0.9500 . ?
C46 C47 1.407(4) . ?
C46 Pt2 1.983(3) . ?
C47 C48 1.415(4) . ?
C48 N6 1.377(4) . ?
N4 H4 0.8800 . ?
N5 H5 0.8800 . ?
N6 Pt2 1.993(2) . ?
O3 Pt2 2.064(2) . ?
O4 Pt2 2.009(2) . ?
O5 H5A 0.81(4) . ?
O5 H5B 0.87(6) . ?

loop_
_geom_angle_atom_site_label_1
_geom_angle_atom_site_label_2
_geom_angle_atom_site_label_3
_geom_angle
_geom_angle_site_symmetry_1
_geom_angle_site_symmetry_3
_geom_angle_publ_flag
N1 C1 C2 108.2(3) . . ?
N1 C1 H1 125.9 . . ?
C2 C1 H1 125.9 . . ?
C1 C2 C3 107.4(3) . . ?
C1 C2 H2 126.3 . . ?
C3 C2 H2 126.3 . . ?
C4 C3 C2 107.8(3) . . ?
C4 C3 H3 126.1 . . ?
C2 C3 H3 126.1 . . ?
N1 C4 C3 106.7(3) . . ?
N1 C4 C5 119.7(3) . . ?
C3 C4 C5 133.5(3) . . ?
O1 C5 C6 126.5(3) . . ?
O1 C5 C4 114.5(3) . . ?
C6 C5 C4 119.0(3) . . ?
C5 C6 C7 125.9(3) . . ?
C5 C6 H6 117.1 . . ?
C7 C6 H6 117.1 . . ?
O2 C7 C6 127.4(3) . . ?
O2 C7 C8 113.4(3) . . ?
C6 C7 C8 119.2(3) . . ?
N2 C8 C9 107.1(3) . . ?
N2 C8 C7 120.2(3) . . ?
C9 C8 C7 132.6(3) . . ?
C8 C9 C10 108.0(3) . . ?
C8 C9 H9 126.0 . . ?
C10 C9 H9 126.0 . . ?
C11 C10 C9 107.5(3) . . ?
C11 C10 H10 126.2 . . ?
C9 C10 H10 126.2 . . ?
N2 C11 C10 107.2(3) . . ?
N2 C11 H11 126.4 . . ?
C10 C11 H11 126.4 . . ?
N3 C12 C13 120.9(3) . . ?
N3 C12 H12 119.5 . . ?
C13 C12 H12 119.5 . . ?
C14 C13 C12 121.0(3) . . ?
C14 C13 H13 119.5 . . ?
C12 C13 H13 119.5 . . ?
C13 C14 C15 119.3(3) . . ?
C13 C14 H14 120.3 . . ?
C15 C14 H14 120.3 . . ?
C24 C15 C14 117.2(3) . . ?
C24 C15 C16 117.4(3) . . ?
C14 C15 C16 125.4(3) . . ?
C17 C16 C15 121.4(3) . . ?
C17 C16 H16 119.3 . . ?
C15 C16 H16 119.3 . . ?
C16 C17 C18 121.5(3) . . ?
C16 C17 H17 119.2 . . ?
C18 C17 H17 119.2 . . ?
C23 C18 C19 117.2(3) . . ?
C23 C18 C17 117.9(3) . . ?
C19 C18 C17 124.9(3) . . ?
C20 C19 C18 119.4(3) . . ?
C20 C19 H19 120.3 . . ?
C18 C19 H19 120.3 . . ?
C19 C20 C21 121.0(3) . . ?
C19 C20 H20 119.5 . . ?
C21 C20 H20 119.5 . . ?
C22 C21 C20 121.4(3) . . ?
C22 C21 H21 119.3 . . ?
C20 C21 H21 119.3 . . ?
C21 C22 C23 116.8(3) . . ?
C21 C22 Pt1 130.1(2) . . ?
C23 C22 Pt1 113.16(19) . . ?
C22 C23 C18 124.1(3) . . ?
C22 C23 C24 115.4(3) . . ?
C18 C23 C24 120.5(3) . . ?
N3 C24 C15 123.4(3) . . ?
N3 C24 C23 115.3(2) . . ?
C15 C24 C23 121.2(3) . . ?
C1 N1 C4 109.9(3) . . ?
C1 N1 H1A 125.0 . . ?
C4 N1 H1A 125.0 . . ?
C8 N2 C11 110.1(3) . . ?
C8 N2 H2A 125.0 . . ?
C11 N2 H2A 125.0 . . ?
C12 N3 C24 118.1(2) . . ?
C12 N3 Pt1 128.1(2) . . ?
C24 N3 Pt1 113.82(18) . . ?
C5 O1 Pt1 123.76(19) . . ?
C7 O2 Pt1 123.56(19) . . ?
C22 Pt1 N3 82.26(11) . . ?
C22 Pt1 O2 92.59(10) . . ?
N3 Pt1 O2 174.82(10) . . ?
C22 Pt1 O1 174.57(10) . . ?
N3 Pt1 O1 92.49(9) . . ?
O2 Pt1 O1 92.65(8) . . ?
N4 C25 C26 107.9(3) . . ?
N4 C25 H25 126.1 . . ?
C26 C25 H25 126.1 . . ?
C25 C26 C27 107.6(3) . . ?
C25 C26 H26 126.2 . . ?
C27 C26 H26 126.2 . . ?
C28 C27 C26 107.7(3) . . ?
C28 C27 H27 126.2 . . ?
C26 C27 H27 126.2 . . ?
N4 C28 C27 106.7(3) . . ?
N4 C28 C29 120.8(2) . . ?
C27 C28 C29 132.5(3) . . ?
O3 C29 C30 125.7(3) . . ?
O3 C29 C28 115.2(2) . . ?
C30 C29 C28 119.1(2) . . ?
C31 C30 C29 127.4(3) . . ?
C31 C30 H30 116.3 . . ?
C29 C30 H30 116.3 . . ?
O4 C31 C30 127.5(3) . . ?
O4 C31 C32 113.7(2) . . ?
C30 C31 C32 118.9(2) . . ?
N5 C32 C33 107.0(3) . . ?
N5 C32 C31 121.3(3) . . ?
C33 C32 C31 131.7(3) . . ?
C32 C33 C34 107.4(3) . . ?
C32 C33 H33 126.3 . . ?
C34 C33 H33 126.3 . . ?
C35 C34 C33 107.5(3) . . ?
C35 C34 H34 126.2 . . ?
C33 C34 H34 126.2 . . ?
N5 C35 C34 108.2(3) . . ?
N5 C35 H35 125.9 . . ?
C34 C35 H35 125.9 . . ?
N6 C36 C37 121.9(3) . . ?
N6 C36 H36 119.1 . . ?
C37 C36 H36 119.1 . . ?
C38 C37 C36 119.7(3) . . ?
C38 C37 H37 120.1 . . ?
C36 C37 H37 120.1 . . ?
C37 C38 C39 119.8(3) . . ?
C37 C38 H38 120.1 . . ?
C39 C38 H38 120.1 . . ?
C48 C39 C38 117.4(3) . . ?
C48 C39 C40 117.1(3) . . ?
C38 C39 C40 125.5(3) . . ?
C41 C40 C39 121.3(3) . . ?
C41 C40 H40 119.4 . . ?
C39 C40 H40 119.4 . . ?
C40 C41 C42 122.2(3) . . ?
C40 C41 H41 118.9 . . ?
C42 C41 H41 118.9 . . ?
C43 C42 C47 116.8(3) . . ?
C43 C42 C41 125.8(3) . . ?
C47 C42 C41 117.4(3) . . ?
C44 C43 C42 120.0(3) . . ?
C44 C43 H43 120.0 . . ?
C42 C43 H43 120.0 . . ?
C43 C44 C45 121.5(3) . . ?
C43 C44 H44 119.2 . . ?
C45 C44 H44 119.2 . . ?
C46 C45 C44 120.9(3) . . ?
C46 C45 H45 119.6 . . ?
C44 C45 H45 119.6 . . ?
C45 C46 C47 116.9(3) . . ?
C45 C46 Pt2 130.9(2) . . ?
C47 C46 Pt2 112.2(2) . . ?
C42 C47 C46 123.9(3) . . ?
C42 C47 C48 119.8(3) . . ?
C46 C47 C48 116.2(2) . . ?
N6 C48 C39 122.5(3) . . ?
N6 C48 C47 115.3(2) . . ?
C39 C48 C47 122.2(3) . . ?
C25 N4 C28 110.1(2) . . ?
C25 N4 H4 125.0 . . ?
C28 N4 H4 125.0 . . ?
C35 N5 C32 109.9(2) . . ?
C35 N5 H5 125.0 . . ?
C32 N5 H5 125.0 . . ?
C36 N6 C48 118.7(2) . . ?
C36 N6 Pt2 127.7(2) . . ?
C48 N6 Pt2 113.58(19) . . ?
C29 O3 Pt2 122.95(18) . . ?
C31 O4 Pt2 123.01(18) . . ?
C46 Pt2 N6 82.66(11) . . ?
C46 Pt2 O4 92.62(10) . . ?
N6 Pt2 O4 175.27(9) . . ?
C46 Pt2 O3 174.02(9) . . ?
N6 Pt2 O3 91.37(9) . . ?
O4 Pt2 O3 93.36(8) . . ?
H5A O5 H5B 107(5) . . ?

loop_
_geom_torsion_atom_site_label_1
_geom_torsion_atom_site_label_2
_geom_torsion_atom_site_label_3
_geom_torsion_atom_site_label_4
_geom_torsion
_geom_torsion_site_symmetry_1
_geom_torsion_site_symmetry_2
_geom_torsion_site_symmetry_3
_geom_torsion_site_symmetry_4
_geom_torsion_publ_flag
N1 C1 C2 C3 -0.4(3) . . . . ?
C1 C2 C3 C4 0.3(4) . . . . ?
C2 C3 C4 N1 -0.1(3) . . . . ?
C2 C3 C4 C5 175.6(3) . . . . ?
N1 C4 C5 O1 6.4(4) . . . . ?
C3 C4 C5 O1 -168.9(3) . . . . ?
N1 C4 C5 C6 -175.1(3) . . . . ?
C3 C4 C5 C6 9.7(5) . . . . ?
O1 C5 C6 C7 5.9(5) . . . . ?
C4 C5 C6 C7 -172.4(3) . . . . ?
C5 C6 C7 O2 -5.5(5) . . . . ?
C5 C6 C7 C8 172.9(3) . . . . ?
O2 C7 C8 N2 -4.9(4) . . . . ?
C6 C7 C8 N2 176.5(3) . . . . ?
O2 C7 C8 C9 170.7(3) . . . . ?
C6 C7 C8 C9 -7.8(5) . . . . ?
N2 C8 C9 C10 -0.2(4) . . . . ?
C7 C8 C9 C10 -176.3(3) . . . . ?
C8 C9 C10 C11 0.6(4) . . . . ?
C9 C10 C11 N2 -0.7(4) . . . . ?
N3 C12 C13 C14 0.0(5) . . . . ?
C12 C13 C14 C15 -0.4(4) . . . . ?
C13 C14 C15 C24 0.5(4) . . . . ?
C13 C14 C15 C16 -179.2(3) . . . . ?
C24 C15 C16 C17 0.9(4) . . . . ?
C14 C15 C16 C17 -179.5(3) . . . . ?
C15 C16 C17 C18 -0.1(4) . . . . ?
C16 C17 C18 C23 -0.4(4) . . . . ?
C16 C17 C18 C19 179.0(3) . . . . ?
C23 C18 C19 C20 0.3(5) . . . . ?
C17 C18 C19 C20 -179.1(3) . . . . ?
C18 C19 C20 C21 -0.1(5) . . . . ?
C19 C20 C21 C22 -0.2(5) . . . . ?
C20 C21 C22 C23 0.3(4) . . . . ?
C20 C21 C22 Pt1 -179.6(2) . . . . ?
C21 C22 C23 C18 0.0(4) . . . . ?
Pt1 C22 C23 C18 179.9(2) . . . . ?
C21 C22 C23 C24 179.1(3) . . . . ?
Pt1 C22 C23 C24 -1.1(3) . . . . ?
C19 C18 C23 C22 -0.3(4) . . . . ?
C17 C18 C23 C22 179.2(3) . . . . ?
C19 C18 C23 C24 -179.3(3) . . . . ?
C17 C18 C23 C24 0.1(4) . . . . ?
C14 C15 C24 N3 -0.3(4) . . . . ?
C16 C15 C24 N3 179.4(2) . . . . ?
C14 C15 C24 C23 179.1(2) . . . . ?
C16 C15 C24 C23 -1.2(4) . . . . ?
C22 C23 C24 N3 1.0(4) . . . . ?
C18 C23 C24 N3 -179.9(2) . . . . ?
C22 C23 C24 C15 -178.4(2) . . . . ?
C18 C23 C24 C15 0.7(4) . . . . ?
C2 C1 N1 C4 0.3(3) . . . . ?
C3 C4 N1 C1 -0.1(3) . . . . ?
C5 C4 N1 C1 -176.5(3) . . . . ?
C9 C8 N2 C11 -0.3(4) . . . . ?
C7 C8 N2 C11 176.4(3) . . . . ?
C10 C11 N2 C8 0.6(4) . . . . ?
C13 C12 N3 C24 0.2(4) . . . . ?
C13 C12 N3 Pt1 -178.7(2) . . . . ?
C15 C24 N3 C12 -0.1(4) . . . . ?
C23 C24 N3 C12 -179.5(2) . . . . ?
C15 C24 N3 Pt1 179.0(2) . . . . ?
C23 C24 N3 Pt1 -0.4(3) . . . . ?
C6 C5 O1 Pt1 -2.5(4) . . . . ?
C4 C5 O1 Pt1 175.93(18) . . . . ?
C6 C7 O2 Pt1 1.6(4) . . . . ?
C8 C7 O2 Pt1 -176.79(18) . . . . ?
N4 C25 C26 C27 -0.2(4) . . . . ?
C25 C26 C27 C28 -0.4(4) . . . . ?
C26 C27 C28 N4 0.8(3) . . . . ?
C26 C27 C28 C29 -177.2(3) . . . . ?
N4 C28 C29 O3 3.9(4) . . . . ?
C27 C28 C29 O3 -178.2(3) . . . . ?
N4 C28 C29 C30 -176.5(3) . . . . ?
C27 C28 C29 C30 1.3(5) . . . . ?
O3 C29 C30 C31 -0.8(5) . . . . ?
C28 C29 C30 C31 179.7(3) . . . . ?
C29 C30 C31 O4 2.9(5) . . . . ?
C29 C30 C31 C32 -176.8(3) . . . . ?
O4 C31 C32 N5 11.7(4) . . . . ?
C30 C31 C32 N5 -168.6(3) . . . . ?
O4 C31 C32 C33 -165.9(3) . . . . ?
C30 C31 C32 C33 13.8(5) . . . . ?
N5 C32 C33 C34 0.4(4) . . . . ?
C31 C32 C33 C34 178.3(3) . . . . ?
C32 C33 C34 C35 0.2(4) . . . . ?
C33 C34 C35 N5 -0.7(4) . . . . ?
N6 C36 C37 C38 0.2(4) . . . . ?
C36 C37 C38 C39 0.4(4) . . . . ?
C37 C38 C39 C48 -0.7(4) . . . . ?
C37 C38 C39 C40 178.5(3) . . . . ?
C48 C39 C40 C41 -0.8(4) . . . . ?
C38 C39 C40 C41 -180.0(3) . . . . ?
C39 C40 C41 C42 0.0(5) . . . . ?
C40 C41 C42 C43 -178.4(3) . . . . ?
C40 C41 C42 C47 0.4(4) . . . . ?
C47 C42 C43 C44 -0.5(4) . . . . ?
C41 C42 C43 C44 178.3(3) . . . . ?
C42 C43 C44 C45 0.3(4) . . . . ?
C43 C44 C45 C46 0.7(4) . . . . ?
C44 C45 C46 C47 -1.4(4) . . . . ?
C44 C45 C46 Pt2 178.4(2) . . . . ?
C43 C42 C47 C46 -0.2(4) . . . . ?
C41 C42 C47 C46 -179.1(3) . . . . ?
C43 C42 C47 C48 178.9(3) . . . . ?
C41 C42 C47 C48 0.0(4) . . . . ?
C45 C46 C47 C42 1.1(4) . . . . ?
Pt2 C46 C47 C42 -178.7(2) . . . . ?
C45 C46 C47 C48 -178.0(2) . . . . ?
Pt2 C46 C47 C48 2.2(3) . . . . ?
C38 C39 C48 N6 0.3(4) . . . . ?
C40 C39 C48 N6 -178.9(3) . . . . ?
C38 C39 C48 C47 -179.6(3) . . . . ?
C40 C39 C48 C47 1.2(4) . . . . ?
C42 C47 C48 N6 179.3(2) . . . . ?
C46 C47 C48 N6 -1.6(4) . . . . ?
C42 C47 C48 C39 -0.8(4) . . . . ?
C46 C47 C48 C39 178.4(2) . . . . ?
C26 C25 N4 C28 0.7(3) . . . . ?
C27 C28 N4 C25 -1.0(3) . . . . ?
C29 C28 N4 C25 177.4(3) . . . . ?
C34 C35 N5 C32 1.0(3) . . . . ?
C33 C32 N5 C35 -0.9(3) . . . . ?
C31 C32 N5 C35 -179.1(3) . . . . ?
C37 C36 N6 C48 -0.6(4) . . . . ?
C37 C36 N6 Pt2 179.5(2) . . . . ?
C39 C48 N6 C36 0.3(4) . . . . ?
C47 C48 N6 C36 -179.8(2) . . . . ?
C39 C48 N6 Pt2 -179.8(2) . . . . ?
C47 C48 N6 Pt2 0.1(3) . . . . ?
C30 C29 O3 Pt2 -2.2(4) . . . . ?
C28 C29 O3 Pt2 177.32(17) . . . . ?
C30 C31 O4 Pt2 -1.3(4) . . . . ?
C32 C31 O4 Pt2 178.39(17) . . . . ?

_refine_diff_density_max         1.648
_refine_diff_density_min         -1.425
_refine_diff_density_rms         0.115

_shelx_res_file                  
;

    kk-1-1_a.res created by SHELXL-2014/7

TITL kk-1-1_a.res in P2(1)/c
REM  Yadorkari-X generated
CELL 0.41190 29.7626 5.0950 25.3909 90.0000 98.8310 90.0000
ZERR 8.0 0.0016 0.0003 0.0013 0.0000 0.0070 0.0000
LATT 1
SYMM -X, 1/2+Y, 1/2-Z
REM  SPGR P21/c monoclinic
SFAC C H O N Pt
DISP    C    -0.00010    0.00046         1.08
DISP    H     0.00000    0.00000         0.64
DISP    O     0.00167    0.00180         4.18
DISP    N     0.00043    0.00097         2.24
DISP    Pt   -0.48095    3.42479      7949.48
UNIT 192 144 20 24 8
SIZE 0.30 0.10 0.10
TEMP -173.0
L.S. 20
FMAP 2
PLAN -20
ACTA
CONF
LIST 4
BOND $H

WGHT    0.016400   10.416100
FVAR       0.14068
C1    1    0.350428    0.763272    0.842185    11.00000    0.02729    0.02978 =
         0.02581    0.00240    0.00323    0.00329
AFIX  43
H1    2    0.329349    0.739395    0.866334    11.00000   -1.20000
AFIX   0
C2    1    0.379985    0.967147    0.842362    11.00000    0.03533    0.02508 =
         0.02543    0.00044   -0.00089    0.00172
AFIX  43
H2    2    0.383157    1.111156    0.866413    11.00000   -1.20000
AFIX   0
C3    1    0.405068    0.925237    0.800219    11.00000    0.02698    0.02505 =
         0.02597    0.00447   -0.00162   -0.00478
AFIX  43
H3    2    0.428299    1.035901    0.790881    11.00000   -1.20000
AFIX   0
C4    1    0.389863    0.695465    0.775079    11.00000    0.02215    0.02433 =
         0.02309    0.00597    0.00022   -0.00116
C5    1    0.400294    0.559786    0.727927    11.00000    0.02088    0.02046 =
         0.02245    0.00458   -0.00283    0.00002
C6    1    0.436803    0.647205    0.703974    11.00000    0.02238    0.02527 =
         0.02575    0.00420   -0.00223   -0.00449
AFIX  43
H6    2    0.455697    0.779093    0.722225    11.00000   -1.20000
AFIX   0
C7    1    0.448050    0.558049    0.655536    11.00000    0.01848    0.02376 =
         0.02771    0.00746    0.00013   -0.00011
C8    1    0.484072    0.690621    0.632732    11.00000    0.01918    0.02606 =
         0.03029    0.00596    0.00225    0.00128
C9    1    0.508464    0.916325    0.646541    11.00000    0.02355    0.02559 =
         0.03220    0.00153    0.00569   -0.00106
AFIX  43
H9    2    0.506324    1.023592    0.676659    11.00000   -1.20000
AFIX   0
C10   1    0.536855    0.959874    0.608580    11.00000    0.02286    0.02868 =
         0.03907    0.00292    0.00615   -0.00549
AFIX  43
H10   2    0.557690    1.100949    0.608317    11.00000   -1.20000
AFIX   0
C11   1    0.529201    0.761034    0.571497    11.00000    0.02856    0.03707 =
         0.03582    0.00098    0.01179   -0.00460
AFIX  43
H11   2    0.543517    0.740701    0.540782    11.00000   -1.20000
AFIX   0
C12   1    0.300275   -0.060293    0.696999    11.00000    0.02496    0.02379 =
         0.02262    0.00344    0.00200   -0.00015
AFIX  43
H12   2    0.307853    0.065032    0.724639    11.00000   -1.20000
AFIX   0
C13   1    0.264611   -0.236364    0.699534    11.00000    0.02476    0.02643 =
         0.02667    0.00440    0.00875    0.00012
AFIX  43
H13   2    0.248322   -0.228759    0.728876    11.00000   -1.20000
AFIX   0
C14   1    0.252723   -0.420860    0.660098    11.00000    0.01909    0.02474 =
         0.02880    0.00615    0.00273   -0.00184
AFIX  43
H14   2    0.228564   -0.540218    0.662323    11.00000   -1.20000
AFIX   0
C15   1    0.276716   -0.430424    0.616606    11.00000    0.01689    0.02072 =
         0.02454    0.00507   -0.00065    0.00076
C16   1    0.267758   -0.608852    0.572543    11.00000    0.02057    0.02189 =
         0.02779    0.00217   -0.00245   -0.00069
AFIX  43
H16   2    0.243656   -0.731901    0.571504    11.00000   -1.20000
AFIX   0
C17   1    0.292989   -0.605733    0.532258    11.00000    0.02827    0.02265 =
         0.02465    0.00009   -0.00325    0.00021
AFIX  43
H17   2    0.286153   -0.726830    0.503702    11.00000   -1.20000
AFIX   0
C18   1    0.329706   -0.423784    0.531866    11.00000    0.02474    0.02487 =
         0.02151    0.00405    0.00049    0.00294
C19   1    0.357724   -0.410934    0.492171    11.00000    0.03847    0.03269 =
         0.02289   -0.00248    0.00589   -0.00107
AFIX  43
H19   2    0.352820   -0.526567    0.462492    11.00000   -1.20000
AFIX   0
C20   1    0.392515   -0.228428    0.496678    11.00000    0.03772    0.03695 =
         0.02956    0.00302    0.01469   -0.00239
AFIX  43
H20   2    0.411500   -0.219724    0.469875    11.00000   -1.20000
AFIX   0
C21   1    0.400217   -0.055720    0.540275    11.00000    0.02782    0.03036 =
         0.02984    0.00188    0.00731   -0.00178
AFIX  43
H21   2    0.424426    0.067247    0.542445    11.00000   -1.20000
AFIX   0
C22   1    0.373709   -0.060823    0.579507    11.00000    0.01876    0.02050 =
         0.01784    0.00477    0.00214    0.00292
C23   1    0.338727   -0.246549    0.574335    11.00000    0.02052    0.02136 =
         0.02051    0.00502    0.00010    0.00396
C24   1    0.312191   -0.249488    0.616210    11.00000    0.01490    0.01828 =
         0.02220    0.00425   -0.00076    0.00282
N1    4    0.356266    0.599724    0.801506    11.00000    0.02522    0.02539 =
         0.02601    0.00133    0.00248   -0.00617
AFIX  43
H1A   2    0.340852    0.454199    0.793280    11.00000   -1.20000
AFIX   0
N2    4    0.497225    0.598775    0.587114    11.00000    0.02785    0.03061 =
         0.03663   -0.00161    0.00587   -0.00769
AFIX  43
H2A   2    0.486651    0.455648    0.570167    11.00000   -1.20000
AFIX   0
N3    4    0.324127   -0.065915    0.655759    11.00000    0.01993    0.02321 =
         0.02584    0.00653    0.00102    0.00067
O1    3    0.373220    0.370028    0.711983    11.00000    0.02395    0.02224 =
         0.02309    0.00119    0.00272   -0.00338
O2    3    0.429351    0.369138    0.626417    11.00000    0.02212    0.02482 =
         0.02759    0.00326    0.00423   -0.00249
PT1   5    0.376416    0.157754    0.644411    11.00000    0.01675    0.01958 =
         0.01983    0.00348    0.00240   -0.00131
C25   1   -0.026796    1.232175    0.608275    11.00000    0.02717    0.02397 =
         0.03154    0.00194    0.01123    0.00172
AFIX  43
H25   2   -0.043728    1.380312    0.616702    11.00000   -1.20000
AFIX   0
C26   1   -0.034128    1.092152    0.561681    11.00000    0.02642    0.03230 =
         0.02340    0.00338    0.00273    0.00438
AFIX  43
H26   2   -0.057081    1.125354    0.532081    11.00000   -1.20000
AFIX   0
C27   1   -0.001769    0.891810    0.565556    11.00000    0.02829    0.02832 =
         0.01983   -0.00122    0.00286    0.00312
AFIX  43
H27   2    0.001151    0.763543    0.539137    11.00000   -1.20000
AFIX   0
C28   1    0.025242    0.913712    0.614739    11.00000    0.02255    0.02087 =
         0.01849   -0.00056    0.00730   -0.00137
C29   1    0.064915    0.768557    0.639821    11.00000    0.02066    0.02284 =
         0.01545    0.00017    0.00433   -0.00522
C30   1    0.082123    0.566609    0.611477    11.00000    0.02163    0.02685 =
         0.01509   -0.00084    0.00228   -0.00160
AFIX  43
H30   2    0.066461    0.534012    0.576597    11.00000   -1.20000
AFIX   0
C31   1    0.119546    0.407887    0.628474    11.00000    0.02065    0.02204 =
         0.01703    0.00096    0.00369   -0.00424
C32   1    0.133366    0.217033    0.591674    11.00000    0.02141    0.02095 =
         0.02086    0.00164    0.00392    0.00021
C33   1    0.121603    0.186962    0.537247    11.00000    0.03608    0.02902 =
         0.01876    0.00123    0.00246    0.00936
AFIX  43
H33   2    0.100660    0.292071    0.514331    11.00000   -1.20000
AFIX   0
C34   1    0.146344   -0.027990    0.521983    11.00000    0.03643    0.02811 =
         0.02220   -0.00102    0.00851    0.00728
AFIX  43
H34   2    0.145228   -0.094291    0.486836    11.00000   -1.20000
AFIX   0
C35   1    0.172241   -0.123869    0.566881    11.00000    0.02344    0.02391 =
         0.03015   -0.00178    0.00471    0.00146
AFIX  43
H35   2    0.192147   -0.270400    0.568536    11.00000   -1.20000
AFIX   0
C36   1    0.099599    1.077117    0.798676    11.00000    0.02005    0.02659 =
         0.02050   -0.00273    0.00551   -0.00449
AFIX  43
H36   2    0.077439    1.113301    0.768452    11.00000   -1.20000
AFIX   0
C37   1    0.099410    1.224277    0.845236    11.00000    0.02710    0.02838 =
         0.02758   -0.00636    0.01276   -0.00707
AFIX  43
H37   2    0.077294    1.357725    0.846412    11.00000   -1.20000
AFIX   0
C38   1    0.131501    1.174548    0.889403    11.00000    0.03262    0.03341 =
         0.02037   -0.00755    0.01150   -0.01356
AFIX  43
H38   2    0.131433    1.272920    0.921175    11.00000   -1.20000
AFIX   0
C39   1    0.164266    0.977968    0.887216    11.00000    0.02729    0.03073 =
         0.01706   -0.00088    0.00606   -0.01397
C40   1    0.200047    0.910274    0.929616    11.00000    0.03343    0.03807 =
         0.01498    0.00018    0.00206   -0.01656
AFIX  43
H40   2    0.202661    1.002723    0.962437    11.00000   -1.20000
AFIX   0
C41   1    0.229992    0.718241    0.923781    11.00000    0.03041    0.04000 =
         0.01786    0.00680   -0.00392   -0.01571
AFIX  43
H41   2    0.253211    0.678893    0.952743    11.00000   -1.20000
AFIX   0
C42   1    0.227996    0.570336    0.875048    11.00000    0.02287    0.03178 =
         0.02086    0.00725    0.00166   -0.01224
C43   1    0.257118    0.363984    0.866175    11.00000    0.02151    0.03565 =
         0.02497    0.01232   -0.00253   -0.00601
AFIX  43
H43   2    0.281207    0.314047    0.893334    11.00000   -1.20000
AFIX   0
C44   1    0.250765    0.233696    0.818030    11.00000    0.02156    0.02934 =
         0.02990    0.01004    0.00348    0.00044
AFIX  43
H44   2    0.270605    0.093685    0.812518    11.00000   -1.20000
AFIX   0
C45   1    0.215643    0.303174    0.776950    11.00000    0.02198    0.02616 =
         0.02136    0.00405    0.00341   -0.00355
AFIX  43
H45   2    0.211905    0.208418    0.744346    11.00000   -1.20000
AFIX   0
C46   1    0.186721    0.505636    0.783263    11.00000    0.01753    0.02065 =
         0.01674    0.00259    0.00287   -0.00534
C47   1    0.193363    0.634675    0.832860    11.00000    0.02056    0.02672 =
         0.01674    0.00372    0.00242   -0.00895
C48   1    0.162262    0.837901    0.839386    11.00000    0.02084    0.02740 =
         0.01488    0.00205    0.00372   -0.00937
N4    4    0.008779    1.122272    0.640118    11.00000    0.02548    0.02511 =
         0.02132   -0.00379    0.00711   -0.00173
AFIX  43
H4    2    0.019783    1.176578    0.672430    11.00000   -1.20000
AFIX   0
N5    4    0.164640    0.026164    0.608690    11.00000    0.02127    0.02346 =
         0.02154    0.00104   -0.00146    0.00026
AFIX  43
H5    2    0.177841    0.004201    0.641855    11.00000   -1.20000
AFIX   0
N6    4    0.130001    0.887623    0.795561    11.00000    0.02117    0.02629 =
         0.01788   -0.00015    0.00445   -0.00520
O3    3    0.081050    0.841003    0.687903    11.00000    0.02152    0.02733 =
         0.01725   -0.00321    0.00273   -0.00074
O4    3    0.144958    0.408492    0.674710    11.00000    0.02102    0.02532 =
         0.01761   -0.00073    0.00104   -0.00006
PT2   5    0.135393    0.656857    0.733448    11.00000    0.01620    0.02228 =
         0.01393   -0.00081    0.00252   -0.00211
O5    3    0.021150    0.475019    0.738839    11.00000    0.02861
H5A   2    0.006723    0.611462    0.737273    11.00000    0.03769
H5B   2    0.049762    0.516553    0.745352    11.00000    0.07848

HKLF 4 1 1 0 0 0 1 0 0 0 1

REM  kk-1-1_a.res in P2(1)/c
REM R1 =  0.0198 for    8620 Fo > 4sig(Fo)  and  0.0200 for all    8758 data
REM    553 parameters refined using      0 restraints

END

WGHT      0.0164     10.4170

REM Highest difference peak  1.648,  deepest hole -1.425,  1-sigma level  0.115
Q1    1   0.1495  0.5406  0.7417  11.00000  0.05    1.65
Q2    1   0.1510  0.7600  0.7314  11.00000  0.05    1.14
Q3    1   0.1148  0.6641  0.7401  11.00000  0.05    1.11
Q4    1   0.1265  0.6392  0.7116  11.00000  0.05    0.81
Q5    1   0.0322  0.4278  0.7579  11.00000  0.05    0.51
Q6    1   0.2957 -0.3475  0.6209  11.00000  0.05    0.48
Q7    1   0.1819  0.9199  0.9095  11.00000  0.05    0.48
Q8    1   0.3793 -0.0621  0.5575  11.00000  0.05    0.46
Q9    1   0.1970  0.4144  0.7795  11.00000  0.05    0.46
Q10   1   0.3090 -0.4937  0.5288  11.00000  0.05    0.44
Q11   1   0.3319 -0.3321  0.5493  11.00000  0.05    0.42
Q12   1   0.1887  0.5504  0.8041  11.00000  0.05    0.42
Q13   1   0.1634  0.9026  0.8639  11.00000  0.05    0.41
Q14   1   0.2814 -0.1350  0.6954  11.00000  0.05    0.41
Q15   1   0.4014  0.9325  0.8284  11.00000  0.05    0.41
Q16   1   0.3634 -0.1337  0.5757  11.00000  0.05    0.41
Q17   1   0.0161  0.9118  0.5879  11.00000  0.05    0.40
Q18   1   0.2374  0.4668  0.8710  11.00000  0.05    0.40
Q19   1   0.1769  0.6928  0.8400  11.00000  0.05    0.40
Q20   1   0.2265  0.6358  0.8979  11.00000  0.05    0.38
;
_shelx_res_checksum              40606
####################################################################### 
# 
# This file contains crystal structure data downloaded from the 
# Cambridge Structural Database (CSD) hosted by the Cambridge 
# Crystallographic Data Centre (CCDC).
# 
# Full information about CCDC data access policies and citation 
# guidelines are available at http://www.ccdc.cam.ac.uk/access/V1 
# 
# Audit and citation data items may have been added by the CCDC. 
# Please retain this information to preserve the provenance of 
# this file and to allow appropriate attribution of the data. 
# 
#######################################################################

data_kk-11-1
_database_code_depnum_ccdc_archive 'CCDC 2158669'
loop_
_audit_author_name
_audit_author_address
'Yohei Haketa'
;Ritsumeikan University
Japan
;
_audit_update_record             
;
2022-03-15 deposited with the CCDC.	2023-12-04 downloaded from the CCDC.
;

_audit_creation_method           SHELXL-2014/7
_shelx_SHELXL_version_number     2014/7
_chemical_name_systematic        ?
_chemical_name_common            ?
_chemical_melting_point          ?
_chemical_formula_moiety         '4(C23 H19 N3 O3 Pt, C20 H44 N, 2(C H Cl3), Cl'
_chemical_formula_sum            'C114 H122 Cl7 N13 O12 Pt4'
_chemical_formula_weight         2894.75

loop_
_atom_type_symbol
_atom_type_description
_atom_type_scat_dispersion_real
_atom_type_scat_dispersion_imag
_atom_type_scat_source
C C 0.0045 0.0022 'International Tables Vol C Tables 4.2.6.8 and 6.1.1.4'
H H 0.0000 0.0000 'International Tables Vol C Tables 4.2.6.8 and 6.1.1.4'
Cl Cl 0.1812 0.2072 'International Tables Vol C Tables 4.2.6.8 and 6.1.1.4'
N N 0.0085 0.0044 'International Tables Vol C Tables 4.2.6.8 and 6.1.1.4'
O O 0.0146 0.0081 'International Tables Vol C Tables 4.2.6.8 and 6.1.1.4'
Pt Pt -3.3179 10.3664 'International Tables Vol C Tables 4.2.6.8 and 6.1.1.4'

_space_group_crystal_system      monoclinic
_space_group_IT_number           15
_space_group_name_H-M_alt        'C 2/c'
_space_group_name_Hall           '-C 2yc'

_shelx_space_group_comment       
;
The symmetry employed for this shelxl refinement is uniquely defined
by the following loop, which should always be used as a source of
symmetry information in preference to the above space-group names.
They are only intended as comments.
;

loop_
_space_group_symop_operation_xyz
'x, y, z'
'-x, y, -z+1/2'
'x+1/2, y+1/2, z'
'-x+1/2, y+1/2, -z+1/2'
'-x, -y, -z'
'x, -y, z-1/2'
'-x+1/2, -y+1/2, -z'
'x+1/2, -y+1/2, z-1/2'

_cell_length_a                   20.783(5)
_cell_length_b                   23.203(6)
_cell_length_c                   22.652(5)
_cell_angle_alpha                90
_cell_angle_beta                 90.778(4)
_cell_angle_gamma                90
_cell_volume                     10922(5)
_cell_formula_units_Z            4
_cell_measurement_temperature    90(2)
_cell_measurement_reflns_used    58189
_cell_measurement_theta_min      1.501
_cell_measurement_theta_max      29.238

_exptl_crystal_description       plate
_exptl_crystal_colour            yellow
_exptl_crystal_density_meas      'not measured'
_exptl_crystal_density_method    ?
_exptl_crystal_density_diffrn    1.760
_exptl_crystal_F_000             5696
_exptl_transmission_factor_min   ?
_exptl_transmission_factor_max   ?
_exptl_crystal_size_max          0.10
_exptl_crystal_size_mid          0.02
_exptl_crystal_size_min          0.02
_exptl_absorpt_coefficient_mu    7.438
_shelx_estimated_absorpt_T_min   0.523
_shelx_estimated_absorpt_T_max   0.865
_exptl_absorpt_correction_type   multi-scan
_exptl_absorpt_correction_T_min  0.422
_exptl_absorpt_correction_T_max  1.000
_exptl_absorpt_process_details   'ABSCOR (T.Higashi, 2001)'
_exptl_absorpt_special_details   ?
_diffrn_ambient_temperature      90(2)
_diffrn_radiation_wavelength     0.81082
_diffrn_radiation_type           Synchrotron
_diffrn_source                   'synchrotron radiation SPring-8 BL40XU'
_diffrn_radiation_monochromator  'Si(111) Channel Cut'
_diffrn_measurement_device_type  'DECTRIS EIGER X 1M'
_diffrn_measurement_method       'Shutterless \w scans'
_diffrn_detector_area_resol_mean 13.33
_diffrn_reflns_number            58189
_diffrn_reflns_av_unetI/netI     0.1370
_diffrn_reflns_av_R_equivalents  0.1780
_diffrn_reflns_limit_h_min       -25
_diffrn_reflns_limit_h_max       25
_diffrn_reflns_limit_k_min       -27
_diffrn_reflns_limit_k_max       27
_diffrn_reflns_limit_l_min       -27
_diffrn_reflns_limit_l_max       26
_diffrn_reflns_theta_min         1.501
_diffrn_reflns_theta_max         29.238
_diffrn_reflns_theta_full        29.110
_diffrn_measured_fraction_theta_max 0.999
_diffrn_measured_fraction_theta_full 0.999
_diffrn_reflns_Laue_measured_fraction_max 0.999
_diffrn_reflns_Laue_measured_fraction_full 0.999
_diffrn_reflns_point_group_measured_fraction_max 0.999
_diffrn_reflns_point_group_measured_fraction_full 0.999
_reflns_number_total             9992
_reflns_number_gt                7788
_reflns_threshold_expression     'I > 2\s(I)'
_reflns_Friedel_coverage         0.000
_reflns_Friedel_fraction_max     .
_reflns_Friedel_fraction_full    .

_reflns_special_details          
;
 Reflections were merged by SHELXL according to the crystal
 class for the calculation of statistics and refinement.
 
 _reflns_Friedel_fraction is defined as the number of unique
 Friedel pairs measured divided by the number that would be
 possible theoretically, ignoring centric projections and
 systematic absences.
;

_computing_data_collection       'Rapid Auto(Rigaku)'
_computing_cell_refinement       'Rapid Auto(Rigaku)'
_computing_data_reduction        'Rapid Auto(Rigaku)'
_computing_structure_solution    'SHELXT (Sheldrick, 2014)'
_computing_structure_refinement  'SHELXL-2014/7 (Sheldrick, 2014)'
_computing_molecular_graphics    ?
_computing_publication_material  ?
_refine_special_details          ?
_refine_ls_structure_factor_coef Fsqd
_refine_ls_matrix_type           full
_refine_ls_weighting_scheme      calc
_refine_ls_weighting_details     
'w=1/[\s^2^(Fo^2^)+(0.1011P)^2^+31.8790P] where P=(Fo^2^+2Fc^2^)/3'
_atom_sites_solution_primary     ?
_atom_sites_solution_secondary   ?
_atom_sites_solution_hydrogens   geom
_refine_ls_hydrogen_treatment    constr
_refine_ls_extinction_method     none
_refine_ls_extinction_coef       .
_refine_ls_number_reflns         9992
_refine_ls_number_parameters     676
_refine_ls_number_restraints     2
_refine_ls_R_factor_all          0.0869
_refine_ls_R_factor_gt           0.0739
_refine_ls_wR_factor_ref         0.2118
_refine_ls_wR_factor_gt          0.1995
_refine_ls_goodness_of_fit_ref   1.075
_refine_ls_restrained_S_all      1.075
_refine_ls_shift/su_max          0.001
_refine_ls_shift/su_mean         0.000

loop_
_atom_site_label
_atom_site_type_symbol
_atom_site_fract_x
_atom_site_fract_y
_atom_site_fract_z
_atom_site_U_iso_or_equiv
_atom_site_adp_type
_atom_site_occupancy
_atom_site_site_symmetry_order
_atom_site_calc_flag
_atom_site_refinement_flags_posn
_atom_site_refinement_flags_adp
_atom_site_refinement_flags_occupancy
_atom_site_disorder_assembly
_atom_site_disorder_group
C1 C 0.4878(6) 0.9274(5) 0.3808(5) 0.070(3) Uani 1 1 d . . . . .
H1 H 0.4576 0.9425 0.3530 0.084 Uiso 1 1 calc R U . . .
C2 C 0.5070(7) 0.9534(5) 0.4299(5) 0.078(4) Uani 1 1 d . . . . .
H2 H 0.4930 0.9900 0.4435 0.094 Uiso 1 1 calc R U . . .
C3 C 0.5516(7) 0.9172(5) 0.4581(4) 0.073(3) Uani 1 1 d . . . . .
H3 H 0.5735 0.9250 0.4943 0.088 Uiso 1 1 calc R U . . .
C4 C 0.5584(5) 0.8681(5) 0.4241(4) 0.060(3) Uani 1 1 d . . . . .
C5 C 0.5944(5) 0.8170(4) 0.4375(4) 0.056(3) Uani 1 1 d . . . . .
C6 C 0.6027(5) 0.7735(4) 0.3968(4) 0.052(2) Uani 1 1 d . . . . .
H6 H 0.5854 0.7804 0.3584 0.062 Uiso 1 1 calc R U . . .
C7 C 0.6332(6) 0.7211(5) 0.4050(4) 0.062(3) Uani 1 1 d . . . . .
C8 C 0.6377(6) 0.6822(4) 0.3545(5) 0.061(3) Uani 1 1 d . . . . .
N1 N 0.6754(7) 0.6324(5) 0.3574(5) 0.107(5) Uani 1 1 d . . . . .
H9 H 0.7009 0.6227 0.3872 0.128 Uiso 1 1 calc R U . . .
C10 C 0.6668(8) 0.6018(6) 0.3085(5) 0.101(5) Uani 1 1 d . . . . .
H10 H 0.6843 0.5647 0.3011 0.121 Uiso 1 1 calc R U . . .
C11 C 0.6284(8) 0.6329(6) 0.2703(5) 0.094(5) Uani 1 1 d . . . . .
H11 H 0.6170 0.6225 0.2310 0.113 Uiso 1 1 calc R U . . .
C12 C 0.7361(5) 0.6448(5) 0.5516(5) 0.061(3) Uani 1 1 d . . . . .
H12 H 0.7286 0.6372 0.5109 0.073 Uiso 1 1 calc R U . . .
C13 C 0.7685(5) 0.6060(5) 0.5836(5) 0.067(3) Uani 1 1 d . . . . .
H13 H 0.7837 0.5717 0.5655 0.080 Uiso 1 1 calc R U . . .
C14 C 0.7800(5) 0.6156(5) 0.6436(5) 0.064(3) Uani 1 1 d . . . . .
H14 H 0.8022 0.5884 0.6678 0.077 Uiso 1 1 calc R U . . .
C15 C 0.7573(6) 0.6669(5) 0.6653(5) 0.064(3) Uani 1 1 d . . . . .
H15 H 0.7647 0.6755 0.7058 0.077 Uiso 1 1 calc R U . . .
C16 C 0.7246(5) 0.7060(4) 0.6318(4) 0.052(2) Uani 1 1 d . . . . .
C17 C 0.6993(6) 0.7648(5) 0.6478(5) 0.064(3) Uani 1 1 d . . . . .
C18 C 0.7082(7) 0.7865(6) 0.7049(5) 0.075(3) Uani 1 1 d . . . . .
H18 H 0.7281 0.7642 0.7352 0.090 Uiso 1 1 calc R U . . .
C19 C 0.6868(8) 0.8420(6) 0.7152(5) 0.088(4) Uani 1 1 d . . . . .
C20 C 0.7261(8) 0.8391(6) 0.8136(5) 0.096(5) Uani 1 1 d . . . . .
H20 H 0.7071 0.8007 0.8181 0.144 Uiso 1 1 calc R U . . .
H20A H 0.7224 0.8604 0.8508 0.144 Uiso 1 1 calc R U . . .
H20B H 0.7716 0.8352 0.8035 0.144 Uiso 1 1 calc R U . . .
C21 C 0.6563(8) 0.8736(6) 0.6713(5) 0.094(5) Uani 1 1 d . . . . .
H21 H 0.6418 0.9118 0.6783 0.113 Uiso 1 1 calc R U . . .
C22 C 0.6474(8) 0.8468(6) 0.6154(5) 0.092(4) Uani 1 1 d . . . . .
H22 H 0.6248 0.8672 0.5852 0.111 Uiso 1 1 calc R U . . .
C23 C 0.6698(6) 0.7936(5) 0.6036(5) 0.066(3) Uani 1 1 d . . . . .
C9 C 0.6093(6) 0.6826(5) 0.2999(5) 0.067(3) Uani 1 1 d . . . . .
H1A H 0.5814 0.7116 0.2848 0.080 Uiso 1 1 calc R U . . .
N2 N 0.5180(4) 0.8756(4) 0.3762(3) 0.058(2) Uani 1 1 d . . . . .
H2A H 0.5126 0.8508 0.3471 0.069 Uiso 1 1 calc R U . . .
N3 N 0.7141(4) 0.6933(4) 0.5739(4) 0.060(2) Uani 1 1 d . . . . .
O1 O 0.6618(4) 0.7036(3) 0.4511(3) 0.067(2) Uani 1 1 d . . . . .
O2 O 0.6151(4) 0.8168(3) 0.4910(3) 0.064(2) Uani 1 1 d . . . . .
O3 O 0.6930(6) 0.8693(4) 0.7680(3) 0.102(3) Uani 1 1 d . . . . .
Pt1 Pt 0.66487(2) 0.75245(2) 0.52821(2) 0.06149(19) Uani 1 1 d . . . . .
C24 C 0.9012(5) 0.5455(4) 0.7318(4) 0.056(2) Uani 1 1 d . . . . .
H24 H 0.9364 0.5370 0.7069 0.068 Uiso 1 1 calc R U . . .
C25 C 0.8529(5) 0.5081(5) 0.7475(4) 0.057(3) Uani 1 1 d . . . . .
H25 H 0.8480 0.4693 0.7349 0.068 Uiso 1 1 calc R U . . .
C26 C 0.8129(5) 0.5380(5) 0.7853(4) 0.061(3) Uani 1 1 d . . . . .
H26 H 0.7761 0.5227 0.8043 0.073 Uiso 1 1 calc R U . . .
C27 C 0.8354(4) 0.5937(4) 0.7906(4) 0.046(2) Uani 1 1 d . . . . .
C28 C 0.8101(5) 0.6401(4) 0.8259(4) 0.047(2) Uani 1 1 d . . . . .
C29 C 0.8437(4) 0.6895(4) 0.8337(4) 0.048(2) Uani 1 1 d . . . . .
H29 H 0.8832 0.6919 0.8133 0.057 Uiso 1 1 calc R U . . .
C30 C 0.8275(5) 0.7382(4) 0.8686(4) 0.049(2) Uani 1 1 d . . . . .
C31 C 0.8737(5) 0.7859(4) 0.8756(4) 0.052(2) Uani 1 1 d . . . . .
N4 N 0.8618(5) 0.8338(4) 0.9105(4) 0.068(2) Uani 1 1 d . . . . .
H32 H 0.8271 0.8411 0.9310 0.082 Uiso 1 1 calc R U . . .
C33 C 0.9166(6) 0.8674(5) 0.9059(5) 0.071(3) Uani 1 1 d . . . . .
H33 H 0.9233 0.9033 0.9253 0.086 Uiso 1 1 calc R U . . .
C34 C 0.9590(6) 0.8417(6) 0.8698(5) 0.072(3) Uani 1 1 d . . . . .
H34 H 0.9999 0.8564 0.8590 0.086 Uiso 1 1 calc R U . . .
C35 C 0.6217(5) 0.5739(5) 0.8792(4) 0.054(2) Uani 1 1 d . . . . .
H35 H 0.6551 0.5584 0.8558 0.065 Uiso 1 1 calc R U . . .
C36 C 0.5672(5) 0.5409(5) 0.8894(4) 0.063(3) Uani 1 1 d . . . . .
H36 H 0.5636 0.5036 0.8724 0.075 Uiso 1 1 calc R U . . .
C37 C 0.5180(5) 0.5620(5) 0.9243(4) 0.061(3) Uani 1 1 d . . . . .
C38 C 0.4178(6) 0.5458(7) 0.9705(5) 0.090(4) Uani 1 1 d . . . . .
H38 H 0.4371 0.5628 1.0061 0.135 Uiso 1 1 calc R U . . .
H38A H 0.3902 0.5134 0.9815 0.135 Uiso 1 1 calc R U . . .
H38B H 0.3920 0.5749 0.9497 0.135 Uiso 1 1 calc R U . . .
C39 C 0.5213(5) 0.6171(6) 0.9461(4) 0.064(3) Uani 1 1 d . . . . .
H39 H 0.4870 0.6324 0.9686 0.077 Uiso 1 1 calc R U . . .
C40 C 0.5777(5) 0.6514(5) 0.9345(4) 0.056(3) Uani 1 1 d . . . . .
C41 C 0.6286(5) 0.6287(5) 0.9022(4) 0.063(3) Uani 1 1 d . . . . .
C42 C 0.5877(5) 0.7085(5) 0.9595(4) 0.054(2) Uani 1 1 d . . . . .
C43 C 0.5455(5) 0.7419(5) 0.9921(5) 0.061(3) Uani 1 1 d . . . . .
H43 H 0.5030 0.7286 0.9987 0.073 Uiso 1 1 calc R U . . .
C44 C 0.5643(6) 0.7922(6) 1.0141(5) 0.074(3) Uani 1 1 d . . . . .
H44 H 0.5352 0.8144 1.0367 0.089 Uiso 1 1 calc R U . . .
C45 C 0.6251(7) 0.8123(5) 1.0046(4) 0.071(3) Uani 1 1 d . . . . .
H45 H 0.6391 0.8476 1.0217 0.086 Uiso 1 1 calc R U . . .
C46 C 0.6653(5) 0.7805(6) 0.9699(4) 0.061(3) Uani 1 1 d . . . . .
H46 H 0.7066 0.7953 0.9609 0.074 Uiso 1 1 calc R U . . .
C32 C 0.9324(5) 0.7906(4) 0.8516(4) 0.044(2) Uani 1 1 d . . . . .
H4 H 0.9520 0.7632 0.8263 0.053 Uiso 1 1 calc R U . . .
N5 N 0.8896(4) 0.5961(4) 0.7579(3) 0.0504(19) Uani 1 1 d . . . . .
H5 H 0.9139 0.6269 0.7543 0.060 Uiso 1 1 calc R U . . .
N6 N 0.6478(4) 0.7293(4) 0.9485(3) 0.0524(19) Uani 1 1 d . . . . .
O4 O 0.7755(3) 0.7431(3) 0.8963(3) 0.0568(18) Uani 1 1 d . . . . .
O5 O 0.7539(3) 0.6289(3) 0.8471(3) 0.0544(16) Uani 1 1 d . . . . .
O6 O 0.4673(3) 0.5257(4) 0.9329(3) 0.075(2) Uani 1 1 d . . . . .
Pt2 Pt 0.70307(2) 0.68173(2) 0.89756(2) 0.05017(18) Uani 1 1 d . . . . .
Cl1 Cl 1.0000 0.69759(15) 0.7500 0.0524(8) Uani 1 2 d S T P . .
C47 C 0.5391(6) 0.6724(5) 0.7087(5) 0.064(3) Uani 1 1 d . . . . .
H47 H 0.5088 0.6532 0.6811 0.077 Uiso 1 1 calc R U . . .
H47A H 0.5669 0.6979 0.6849 0.077 Uiso 1 1 calc R U . . .
C48 C 0.5815(6) 0.6265(5) 0.7367(5) 0.067(3) Uani 1 1 d . . . . .
H48 H 0.6180 0.6449 0.7579 0.081 Uiso 1 1 calc R U . . .
H48A H 0.5563 0.6043 0.7658 0.081 Uiso 1 1 calc R U . . .
C49 C 0.6062(5) 0.5871(5) 0.6910(4) 0.064(3) Uani 1 1 d . . . . .
H49 H 0.6301 0.6096 0.6613 0.077 Uiso 1 1 calc R U . . .
H49A H 0.5696 0.5680 0.6706 0.077 Uiso 1 1 calc R U . . .
C50 C 0.6505(6) 0.5415(5) 0.7177(5) 0.072(3) Uani 1 1 d . . . . .
H50 H 0.6278 0.5218 0.7501 0.087 Uiso 1 1 calc R U . . .
H50A H 0.6889 0.5606 0.7349 0.087 Uiso 1 1 calc R U . . .
C51 C 0.6723(7) 0.4961(5) 0.6725(5) 0.077(3) Uani 1 1 d . . . . .
H51 H 0.6352 0.4728 0.6600 0.116 Uiso 1 1 calc R U . . .
H51A H 0.7050 0.4711 0.6907 0.116 Uiso 1 1 calc R U . . .
H51B H 0.6904 0.5155 0.6382 0.116 Uiso 1 1 calc R U . . .
C52 C 0.5437(7) 0.7465(5) 0.7876(6) 0.081(4) Uani 1 1 d . . . . .
H52 H 0.5753 0.7655 0.7618 0.098 Uiso 1 1 calc R U . . .
H52A H 0.5678 0.7208 0.8148 0.098 Uiso 1 1 calc R U . . .
C53 C 0.5110(7) 0.7922(6) 0.8237(5) 0.083(4) Uani 1 1 d . . . . .
H53 H 0.4873 0.7738 0.8564 0.100 Uiso 1 1 calc R U . . .
H53A H 0.4794 0.8132 0.7986 0.100 Uiso 1 1 calc R U . . .
C54 C 0.5594(8) 0.8343(7) 0.8488(8) 0.110(5) Uiso 1 1 d D . . . .
H54 H 0.5843 0.8125 0.8790 0.132 Uiso 0.60(3) 1 calc R U P A 1
H54A H 0.5896 0.8424 0.8164 0.132 Uiso 0.60(3) 1 calc R U P A 1
H54B H 0.5825 0.8544 0.8169 0.132 Uiso 0.40(3) 1 calc R U P A 2
H54C H 0.5911 0.8145 0.8748 0.132 Uiso 0.40(3) 1 calc R U P A 2
C55 C 0.5458(16) 0.8891(11) 0.8751(12) 0.098(8) Uiso 0.60(3) 1 d . . P A 1
H55 H 0.5138 0.8820 0.9062 0.118 Uiso 0.60(3) 1 calc R U P A 1
H55A H 0.5239 0.9125 0.8443 0.118 Uiso 0.60(3) 1 calc R U P A 1
C56 C 0.5960(11) 0.9263(11) 0.9018(11) 0.095(8) Uiso 0.60(3) 1 d . . P A 1
H56 H 0.6251 0.9027 0.9263 0.143 Uiso 0.60(3) 1 calc R U P A 1
H56A H 0.5758 0.9557 0.9264 0.143 Uiso 0.60(3) 1 calc R U P A 1
H56B H 0.6206 0.9450 0.8705 0.143 Uiso 0.60(3) 1 calc R U P A 1
C57 C 0.5175(18) 0.8770(14) 0.8845(12) 0.081(10) Uiso 0.40(3) 1 d D . P A 2
H57 H 0.4832 0.8557 0.9052 0.097 Uiso 0.40(3) 1 calc R U P A 2
H57A H 0.5445 0.8969 0.9145 0.097 Uiso 0.40(3) 1 calc R U P A 2
C58 C 0.4872(18) 0.9215(15) 0.8420(16) 0.105(14) Uiso 0.40(3) 1 d D . P A 2
H58 H 0.4841 0.9589 0.8619 0.157 Uiso 0.40(3) 1 calc R U P A 2
H58A H 0.4440 0.9086 0.8300 0.157 Uiso 0.40(3) 1 calc R U P A 2
H58B H 0.5140 0.9254 0.8070 0.157 Uiso 0.40(3) 1 calc R U P A 2
N7 N 0.5000 0.7105(6) 0.7500 0.061(3) Uani 1 2 d S T P . .
C59 C 0.7641(6) 0.4631(5) 0.4570(6) 0.075(3) Uani 1 1 d . . . . .
H59 H 0.7469 0.4333 0.4291 0.090 Uiso 1 1 calc R U . . .
Cl2 Cl 0.7274(2) 0.52847(15) 0.43905(16) 0.1025(12) Uani 1 1 d . . . . .
Cl3 Cl 0.7426(2) 0.44277(16) 0.52835(15) 0.0965(11) Uani 1 1 d . . . . .
Cl4 Cl 0.84668(19) 0.46643(17) 0.44812(15) 0.0968(11) Uani 1 1 d . . . . .

loop_
_atom_site_aniso_label
_atom_site_aniso_U_11
_atom_site_aniso_U_22
_atom_site_aniso_U_33
_atom_site_aniso_U_23
_atom_site_aniso_U_13
_atom_site_aniso_U_12
C1 0.103(9) 0.061(7) 0.046(6) 0.006(5) 0.013(6) 0.010(6)
C2 0.133(11) 0.053(7) 0.050(7) -0.009(6) 0.000(7) -0.003(7)
C3 0.131(10) 0.060(7) 0.030(5) -0.014(5) -0.001(6) -0.003(7)
C4 0.090(8) 0.070(7) 0.021(5) 0.000(5) 0.013(5) -0.018(6)
C5 0.065(6) 0.062(7) 0.041(6) -0.001(5) 0.007(5) -0.009(5)
C6 0.063(6) 0.059(6) 0.033(5) 0.008(5) -0.002(4) -0.006(5)
C7 0.091(8) 0.060(7) 0.036(6) 0.003(5) 0.007(5) -0.012(6)
C8 0.088(8) 0.055(6) 0.040(6) 0.000(5) -0.019(5) 0.004(5)
N1 0.194(13) 0.065(7) 0.060(7) -0.018(5) -0.047(7) 0.040(8)
C10 0.177(15) 0.070(9) 0.054(8) -0.015(6) -0.029(8) 0.031(9)
C11 0.158(14) 0.085(10) 0.038(6) -0.012(6) -0.027(7) -0.009(9)
C12 0.075(7) 0.069(7) 0.038(5) 0.004(5) 0.003(5) -0.019(6)
C13 0.069(7) 0.068(7) 0.064(7) 0.003(6) -0.008(6) -0.009(5)
C14 0.072(7) 0.074(8) 0.046(6) 0.005(5) -0.001(5) -0.011(6)
C15 0.081(8) 0.073(8) 0.039(6) 0.004(5) -0.009(5) -0.025(6)
C16 0.070(6) 0.052(6) 0.035(5) 0.004(4) 0.000(4) -0.015(5)
C17 0.093(8) 0.058(7) 0.040(6) 0.001(5) -0.002(5) -0.010(6)
C18 0.106(9) 0.076(9) 0.042(6) -0.001(6) -0.009(6) -0.009(7)
C19 0.143(13) 0.063(8) 0.057(8) 0.000(6) -0.019(7) 0.009(8)
C20 0.176(15) 0.080(9) 0.032(6) 0.004(6) -0.024(7) 0.020(9)
C21 0.179(15) 0.064(8) 0.038(6) 0.004(6) -0.027(8) 0.004(8)
C22 0.164(14) 0.073(9) 0.039(6) 0.002(6) -0.029(7) 0.006(9)
C23 0.089(8) 0.056(7) 0.053(6) 0.004(5) -0.003(6) -0.010(6)
C9 0.084(8) 0.075(8) 0.042(6) 0.004(5) -0.007(5) 0.016(6)
N2 0.075(6) 0.070(6) 0.029(4) 0.001(4) 0.014(4) -0.005(4)
N3 0.077(6) 0.060(6) 0.044(5) -0.001(4) 0.001(4) -0.015(4)
O1 0.095(5) 0.070(5) 0.035(4) 0.002(3) -0.013(4) -0.017(4)
O2 0.092(6) 0.070(5) 0.029(4) -0.003(3) -0.002(3) -0.018(4)
O3 0.202(11) 0.070(6) 0.034(4) -0.005(4) -0.022(5) 0.036(6)
Pt1 0.0889(4) 0.0603(3) 0.0351(3) 0.00287(17) -0.0066(2) -0.0174(2)
C24 0.066(6) 0.057(6) 0.046(6) -0.009(5) 0.013(5) 0.003(5)
C25 0.086(7) 0.052(6) 0.033(5) -0.004(4) 0.008(5) 0.002(5)
C26 0.077(7) 0.062(7) 0.043(6) 0.001(5) 0.009(5) -0.016(5)
C27 0.059(6) 0.049(5) 0.030(5) -0.001(4) 0.009(4) -0.001(4)
C28 0.059(6) 0.060(6) 0.023(4) 0.003(4) 0.009(4) -0.006(4)
C29 0.045(5) 0.064(6) 0.034(5) -0.007(4) 0.015(4) -0.002(4)
C30 0.059(6) 0.056(6) 0.032(5) -0.001(4) 0.004(4) 0.000(4)
C31 0.064(6) 0.058(6) 0.036(5) -0.013(5) 0.009(4) -0.002(5)
N4 0.081(6) 0.070(6) 0.054(6) -0.011(5) -0.009(5) -0.001(5)
C33 0.091(9) 0.046(6) 0.076(8) 0.000(6) -0.035(7) -0.012(6)
C34 0.067(7) 0.079(8) 0.069(8) 0.022(7) -0.004(6) 0.003(6)
C35 0.055(6) 0.075(7) 0.033(5) -0.009(5) 0.014(4) -0.007(5)
C36 0.070(7) 0.080(8) 0.037(5) 0.004(5) 0.006(5) -0.017(6)
C37 0.059(6) 0.079(8) 0.043(6) 0.010(5) 0.003(5) -0.012(5)
C38 0.069(8) 0.144(13) 0.058(7) 0.012(8) 0.021(6) -0.026(8)
C39 0.048(6) 0.109(10) 0.037(5) 0.014(6) 0.011(4) 0.003(6)
C40 0.078(7) 0.061(7) 0.029(5) -0.001(5) -0.009(5) -0.004(5)
C41 0.069(7) 0.099(9) 0.022(5) 0.002(5) 0.012(4) 0.013(6)
C42 0.057(6) 0.076(7) 0.029(5) 0.003(5) -0.002(4) 0.010(5)
C43 0.065(7) 0.081(8) 0.037(6) 0.005(5) 0.019(5) 0.010(5)
C44 0.084(9) 0.089(9) 0.049(7) -0.004(6) 0.028(6) 0.018(7)
C45 0.102(10) 0.089(9) 0.024(5) -0.005(5) 0.005(5) 0.025(7)
C46 0.060(6) 0.101(9) 0.023(5) 0.003(5) 0.004(4) 0.005(6)
C32 0.066(6) 0.041(5) 0.026(4) 0.001(4) 0.007(4) -0.006(4)
N5 0.065(5) 0.058(5) 0.028(4) -0.006(4) 0.012(3) -0.010(4)
N6 0.063(5) 0.063(5) 0.032(4) -0.006(4) 0.001(4) 0.001(4)
O4 0.071(5) 0.068(5) 0.032(4) -0.012(3) 0.011(3) 0.009(3)
O5 0.064(4) 0.064(4) 0.035(3) 0.004(3) 0.005(3) -0.005(3)
O6 0.055(4) 0.126(7) 0.044(4) 0.008(4) 0.004(3) -0.022(4)
Pt2 0.0576(3) 0.0638(3) 0.0294(3) -0.00059(16) 0.00965(18) -0.00026(17)
Cl1 0.062(2) 0.0513(19) 0.0439(18) 0.000 0.0099(15) 0.000
C47 0.073(7) 0.079(8) 0.041(6) -0.004(5) 0.009(5) -0.005(6)
C48 0.084(8) 0.068(7) 0.050(6) 0.001(5) -0.003(5) -0.011(6)
C49 0.068(7) 0.082(8) 0.043(6) -0.006(5) 0.003(5) -0.009(6)
C50 0.086(8) 0.085(9) 0.045(6) -0.004(6) 0.007(6) -0.003(6)
C51 0.108(9) 0.065(8) 0.059(7) -0.011(6) 0.018(6) 0.002(6)
C52 0.119(11) 0.062(8) 0.062(8) 0.003(6) -0.029(7) 0.001(7)
C53 0.115(10) 0.075(9) 0.059(7) -0.018(6) -0.018(7) 0.000(7)
N7 0.080(9) 0.066(8) 0.037(6) 0.000 -0.015(6) 0.000
C59 0.088(8) 0.066(7) 0.072(8) 0.001(6) 0.023(6) 0.005(6)
Cl2 0.161(4) 0.064(2) 0.083(2) 0.0064(17) 0.018(2) 0.020(2)
Cl3 0.138(3) 0.087(2) 0.066(2) 0.0152(17) 0.0407(19) 0.008(2)
Cl4 0.116(3) 0.107(3) 0.067(2) -0.0006(19) 0.0140(18) -0.006(2)

_geom_special_details            
;
 All esds (except the esd in the dihedral angle between two l.s. planes)
 are estimated using the full covariance matrix.  The cell esds are taken
 into account individually in the estimation of esds in distances, angles
 and torsion angles; correlations between esds in cell parameters are only
 used when they are defined by crystal symmetry.  An approximate (isotropic)
 treatment of cell esds is used for estimating esds involving l.s. planes.
;

loop_
_geom_bond_atom_site_label_1
_geom_bond_atom_site_label_2
_geom_bond_distance
_geom_bond_site_symmetry_2
_geom_bond_publ_flag
C1 C2 1.322(15) . ?
C1 N2 1.361(13) . ?
C1 H1 0.9500 . ?
C2 C3 1.400(17) . ?
C2 H2 0.9500 . ?
C3 C4 1.384(15) . ?
C3 H3 0.9500 . ?
C4 N2 1.373(13) . ?
C4 C5 1.431(15) . ?
C5 O2 1.281(12) . ?
C5 C6 1.380(14) . ?
C6 C7 1.381(15) . ?
C6 H6 0.9500 . ?
C7 O1 1.263(12) . ?
C7 C8 1.462(15) . ?
C8 C9 1.363(14) . ?
C8 N1 1.397(14) . ?
N1 C10 1.326(15) . ?
N1 H9 0.8800 . ?
C10 C11 1.374(18) . ?
C10 H10 0.9500 . ?
C11 C9 1.396(17) . ?
C11 H11 0.9500 . ?
C12 N3 1.317(14) . ?
C12 C13 1.332(15) . ?
C12 H12 0.9500 . ?
C13 C14 1.395(15) . ?
C13 H13 0.9500 . ?
C14 C15 1.376(16) . ?
C14 H14 0.9500 . ?
C15 C16 1.358(15) . ?
C15 H15 0.9500 . ?
C16 N3 1.358(12) . ?
C16 C17 1.508(15) . ?
C17 C23 1.345(15) . ?
C17 C18 1.397(15) . ?
C18 C19 1.384(18) . ?
C18 H18 0.9500 . ?
C19 O3 1.358(14) . ?
C19 C21 1.382(16) . ?
C20 O3 1.418(13) . ?
C20 H20 0.9800 . ?
C20 H20A 0.9800 . ?
C20 H20B 0.9800 . ?
C21 C22 1.421(16) . ?
C21 H21 0.9500 . ?
C22 C23 1.347(17) . ?
C22 H22 0.9500 . ?
C23 Pt1 1.959(11) . ?
C9 H1A 0.9500 . ?
N2 H2A 0.8800 . ?
N3 Pt1 1.995(9) . ?
O1 Pt1 2.083(7) . ?
O2 Pt1 1.996(7) . ?
C24 N5 1.337(12) . ?
C24 C25 1.377(15) . ?
C24 H24 0.9500 . ?
C25 C26 1.388(14) . ?
C25 H25 0.9500 . ?
C26 C27 1.378(13) . ?
C26 H26 0.9500 . ?
C27 N5 1.359(12) . ?
C27 C28 1.444(13) . ?
C28 O5 1.296(11) . ?
C28 C29 1.351(13) . ?
C29 C30 1.424(13) . ?
C29 H29 0.9500 . ?
C30 O4 1.261(11) . ?
C30 C31 1.472(14) . ?
C31 C32 1.348(13) . ?
C31 N4 1.386(13) . ?
N4 C33 1.387(15) . ?
N4 H32 0.8800 . ?
C33 C34 1.349(17) . ?
C33 H33 0.9500 . ?
C34 C32 1.370(15) . ?
C34 H34 0.9500 . ?
C35 C41 1.381(15) . ?
C35 C36 1.388(14) . ?
C35 H35 0.9500 . ?
C36 C37 1.390(15) . ?
C36 H36 0.9500 . ?
C37 O6 1.365(12) . ?
C37 C39 1.372(16) . ?
C38 O6 1.422(14) . ?
C38 H38 0.9800 . ?
C38 H38A 0.9800 . ?
C38 H38B 0.9800 . ?
C39 C40 1.445(15) . ?
C39 H39 0.9500 . ?
C40 C41 1.396(14) . ?
C40 C42 1.454(15) . ?
C41 Pt2 1.981(12) . ?
C42 N6 1.365(13) . ?
C42 C43 1.391(14) . ?
C43 C44 1.324(17) . ?
C43 H43 0.9500 . ?
C44 C45 1.367(18) . ?
C44 H44 0.9500 . ?
C45 C46 1.371(15) . ?
C45 H45 0.9500 . ?
C46 N6 1.332(14) . ?
C46 H46 0.9500 . ?
C32 H4 0.9500 . ?
N5 H5 0.8800 . ?
N6 Pt2 1.975(8) . ?
O4 Pt2 2.072(7) . ?
O5 Pt2 1.990(7) . ?
C47 C48 1.517(15) . ?
C47 N7 1.528(13) . ?
C47 H47 0.9900 . ?
C47 H47A 0.9900 . ?
C48 C49 1.479(15) . ?
C48 H48 0.9900 . ?
C48 H48A 0.9900 . ?
C49 C50 1.522(16) . ?
C49 H49 0.9900 . ?
C49 H49A 0.9900 . ?
C50 C51 1.540(15) . ?
C50 H50 0.9900 . ?
C50 H50A 0.9900 . ?
C51 H51 0.9800 . ?
C51 H51A 0.9800 . ?
C51 H51B 0.9800 . ?
C52 N7 1.493(14) . ?
C52 C53 1.507(18) . ?
C52 H52 0.9900 . ?
C52 H52A 0.9900 . ?
C53 C54 1.51(2) . ?
C53 H53 0.9900 . ?
C53 H53A 0.9900 . ?
C54 C55 1.43(3) . ?
C54 C57 1.554(10) . ?
C54 H54 0.9900 . ?
C54 H54A 0.9900 . ?
C54 H54B 0.9900 . ?
C54 H54C 0.9900 . ?
C55 C56 1.48(3) . ?
C55 H55 0.9900 . ?
C55 H55A 0.9900 . ?
C56 H56 0.9800 . ?
C56 H56A 0.9800 . ?
C56 H56B 0.9800 . ?
C57 C58 1.542(10) . ?
C57 H57 0.9900 . ?
C57 H57A 0.9900 . ?
C58 H58 0.9800 . ?
C58 H58A 0.9800 . ?
C58 H58B 0.9800 . ?
N7 C52 1.493(14) 2_656 ?
N7 C47 1.528(13) 2_656 ?
C59 Cl4 1.733(13) . ?
C59 Cl2 1.743(12) . ?
C59 Cl3 1.747(13) . ?
C59 H59 1.0000 . ?

loop_
_geom_angle_atom_site_label_1
_geom_angle_atom_site_label_2
_geom_angle_atom_site_label_3
_geom_angle
_geom_angle_site_symmetry_1
_geom_angle_site_symmetry_3
_geom_angle_publ_flag
C2 C1 N2 109.5(11) . . ?
C2 C1 H1 125.2 . . ?
N2 C1 H1 125.2 . . ?
C1 C2 C3 107.4(11) . . ?
C1 C2 H2 126.3 . . ?
C3 C2 H2 126.3 . . ?
C4 C3 C2 108.2(10) . . ?
C4 C3 H3 125.9 . . ?
C2 C3 H3 125.9 . . ?
N2 C4 C3 105.6(10) . . ?
N2 C4 C5 125.7(9) . . ?
C3 C4 C5 128.4(10) . . ?
O2 C5 C6 125.8(10) . . ?
O2 C5 C4 111.9(9) . . ?
C6 C5 C4 122.3(9) . . ?
C5 C6 C7 128.0(9) . . ?
C5 C6 H6 116.0 . . ?
C7 C6 H6 116.0 . . ?
O1 C7 C6 127.2(10) . . ?
O1 C7 C8 114.3(10) . . ?
C6 C7 C8 118.3(9) . . ?
C9 C8 N1 106.6(9) . . ?
C9 C8 C7 132.3(10) . . ?
N1 C8 C7 121.1(9) . . ?
C10 N1 C8 109.5(10) . . ?
C10 N1 H9 125.2 . . ?
C8 N1 H9 125.2 . . ?
N1 C10 C11 108.4(12) . . ?
N1 C10 H10 125.8 . . ?
C11 C10 H10 125.8 . . ?
C10 C11 C9 107.3(10) . . ?
C10 C11 H11 126.3 . . ?
C9 C11 H11 126.3 . . ?
N3 C12 C13 123.0(10) . . ?
N3 C12 H12 118.5 . . ?
C13 C12 H12 118.5 . . ?
C12 C13 C14 120.0(12) . . ?
C12 C13 H13 120.0 . . ?
C14 C13 H13 120.0 . . ?
C15 C14 C13 115.6(11) . . ?
C15 C14 H14 122.2 . . ?
C13 C14 H14 122.2 . . ?
C16 C15 C14 123.3(10) . . ?
C16 C15 H15 118.3 . . ?
C14 C15 H15 118.3 . . ?
C15 C16 N3 117.8(10) . . ?
C15 C16 C17 129.9(9) . . ?
N3 C16 C17 112.2(9) . . ?
C23 C17 C18 124.2(12) . . ?
C23 C17 C16 115.3(9) . . ?
C18 C17 C16 120.4(10) . . ?
C19 C18 C17 116.9(11) . . ?
C19 C18 H18 121.5 . . ?
C17 C18 H18 121.5 . . ?
O3 C19 C21 115.1(11) . . ?
O3 C19 C18 123.8(11) . . ?
C21 C19 C18 121.1(11) . . ?
O3 C20 H20 109.5 . . ?
O3 C20 H20A 109.5 . . ?
H20 C20 H20A 109.5 . . ?
O3 C20 H20B 109.5 . . ?
H20 C20 H20B 109.5 . . ?
H20A C20 H20B 109.5 . . ?
C19 C21 C22 117.6(12) . . ?
C19 C21 H21 121.2 . . ?
C22 C21 H21 121.2 . . ?
C23 C22 C21 122.3(11) . . ?
C23 C22 H22 118.8 . . ?
C21 C22 H22 118.8 . . ?
C17 C23 C22 117.7(10) . . ?
C17 C23 Pt1 115.1(9) . . ?
C22 C23 Pt1 127.2(8) . . ?
C8 C9 C11 107.9(10) . . ?
C8 C9 H1A 126.1 . . ?
C11 C9 H1A 126.1 . . ?
C1 N2 C4 109.2(9) . . ?
C1 N2 H2A 125.4 . . ?
C4 N2 H2A 125.4 . . ?
C12 N3 C16 120.3(10) . . ?
C12 N3 Pt1 124.5(7) . . ?
C16 N3 Pt1 115.2(7) . . ?
C7 O1 Pt1 121.8(7) . . ?
C5 O2 Pt1 124.7(7) . . ?
C19 O3 C20 116.8(10) . . ?
C23 Pt1 N3 82.1(4) . . ?
C23 Pt1 O2 91.4(4) . . ?
N3 Pt1 O2 173.5(3) . . ?
C23 Pt1 O1 176.0(4) . . ?
N3 Pt1 O1 94.0(3) . . ?
O2 Pt1 O1 92.5(3) . . ?
N5 C24 C25 107.5(9) . . ?
N5 C24 H24 126.2 . . ?
C25 C24 H24 126.2 . . ?
C24 C25 C26 106.9(9) . . ?
C24 C25 H25 126.6 . . ?
C26 C25 H25 126.6 . . ?
C27 C26 C25 108.5(9) . . ?
C27 C26 H26 125.8 . . ?
C25 C26 H26 125.8 . . ?
N5 C27 C26 105.8(8) . . ?
N5 C27 C28 125.6(8) . . ?
C26 C27 C28 128.5(9) . . ?
O5 C28 C29 126.1(9) . . ?
O5 C28 C27 113.0(8) . . ?
C29 C28 C27 120.9(9) . . ?
C28 C29 C30 128.3(9) . . ?
C28 C29 H29 115.8 . . ?
C30 C29 H29 115.8 . . ?
O4 C30 C29 123.9(9) . . ?
O4 C30 C31 116.2(8) . . ?
C29 C30 C31 119.9(9) . . ?
C32 C31 N4 109.6(9) . . ?
C32 C31 C30 127.6(9) . . ?
N4 C31 C30 122.8(9) . . ?
C31 N4 C33 104.8(10) . . ?
C31 N4 H32 127.6 . . ?
C33 N4 H32 127.6 . . ?
C34 C33 N4 110.0(10) . . ?
C34 C33 H33 125.0 . . ?
N4 C33 H33 125.0 . . ?
C33 C34 C32 107.5(11) . . ?
C33 C34 H34 126.2 . . ?
C32 C34 H34 126.2 . . ?
C41 C35 C36 121.8(10) . . ?
C41 C35 H35 119.1 . . ?
C36 C35 H35 119.1 . . ?
C35 C36 C37 120.5(11) . . ?
C35 C36 H36 119.8 . . ?
C37 C36 H36 119.8 . . ?
O6 C37 C39 123.8(10) . . ?
O6 C37 C36 116.1(11) . . ?
C39 C37 C36 120.0(10) . . ?
O6 C38 H38 109.5 . . ?
O6 C38 H38A 109.5 . . ?
H38 C38 H38A 109.5 . . ?
O6 C38 H38B 109.5 . . ?
H38 C38 H38B 109.5 . . ?
H38A C38 H38B 109.5 . . ?
C37 C39 C40 118.9(10) . . ?
C37 C39 H39 120.6 . . ?
C40 C39 H39 120.6 . . ?
C41 C40 C39 120.7(10) . . ?
C41 C40 C42 116.2(10) . . ?
C39 C40 C42 122.9(10) . . ?
C35 C41 C40 117.9(10) . . ?
C35 C41 Pt2 129.0(7) . . ?
C40 C41 Pt2 113.1(9) . . ?
N6 C42 C43 119.0(10) . . ?
N6 C42 C40 112.2(9) . . ?
C43 C42 C40 128.9(10) . . ?
C44 C43 C42 120.4(11) . . ?
C44 C43 H43 119.8 . . ?
C42 C43 H43 119.8 . . ?
C43 C44 C45 120.7(11) . . ?
C43 C44 H44 119.7 . . ?
C45 C44 H44 119.7 . . ?
C44 C45 C46 118.5(12) . . ?
C44 C45 H45 120.8 . . ?
C46 C45 H45 120.8 . . ?
N6 C46 C45 121.7(11) . . ?
N6 C46 H46 119.2 . . ?
C45 C46 H46 119.2 . . ?
C31 C32 C34 108.1(9) . . ?
C31 C32 H4 125.9 . . ?
C34 C32 H4 125.9 . . ?
C24 N5 C27 111.3(8) . . ?
C24 N5 H5 124.4 . . ?
C27 N5 H5 124.4 . . ?
C46 N6 C42 119.6(9) . . ?
C46 N6 Pt2 123.6(7) . . ?
C42 N6 Pt2 116.7(7) . . ?
C30 O4 Pt2 124.9(6) . . ?
C28 O5 Pt2 125.2(6) . . ?
C37 O6 C38 116.8(10) . . ?
N6 Pt2 C41 81.6(4) . . ?
N6 Pt2 O5 175.5(3) . . ?
C41 Pt2 O5 94.0(4) . . ?
N6 Pt2 O4 93.0(3) . . ?
C41 Pt2 O4 174.6(4) . . ?
O5 Pt2 O4 91.4(3) . . ?
C48 C47 N7 117.4(9) . . ?
C48 C47 H47 107.9 . . ?
N7 C47 H47 107.9 . . ?
C48 C47 H47A 107.9 . . ?
N7 C47 H47A 107.9 . . ?
H47 C47 H47A 107.2 . . ?
C49 C48 C47 110.3(9) . . ?
C49 C48 H48 109.6 . . ?
C47 C48 H48 109.6 . . ?
C49 C48 H48A 109.6 . . ?
C47 C48 H48A 109.6 . . ?
H48 C48 H48A 108.1 . . ?
C48 C49 C50 111.4(9) . . ?
C48 C49 H49 109.3 . . ?
C50 C49 H49 109.3 . . ?
C48 C49 H49A 109.3 . . ?
C50 C49 H49A 109.3 . . ?
H49 C49 H49A 108.0 . . ?
C49 C50 C51 113.1(9) . . ?
C49 C50 H50 109.0 . . ?
C51 C50 H50 109.0 . . ?
C49 C50 H50A 109.0 . . ?
C51 C50 H50A 109.0 . . ?
H50 C50 H50A 107.8 . . ?
C50 C51 H51 109.5 . . ?
C50 C51 H51A 109.5 . . ?
H51 C51 H51A 109.5 . . ?
C50 C51 H51B 109.5 . . ?
H51 C51 H51B 109.5 . . ?
H51A C51 H51B 109.5 . . ?
N7 C52 C53 115.4(12) . . ?
N7 C52 H52 108.4 . . ?
C53 C52 H52 108.4 . . ?
N7 C52 H52A 108.4 . . ?
C53 C52 H52A 108.4 . . ?
H52 C52 H52A 107.5 . . ?
C52 C53 C54 110.9(13) . . ?
C52 C53 H53 109.5 . . ?
C54 C53 H53 109.5 . . ?
C52 C53 H53A 109.5 . . ?
C54 C53 H53A 109.5 . . ?
H53 C53 H53A 108.1 . . ?
C55 C54 C53 126.6(18) . . ?
C53 C54 C57 103.5(19) . . ?
C55 C54 H54 105.7 . . ?
C53 C54 H54 105.7 . . ?
C55 C54 H54A 105.7 . . ?
C53 C54 H54A 105.7 . . ?
H54 C54 H54A 106.1 . . ?
C53 C54 H54B 111.1 . . ?
C57 C54 H54B 111.1 . . ?
C53 C54 H54C 111.1 . . ?
C57 C54 H54C 111.1 . . ?
H54B C54 H54C 109.0 . . ?
C54 C55 C56 123(2) . . ?
C54 C55 H55 106.6 . . ?
C56 C55 H55 106.6 . . ?
C54 C55 H55A 106.6 . . ?
C56 C55 H55A 106.6 . . ?
H55 C55 H55A 106.5 . . ?
C55 C56 H56 109.5 . . ?
C55 C56 H56A 109.5 . . ?
H56 C56 H56A 109.5 . . ?
C55 C56 H56B 109.5 . . ?
H56 C56 H56B 109.5 . . ?
H56A C56 H56B 109.5 . . ?
C58 C57 C54 109(2) . . ?
C58 C57 H57 109.8 . . ?
C54 C57 H57 109.8 . . ?
C58 C57 H57A 109.8 . . ?
C54 C57 H57A 109.8 . . ?
H57 C57 H57A 108.3 . . ?
C57 C58 H58 109.5 . . ?
C57 C58 H58A 109.5 . . ?
H58 C58 H58A 109.5 . . ?
C57 C58 H58B 109.5 . . ?
H58 C58 H58B 109.5 . . ?
H58A C58 H58B 109.5 . . ?
C52 N7 C52 111.8(12) . 2_656 ?
C52 N7 C47 107.4(7) . 2_656 ?
C52 N7 C47 110.4(7) 2_656 2_656 ?
C52 N7 C47 110.4(7) . . ?
C52 N7 C47 107.4(7) 2_656 . ?
C47 N7 C47 109.5(12) 2_656 . ?
Cl4 C59 Cl2 111.5(7) . . ?
Cl4 C59 Cl3 112.6(8) . . ?
Cl2 C59 Cl3 109.6(6) . . ?
Cl4 C59 H59 107.7 . . ?
Cl2 C59 H59 107.7 . . ?
Cl3 C59 H59 107.7 . . ?

loop_
_geom_torsion_atom_site_label_1
_geom_torsion_atom_site_label_2
_geom_torsion_atom_site_label_3
_geom_torsion_atom_site_label_4
_geom_torsion
_geom_torsion_site_symmetry_1
_geom_torsion_site_symmetry_2
_geom_torsion_site_symmetry_3
_geom_torsion_site_symmetry_4
_geom_torsion_publ_flag
N2 C1 C2 C3 0.3(15) . . . . ?
C1 C2 C3 C4 -0.2(15) . . . . ?
C2 C3 C4 N2 0.1(13) . . . . ?
C2 C3 C4 C5 -174.2(11) . . . . ?
N2 C4 C5 O2 -164.1(9) . . . . ?
C3 C4 C5 O2 9.1(16) . . . . ?
N2 C4 C5 C6 13.9(16) . . . . ?
C3 C4 C5 C6 -172.8(11) . . . . ?
O2 C5 C6 C7 1.5(18) . . . . ?
C4 C5 C6 C7 -176.3(11) . . . . ?
C5 C6 C7 O1 -3.1(19) . . . . ?
C5 C6 C7 C8 -178.3(10) . . . . ?
O1 C7 C8 C9 173.0(13) . . . . ?
C6 C7 C8 C9 -11(2) . . . . ?
O1 C7 C8 N1 -4.8(17) . . . . ?
C6 C7 C8 N1 171.0(12) . . . . ?
C9 C8 N1 C10 -4.1(17) . . . . ?
C7 C8 N1 C10 174.2(13) . . . . ?
C8 N1 C10 C11 5.4(19) . . . . ?
N1 C10 C11 C9 -4.6(19) . . . . ?
N3 C12 C13 C14 0.4(17) . . . . ?
C12 C13 C14 C15 -1.3(16) . . . . ?
C13 C14 C15 C16 1.1(16) . . . . ?
C14 C15 C16 N3 0.1(16) . . . . ?
C14 C15 C16 C17 -176.9(11) . . . . ?
C15 C16 C17 C23 178.6(11) . . . . ?
N3 C16 C17 C23 1.5(14) . . . . ?
C15 C16 C17 C18 0.0(18) . . . . ?
N3 C16 C17 C18 -177.1(10) . . . . ?
C23 C17 C18 C19 -2(2) . . . . ?
C16 C17 C18 C19 176.5(12) . . . . ?
C17 C18 C19 O3 -178.9(13) . . . . ?
C17 C18 C19 C21 2(2) . . . . ?
O3 C19 C21 C22 -179.0(14) . . . . ?
C18 C19 C21 C22 0(2) . . . . ?
C19 C21 C22 C23 -3(3) . . . . ?
C18 C17 C23 C22 0(2) . . . . ?
C16 C17 C23 C22 -178.8(12) . . . . ?
C18 C17 C23 Pt1 179.6(10) . . . . ?
C16 C17 C23 Pt1 1.0(14) . . . . ?
C21 C22 C23 C17 3(2) . . . . ?
C21 C22 C23 Pt1 -177.1(12) . . . . ?
N1 C8 C9 C11 1.2(16) . . . . ?
C7 C8 C9 C11 -176.9(13) . . . . ?
C10 C11 C9 C8 2.0(17) . . . . ?
C2 C1 N2 C4 -0.2(13) . . . . ?
C3 C4 N2 C1 0.1(12) . . . . ?
C5 C4 N2 C1 174.5(10) . . . . ?
C13 C12 N3 C16 0.8(16) . . . . ?
C13 C12 N3 Pt1 -179.5(8) . . . . ?
C15 C16 N3 C12 -1.1(15) . . . . ?
C17 C16 N3 C12 176.5(9) . . . . ?
C15 C16 N3 Pt1 179.2(8) . . . . ?
C17 C16 N3 Pt1 -3.2(11) . . . . ?
C6 C7 O1 Pt1 2.7(16) . . . . ?
C8 C7 O1 Pt1 178.1(7) . . . . ?
C6 C5 O2 Pt1 -0.1(15) . . . . ?
C4 C5 O2 Pt1 177.9(7) . . . . ?
C21 C19 O3 C20 -177.8(15) . . . . ?
C18 C19 O3 C20 3(2) . . . . ?
N5 C24 C25 C26 -1.5(12) . . . . ?
C24 C25 C26 C27 2.2(12) . . . . ?
C25 C26 C27 N5 -2.0(11) . . . . ?
C25 C26 C27 C28 -178.8(9) . . . . ?
N5 C27 C28 O5 172.3(8) . . . . ?
C26 C27 C28 O5 -11.5(14) . . . . ?
N5 C27 C28 C29 -7.0(14) . . . . ?
C26 C27 C28 C29 169.2(10) . . . . ?
O5 C28 C29 C30 3.6(16) . . . . ?
C27 C28 C29 C30 -177.2(9) . . . . ?
C28 C29 C30 O4 -3.4(17) . . . . ?
C28 C29 C30 C31 174.4(10) . . . . ?
O4 C30 C31 C32 179.0(10) . . . . ?
C29 C30 C31 C32 1.0(16) . . . . ?
O4 C30 C31 N4 0.0(14) . . . . ?
C29 C30 C31 N4 -177.9(9) . . . . ?
C32 C31 N4 C33 0.1(11) . . . . ?
C30 C31 N4 C33 179.2(9) . . . . ?
C31 N4 C33 C34 0.6(12) . . . . ?
N4 C33 C34 C32 -1.1(13) . . . . ?
C41 C35 C36 C37 -1.1(16) . . . . ?
C35 C36 C37 O6 -178.3(9) . . . . ?
C35 C36 C37 C39 3.8(15) . . . . ?
O6 C37 C39 C40 179.5(9) . . . . ?
C36 C37 C39 C40 -2.8(15) . . . . ?
C37 C39 C40 C41 -0.8(14) . . . . ?
C37 C39 C40 C42 -175.3(9) . . . . ?
C36 C35 C41 C40 -2.4(15) . . . . ?
C36 C35 C41 Pt2 176.2(8) . . . . ?
C39 C40 C41 C35 3.3(14) . . . . ?
C42 C40 C41 C35 178.2(8) . . . . ?
C39 C40 C41 Pt2 -175.5(7) . . . . ?
C42 C40 C41 Pt2 -0.6(11) . . . . ?
C41 C40 C42 N6 -2.6(12) . . . . ?
C39 C40 C42 N6 172.1(8) . . . . ?
C41 C40 C42 C43 178.4(10) . . . . ?
C39 C40 C42 C43 -6.9(16) . . . . ?
N6 C42 C43 C44 -2.5(16) . . . . ?
C40 C42 C43 C44 176.4(10) . . . . ?
C42 C43 C44 C45 0.6(18) . . . . ?
C43 C44 C45 C46 2.6(17) . . . . ?
C44 C45 C46 N6 -4.1(16) . . . . ?
N4 C31 C32 C34 -0.8(12) . . . . ?
C30 C31 C32 C34 -179.8(10) . . . . ?
C33 C34 C32 C31 1.1(12) . . . . ?
C25 C24 N5 C27 0.2(11) . . . . ?
C26 C27 N5 C24 1.2(11) . . . . ?
C28 C27 N5 C24 178.0(9) . . . . ?
C45 C46 N6 C42 2.2(15) . . . . ?
C45 C46 N6 Pt2 179.3(7) . . . . ?
C43 C42 N6 C46 1.1(14) . . . . ?
C40 C42 N6 C46 -178.0(8) . . . . ?
C43 C42 N6 Pt2 -176.2(7) . . . . ?
C40 C42 N6 Pt2 4.7(10) . . . . ?
C29 C30 O4 Pt2 0.3(13) . . . . ?
C31 C30 O4 Pt2 -177.6(6) . . . . ?
C29 C28 O5 Pt2 -0.7(13) . . . . ?
C27 C28 O5 Pt2 -179.9(5) . . . . ?
C39 C37 O6 C38 -4.7(15) . . . . ?
C36 C37 O6 C38 177.5(9) . . . . ?
N7 C47 C48 C49 169.5(9) . . . . ?
C47 C48 C49 C50 178.3(10) . . . . ?
C48 C49 C50 C51 174.6(10) . . . . ?
N7 C52 C53 C54 -167.1(11) . . . . ?
C52 C53 C54 C55 167(2) . . . . ?
C52 C53 C54 C57 -179.4(15) . . . . ?
C53 C54 C55 C56 176(2) . . . . ?
C53 C54 C57 C58 -81(3) . . . . ?
C53 C52 N7 C52 51.7(8) . . . 2_656 ?
C53 C52 N7 C47 -69.5(13) . . . 2_656 ?
C53 C52 N7 C47 171.2(10) . . . . ?
C48 C47 N7 C52 65.1(13) . . . . ?
C48 C47 N7 C52 -172.7(10) . . . 2_656 ?
C48 C47 N7 C47 -52.9(8) . . . 2_656 ?

_refine_diff_density_max         2.768
_refine_diff_density_min         -2.281
_refine_diff_density_rms         0.190

_shelx_res_file                  
;

    kk-11-1.res created by SHELXL-2014/7

TITL kk-11-1_a.res in C2/c
REM  Yadorkari-X generated
CELL 0.81082 20.7831 23.2025 22.6517 90.0000 90.7780 90.0000
ZERR 4.0 0.0051 0.0057 0.0054 0.0000 0.0040 0.0000
LATT 7
SYMM -X, +Y, 1/2-Z
REM  SPGR C2/c monoclinic
SFAC C H Cl N O Pt
DISP    C     0.00449    0.00219        15.06
DISP    H     0.00000    0.00000         0.67
DISP    Cl    0.18121    0.20723       979.71
DISP    N     0.00850    0.00445        26.82
DISP    O     0.01462    0.00814        45.38
DISP    Pt   -3.31790   10.36643     48384.46
UNIT 456 488 28 52 48 16
SIZE 0.10 0.02 0.02
TEMP -183.0
L.S. 20
FMAP 2
PLAN -20
ACTA
CONF
LIST 4
BOND $H
OMIT   -1    1   27
OMIT    5    7    0
OMIT    0    4    5
OMIT    4    8    1

DFIX 1.54 0.01 C54 C57
DFIX 1.54 0.01 C57 C58

WGHT    0.101100   31.879000
FVAR       0.24366   0.60339
C1    1    0.487800    0.927366    0.380799    11.00000    0.10332    0.06143 =
         0.04579    0.00554    0.01343    0.00976
AFIX  43
H1    2    0.457578    0.942473    0.353024    11.00000   -1.20000
AFIX   0
C2    1    0.506970    0.953432    0.429880    11.00000    0.13271    0.05269 =
         0.04979   -0.00907    0.00012   -0.00291
AFIX  43
H2    2    0.493008    0.990018    0.443505    11.00000   -1.20000
AFIX   0
C3    1    0.551612    0.917210    0.458063    11.00000    0.13063    0.05997 =
         0.02985   -0.01359   -0.00063   -0.00300
AFIX  43
H3    2    0.573491    0.925006    0.494284    11.00000   -1.20000
AFIX   0
C4    1    0.558392    0.868069    0.424067    11.00000    0.09033    0.06973 =
         0.02065    0.00023    0.01327   -0.01841
C5    1    0.594358    0.817039    0.437472    11.00000    0.06499    0.06165 =
         0.04064   -0.00098    0.00683   -0.00928
C6    1    0.602719    0.773519    0.396795    11.00000    0.06254    0.05935 =
         0.03301    0.00772   -0.00226   -0.00563
AFIX  43
H6    2    0.585401    0.780420    0.358415    11.00000   -1.20000
AFIX   0
C7    1    0.633164    0.721144    0.404979    11.00000    0.09097    0.05954 =
         0.03608    0.00350    0.00707   -0.01205
C8    1    0.637715    0.682174    0.354499    11.00000    0.08789    0.05473 =
         0.03964   -0.00045   -0.01915    0.00414
N1    4    0.675383    0.632355    0.357442    11.00000    0.19379    0.06544 =
         0.05991   -0.01770   -0.04730    0.04008
AFIX  43
H9    2    0.700853    0.622744    0.387193    11.00000   -1.20000
AFIX   0
C10   1    0.666843    0.601792    0.308509    11.00000    0.17685    0.06962 =
         0.05446   -0.01515   -0.02902    0.03126
AFIX  43
H10   2    0.684313    0.564692    0.301118    11.00000   -1.20000
AFIX   0
C11   1    0.628423    0.632891    0.270287    11.00000    0.15777    0.08478 =
         0.03847   -0.01211   -0.02674   -0.00889
AFIX  43
H11   2    0.617011    0.622465    0.230963    11.00000   -1.20000
AFIX   0
C12   1    0.736138    0.644822    0.551632    11.00000    0.07457    0.06924 =
         0.03825    0.00362    0.00343   -0.01860
AFIX  43
H12   2    0.728593    0.637230    0.510911    11.00000   -1.20000
AFIX   0
C13   1    0.768499    0.605982    0.583567    11.00000    0.06854    0.06840 =
         0.06376    0.00328   -0.00812   -0.00901
AFIX  43
H13   2    0.783718    0.571749    0.565471    11.00000   -1.20000
AFIX   0
C14   1    0.780041    0.615571    0.643577    11.00000    0.07205    0.07357 =
         0.04568    0.00548   -0.00130   -0.01104
AFIX  43
H14   2    0.802159    0.588437    0.667825    11.00000   -1.20000
AFIX   0
C15   1    0.757263    0.666942    0.665322    11.00000    0.08084    0.07334 =
         0.03901    0.00370   -0.00853   -0.02474
AFIX  43
H15   2    0.764747    0.675520    0.705845    11.00000   -1.20000
AFIX   0
C16   1    0.724634    0.705990    0.631790    11.00000    0.06998    0.05207 =
         0.03469    0.00406   -0.00032   -0.01471
C17   1    0.699295    0.764785    0.647830    11.00000    0.09332    0.05795 =
         0.04037    0.00071   -0.00236   -0.00979
C18   1    0.708242    0.786485    0.704883    11.00000    0.10644    0.07612 =
         0.04246   -0.00052   -0.00877   -0.00885
AFIX  43
H18   2    0.728142    0.764166    0.735181    11.00000   -1.20000
AFIX   0
C19   1    0.686774    0.842012    0.715238    11.00000    0.14321    0.06292 =
         0.05733   -0.00011   -0.01912    0.00880
C20   1    0.726077    0.839073    0.813629    11.00000    0.17571    0.07991 =
         0.03158    0.00440   -0.02395    0.01985
AFIX 137
H20   2    0.707062    0.800700    0.818138    11.00000   -1.50000
H20A  2    0.722443    0.860398    0.850779    11.00000   -1.50000
H20B  2    0.771562    0.835226    0.803476    11.00000   -1.50000
AFIX   0
C21   1    0.656302    0.873582    0.671347    11.00000    0.17945    0.06382 =
         0.03844    0.00380   -0.02742    0.00419
AFIX  43
H21   2    0.641818    0.911782    0.678328    11.00000   -1.20000
AFIX   0
C22   1    0.647406    0.846846    0.615374    11.00000    0.16386    0.07276 =
         0.03934    0.00171   -0.02938    0.00563
AFIX  43
H22   2    0.624849    0.867214    0.585170    11.00000   -1.20000
AFIX   0
C23   1    0.669827    0.793644    0.603630    11.00000    0.08927    0.05551 =
         0.05261    0.00436   -0.00321   -0.00991
C9    1    0.609279    0.682617    0.299929    11.00000    0.08364    0.07524 =
         0.04182    0.00385   -0.00746    0.01555
AFIX  43
H1A   2    0.581370    0.711635    0.284757    11.00000   -1.20000
AFIX   0
N2    4    0.518039    0.875554    0.376203    11.00000    0.07483    0.07004 =
         0.02898    0.00080    0.01415   -0.00483
AFIX  43
H2A   2    0.512584    0.850780    0.347149    11.00000   -1.20000
AFIX   0
N3    4    0.714135    0.693254    0.573940    11.00000    0.07672    0.05954 =
         0.04398   -0.00112    0.00123   -0.01523
O1    5    0.661833    0.703575    0.451073    11.00000    0.09487    0.07035 =
         0.03470    0.00156   -0.01348   -0.01744
O2    5    0.615119    0.816768    0.490961    11.00000    0.09184    0.07045 =
         0.02869   -0.00330   -0.00200   -0.01793
O3    5    0.693027    0.869311    0.768035    11.00000    0.20217    0.06993 =
         0.03350   -0.00473   -0.02219    0.03567
PT1   6    0.664874    0.752446    0.528207    11.00000    0.08887    0.06028 =
         0.03511    0.00287   -0.00657   -0.01743
C24   1    0.901231    0.545515    0.731758    11.00000    0.06599    0.05721 =
         0.04587   -0.00900    0.01265    0.00272
AFIX  43
H24   2    0.936403    0.536954    0.706881    11.00000   -1.20000
AFIX   0
C25   1    0.852941    0.508118    0.747512    11.00000    0.08587    0.05240 =
         0.03261   -0.00394    0.00804    0.00195
AFIX  43
H25   2    0.848006    0.469292    0.734928    11.00000   -1.20000
AFIX   0
C26   1    0.812866    0.538023    0.785298    11.00000    0.07716    0.06202 =
         0.04269    0.00114    0.00854   -0.01585
AFIX  43
H26   2    0.776143    0.522712    0.804280    11.00000   -1.20000
AFIX   0
C27   1    0.835370    0.593692    0.790619    11.00000    0.05938    0.04872 =
         0.02992   -0.00055    0.00919   -0.00129
C28   1    0.810128    0.640112    0.825863    11.00000    0.05933    0.06028 =
         0.02290    0.00340    0.00906   -0.00550
C29   1    0.843706    0.689467    0.833686    11.00000    0.04520    0.06425 =
         0.03407   -0.00728    0.01538   -0.00186
AFIX  43
H29   2    0.883227    0.691943    0.813254    11.00000   -1.20000
AFIX   0
C30   1    0.827466    0.738237    0.868616    11.00000    0.05855    0.05576 =
         0.03203   -0.00055    0.00417    0.00027
C31   1    0.873676    0.785919    0.875639    11.00000    0.06381    0.05785 =
         0.03563   -0.01323    0.00872   -0.00155
N4    4    0.861758    0.833758    0.910481    11.00000    0.08094    0.06951 =
         0.05396   -0.01096   -0.00895   -0.00094
AFIX  43
H32   2    0.827054    0.841139    0.930987    11.00000   -1.20000
AFIX   0
C33   1    0.916605    0.867415    0.905886    11.00000    0.09128    0.04579 =
         0.07616    0.00013   -0.03541   -0.01161
AFIX  43
H33   2    0.923314    0.903261    0.925279    11.00000   -1.20000
AFIX   0
C34   1    0.959016    0.841733    0.869813    11.00000    0.06660    0.07864 =
         0.06917    0.02232   -0.00443    0.00258
AFIX  43
H34   2    0.999870    0.856421    0.859019    11.00000   -1.20000
AFIX   0
C35   1    0.621656    0.573927    0.879213    11.00000    0.05504    0.07476 =
         0.03319   -0.00870    0.01352   -0.00667
AFIX  43
H35   2    0.655050    0.558394    0.855814    11.00000   -1.20000
AFIX   0
C36   1    0.567217    0.540901    0.889382    11.00000    0.07044    0.08042 =
         0.03724    0.00422    0.00595   -0.01719
AFIX  43
H36   2    0.563575    0.503597    0.872374    11.00000   -1.20000
AFIX   0
C37   1    0.518017    0.561995    0.924250    11.00000    0.05921    0.07895 =
         0.04346    0.00982    0.00284   -0.01194
C38   1    0.417805    0.545753    0.970471    11.00000    0.06858    0.14407 =
         0.05792    0.01204    0.02056   -0.02587
AFIX 137
H38   2    0.437117    0.562772    1.006123    11.00000   -1.50000
H38A  2    0.390180    0.513378    0.981514    11.00000   -1.50000
H38B  2    0.392009    0.574912    0.949667    11.00000   -1.50000
AFIX   0
C39   1    0.521271    0.617064    0.946140    11.00000    0.04789    0.10927 =
         0.03659    0.01448    0.01136    0.00318
AFIX  43
H39   2    0.486977    0.632391    0.968573    11.00000   -1.20000
AFIX   0
C40   1    0.577747    0.651377    0.934506    11.00000    0.07795    0.06149 =
         0.02872   -0.00136   -0.00854   -0.00376
C41   1    0.628587    0.628733    0.902179    11.00000    0.06922    0.09867 =
         0.02247    0.00214    0.01228    0.01327
C42   1    0.587717    0.708452    0.959456    11.00000    0.05689    0.07601 =
         0.02861    0.00273   -0.00182    0.01011
C43   1    0.545541    0.741891    0.992138    11.00000    0.06453    0.08146 =
         0.03719    0.00550    0.01923    0.00964
AFIX  43
H43   2    0.503019    0.728575    0.998750    11.00000   -1.20000
AFIX   0
C44   1    0.564278    0.792155    1.014088    11.00000    0.08413    0.08942 =
         0.04935   -0.00443    0.02785    0.01819
AFIX  43
H44   2    0.535177    0.814418    1.036662    11.00000   -1.20000
AFIX   0
C45   1    0.625078    0.812342    1.004597    11.00000    0.10177    0.08876 =
         0.02382   -0.00475    0.00513    0.02550
AFIX  43
H45   2    0.639149    0.847639    1.021657    11.00000   -1.20000
AFIX   0
C46   1    0.665271    0.780486    0.969901    11.00000    0.06022    0.10104 =
         0.02288    0.00255    0.00436    0.00473
AFIX  43
H46   2    0.706605    0.795312    0.960914    11.00000   -1.20000
AFIX   0
C32   1    0.932430    0.790593    0.851573    11.00000    0.06608    0.04138 =
         0.02617    0.00108    0.00719   -0.00567
AFIX  43
H4    2    0.951999    0.763188    0.826349    11.00000   -1.20000
AFIX   0
N5    4    0.889582    0.596059    0.757858    11.00000    0.06516    0.05816 =
         0.02813   -0.00633    0.01179   -0.00974
AFIX  43
H5    2    0.913890    0.626883    0.754280    11.00000   -1.20000
AFIX   0
N6    4    0.647822    0.729259    0.948470    11.00000    0.06254    0.06262 =
         0.03207   -0.00621    0.00068    0.00078
O4    5    0.775520    0.743078    0.896304    11.00000    0.07123    0.06764 =
         0.03175   -0.01225    0.01106    0.00908
O5    5    0.753898    0.628865    0.847070    11.00000    0.06382    0.06420 =
         0.03528    0.00438    0.00521   -0.00521
O6    5    0.467318    0.525717    0.932891    11.00000    0.05479    0.12574 =
         0.04388    0.00844    0.00444   -0.02156
PT2   6    0.703075    0.681733    0.897559    11.00000    0.05762    0.06377 =
         0.02936   -0.00059    0.00965   -0.00026
CL1   3    1.000000    0.697590    0.750000    10.50000    0.06220    0.05128 =
         0.04392    0.00000    0.00989    0.00000
C47   1    0.539139    0.672441    0.708706    11.00000    0.07330    0.07876 =
         0.04053   -0.00364    0.00917   -0.00471
AFIX  23
H47   2    0.508775    0.653155    0.681053    11.00000   -1.20000
H47A  2    0.566895    0.697876    0.684907    11.00000   -1.20000
AFIX   0
C48   1    0.581486    0.626458    0.736737    11.00000    0.08353    0.06762 =
         0.05043    0.00063   -0.00269   -0.01069
AFIX  23
H48   2    0.618021    0.644910    0.757916    11.00000   -1.20000
H48A  2    0.556346    0.604266    0.765775    11.00000   -1.20000
AFIX   0
C49   1    0.606198    0.587059    0.690978    11.00000    0.06803    0.08173 =
         0.04310   -0.00557    0.00279   -0.00906
AFIX  23
H49   2    0.630057    0.609590    0.661301    11.00000   -1.20000
H49A  2    0.569555    0.567962    0.670586    11.00000   -1.20000
AFIX   0
C50   1    0.650453    0.541472    0.717676    11.00000    0.08624    0.08498 =
         0.04548   -0.00428    0.00731   -0.00293
AFIX  23
H50   2    0.627792    0.521782    0.750122    11.00000   -1.20000
H50A  2    0.688924    0.560632    0.734867    11.00000   -1.20000
AFIX   0
C51   1    0.672250    0.496116    0.672541    11.00000    0.10802    0.06495 =
         0.05878   -0.01104    0.01795    0.00173
AFIX 137
H51   2    0.635216    0.472790    0.659976    11.00000   -1.50000
H51A  2    0.704962    0.471145    0.690749    11.00000   -1.50000
H51B  2    0.690446    0.515545    0.638169    11.00000   -1.50000
AFIX   0
C52   1    0.543672    0.746537    0.787625    11.00000    0.11944    0.06160 =
         0.06206    0.00289   -0.02874    0.00114
AFIX  23
H52   2    0.575347    0.765522    0.761797    11.00000   -1.20000
H52A  2    0.567844    0.720788    0.814810    11.00000   -1.20000
AFIX   0
C53   1    0.510963    0.792239    0.823719    11.00000    0.11485    0.07514 =
         0.05870   -0.01816   -0.01762   -0.00031
AFIX  23
H53   2    0.487346    0.773816    0.856358    11.00000   -1.20000
H53A  2    0.479398    0.813159    0.798579    11.00000   -1.20000
AFIX   0
C54   1    0.559394    0.834293    0.848803    11.00000    0.10966
PART 1
AFIX  23
H54   2    0.584282    0.812521    0.878971    21.00000   -1.20000
H54A  2    0.589589    0.842370    0.816402    21.00000   -1.20000
PART 2
AFIX  23
H54B  2    0.582532    0.854446    0.816944   -21.00000   -1.20000
H54C  2    0.591092    0.814514    0.874771   -21.00000   -1.20000
PART 1
AFIX   0
C55   1    0.545847    0.889133    0.875088    21.00000    0.09823
AFIX  23
H55   2    0.513755    0.882009    0.906154    21.00000   -1.20000
H55A  2    0.523935    0.912527    0.844289    21.00000   -1.20000
AFIX   0
C56   1    0.596043    0.926259    0.901829    21.00000    0.09534
AFIX 137
H56   2    0.625078    0.902734    0.926306    21.00000   -1.50000
H56A  2    0.575789    0.955724    0.926388    21.00000   -1.50000
H56B  2    0.620578    0.944961    0.870542    21.00000   -1.50000
PART 2
AFIX   0
C57   1    0.517505    0.877010    0.884517   -21.00000    0.08085
AFIX  23
H57   2    0.483227    0.855693    0.905172   -21.00000   -1.20000
H57A  2    0.544491    0.896939    0.914527   -21.00000   -1.20000
AFIX   0
C58   1    0.487152    0.921546    0.841974   -21.00000    0.10456
AFIX 137
H58   2    0.484105    0.958913    0.861909   -21.00000   -1.50000
H58A  2    0.444017    0.908644    0.829988   -21.00000   -1.50000
H58B  2    0.514044    0.925385    0.806987   -21.00000   -1.50000
PART 0
AFIX   0
N7    4    0.500000    0.710457    0.750000    10.50000    0.08024    0.06639 =
         0.03714    0.00000   -0.01458    0.00000
C59   1    0.764078    0.463137    0.457022    11.00000    0.08796    0.06597 =
         0.07240    0.00144    0.02314    0.00526
AFIX  13
H59   2    0.746878    0.433290    0.429145    11.00000   -1.20000
AFIX   0
CL2   3    0.727357    0.528473    0.439053    11.00000    0.16073    0.06401 =
         0.08317    0.00642    0.01828    0.01988
CL3   3    0.742647    0.442773    0.528347    11.00000    0.13754    0.08692 =
         0.06597    0.01515    0.04072    0.00767
CL4   3    0.846678    0.466434    0.448116    11.00000    0.11630    0.10733 =
         0.06704   -0.00055    0.01400   -0.00632

HKLF 4 1 1 0 0 0 1 0 0 0 1

REM  kk-11-1_a.res in C2/c
REM R1 =  0.0739 for    7788 Fo > 4sig(Fo)  and  0.0869 for all    9992 data
REM    676 parameters refined using      2 restraints

END

WGHT      0.1010     32.1248

REM Highest difference peak  2.768,  deepest hole -2.281,  1-sigma level  0.190
Q1    1   0.6922  0.7132  0.5115  11.00000  0.05    2.77
Q2    1   0.7176  0.7188  0.9177  11.00000  0.05    2.72
Q3    1   0.6617  0.7532  0.4872  11.00000  0.05    1.67
Q4    1   0.7041  0.6815  0.9397  11.00000  0.05    1.48
Q5    1   0.6648  0.6809  0.9180  11.00000  0.05    1.48
Q6    1   0.6963  0.7402  0.5673  11.00000  0.05    1.37
Q7    1   0.6627  0.7498  0.5724  11.00000  0.05    1.32
Q8    1   0.6980  0.6813  0.8538  11.00000  0.05    1.27
Q9    1   0.7526  0.6791  0.8793  11.00000  0.05    1.26
Q10   1   0.6628  0.6544  0.8638  11.00000  0.05    1.20
Q11   1   0.7411  0.6543  0.9323  11.00000  0.05    1.18
Q12   1   0.6637  0.7056  0.8648  11.00000  0.05    1.17
Q13   1   0.6217  0.7881  0.4986  11.00000  0.05    1.07
Q14   1   0.6215  0.6793  0.8746  11.00000  0.05    0.95
Q15   1   0.6123  0.7504  0.5505  11.00000  0.05    0.95
Q16   1   0.6962  0.6290  0.9171  11.00000  0.05    0.94
Q17   1   0.7035  0.7902  0.5594  11.00000  0.05    0.89
Q18   1   0.7588  0.6437  0.8903  11.00000  0.05    0.88
Q19   1   0.5872  0.7528  0.4997  11.00000  0.05    0.87
Q20   1   0.6931  0.7984  0.5039  11.00000  0.05    0.85
;
_shelx_res_checksum              32954
####################################################################### 
# 
# This file contains crystal structure data downloaded from the 
# Cambridge Structural Database (CSD) hosted by the Cambridge 
# Crystallographic Data Centre (CCDC).
# 
# Full information about CCDC data access policies and citation 
# guidelines are available at http://www.ccdc.cam.ac.uk/access/V1 
# 
# Audit and citation data items may have been added by the CCDC. 
# Please retain this information to preserve the provenance of 
# this file and to allow appropriate attribution of the data. 
# 
#######################################################################

data_kk-3-1_d
_database_code_depnum_ccdc_archive 'CCDC 2158672'
loop_
_audit_author_name
_audit_author_address
'Yohei Haketa'
;Ritsumeikan University
Japan
;
_audit_update_record             
;
2022-03-15 deposited with the CCDC.	2023-12-04 downloaded from the CCDC.
;

_audit_creation_method           SHELXL-2014/7
_shelx_SHELXL_version_number     2014/7
_chemical_name_systematic        ?
_chemical_name_common            ?
_chemical_melting_point          ?
_chemical_formula_moiety         'C24 H17 N3 O2 Pt, C16 H36 N, C H2 Cl2, Cl'
_chemical_formula_sum            'C41 H55 Cl3 N4 O2 Pt'
_chemical_formula_weight         937.33

loop_
_atom_type_symbol
_atom_type_description
_atom_type_scat_dispersion_real
_atom_type_scat_dispersion_imag
_atom_type_scat_source
C C 0.0045 0.0022 'International Tables Vol C Tables 4.2.6.8 and 6.1.1.4'
H H 0.0000 0.0000 'International Tables Vol C Tables 4.2.6.8 and 6.1.1.4'
Cl Cl 0.1813 0.2074 'International Tables Vol C Tables 4.2.6.8 and 6.1.1.4'
N N 0.0085 0.0045 'International Tables Vol C Tables 4.2.6.8 and 6.1.1.4'
O O 0.0146 0.0082 'International Tables Vol C Tables 4.2.6.8 and 6.1.1.4'
Pt Pt -3.3248 10.3721 'International Tables Vol C Tables 4.2.6.8 and 6.1.1.4'

_space_group_crystal_system      orthorhombic
_space_group_IT_number           29
_space_group_name_H-M_alt        'P c a 21'
_space_group_name_Hall           'P 2c -2ac'

_shelx_space_group_comment       
;
The symmetry employed for this shelxl refinement is uniquely defined
by the following loop, which should always be used as a source of
symmetry information in preference to the above space-group names.
They are only intended as comments.
;

loop_
_space_group_symop_operation_xyz
'x, y, z'
'-x, -y, z+1/2'
'-x+1/2, y, z+1/2'
'x+1/2, -y, z'

_cell_length_a                   28.1013(6)
_cell_length_b                   8.2546(2)
_cell_length_c                   17.2008(4)
_cell_angle_alpha                90
_cell_angle_beta                 90
_cell_angle_gamma                90
_cell_volume                     3989.98(16)
_cell_formula_units_Z            4
_cell_measurement_temperature    90(2)
_cell_measurement_reflns_used    40495
_cell_measurement_theta_min      1.654
_cell_measurement_theta_max      29.248

_exptl_crystal_description       plate
_exptl_crystal_colour            yellow
_exptl_crystal_density_meas      'not measured'
_exptl_crystal_density_method    ?
_exptl_crystal_density_diffrn    1.560
_exptl_crystal_F_000             1896
_exptl_transmission_factor_min   ?
_exptl_transmission_factor_max   ?
_exptl_crystal_size_max          0.03
_exptl_crystal_size_mid          0.03
_exptl_crystal_size_min          0.01
_exptl_absorpt_coefficient_mu    5.235
_shelx_estimated_absorpt_T_min   0.859
_shelx_estimated_absorpt_T_max   0.950
_exptl_absorpt_correction_type   multi-scan'
_exptl_absorpt_correction_T_min  0.760
_exptl_absorpt_correction_T_max  1.000
_exptl_absorpt_process_details   'ABSCOR (T.Higashi, 2001)'
_exptl_absorpt_special_details   ?
_diffrn_ambient_temperature      90(2)
_diffrn_radiation_wavelength     0.81106
_diffrn_radiation_type           Synchrotron
_diffrn_source                   'synchrotron radiation SPring-8 BL40XU'
_diffrn_radiation_monochromator  'Si(111) Channel Cut'
_diffrn_measurement_device_type  'DECTRIS EIGER X 1M'
_diffrn_measurement_method       'Shutterless \w scans'
_diffrn_detector_area_resol_mean 13.33
_diffrn_reflns_number            40495
_diffrn_reflns_av_unetI/netI     0.0760
_diffrn_reflns_av_R_equivalents  0.0809
_diffrn_reflns_limit_h_min       -33
_diffrn_reflns_limit_h_max       33
_diffrn_reflns_limit_k_min       -9
_diffrn_reflns_limit_k_max       9
_diffrn_reflns_limit_l_min       -20
_diffrn_reflns_limit_l_max       20
_diffrn_reflns_theta_min         1.654
_diffrn_reflns_theta_max         29.248
_diffrn_reflns_theta_full        29.120
_diffrn_measured_fraction_theta_max 1.000
_diffrn_measured_fraction_theta_full 1.000
_diffrn_reflns_Laue_measured_fraction_max 1.000
_diffrn_reflns_Laue_measured_fraction_full 1.000
_diffrn_reflns_point_group_measured_fraction_max 0.997
_diffrn_reflns_point_group_measured_fraction_full 0.997
_reflns_number_total             7272
_reflns_number_gt                6832
_reflns_threshold_expression     'I > 2\s(I)'
_reflns_Friedel_coverage         0.923
_reflns_Friedel_fraction_max     0.993
_reflns_Friedel_fraction_full    0.993

_reflns_special_details          
;
 Reflections were merged by SHELXL according to the crystal
 class for the calculation of statistics and refinement.
 
 _reflns_Friedel_fraction is defined as the number of unique
 Friedel pairs measured divided by the number that would be
 possible theoretically, ignoring centric projections and
 systematic absences.
;

_computing_data_collection       'Rapid Auto(Rigaku)'
_computing_cell_refinement       'Rapid Auto(Rigaku)'
_computing_data_reduction        'Rapid Auto(Rigaku)'
_computing_structure_solution    'SHELXT (Sheldrick, 2014)'
_computing_structure_refinement  'SHELXL-2014/7 (Sheldrick, 2014)'
_computing_molecular_graphics    ?
_computing_publication_material  ?
_refine_special_details          ?
_refine_ls_structure_factor_coef Fsqd
_refine_ls_matrix_type           full
_refine_ls_weighting_scheme      calc
_refine_ls_weighting_details     
'w=1/[\s^2^(Fo^2^)+19.7028P] where P=(Fo^2^+2Fc^2^)/3'
_atom_sites_solution_primary     ?
_atom_sites_solution_secondary   ?
_atom_sites_solution_hydrogens   geom
_refine_ls_hydrogen_treatment    constr
_refine_ls_extinction_method     none
_refine_ls_extinction_coef       .
_refine_ls_abs_structure_details 
;
 Flack x determined using 2944 quotients [(I+)-(I-)]/[(I+)+(I-)]
 (Parsons, Flack and Wagner, Acta Cryst. B69 (2013) 249-259).
;
_refine_ls_abs_structure_Flack   0.040(5)
_chemical_absolute_configuration ?
_refine_ls_number_reflns         7272
_refine_ls_number_parameters     458
_refine_ls_number_restraints     1
_refine_ls_R_factor_all          0.0490
_refine_ls_R_factor_gt           0.0466
_refine_ls_wR_factor_ref         0.1074
_refine_ls_wR_factor_gt          0.1060
_refine_ls_goodness_of_fit_ref   1.144
_refine_ls_restrained_S_all      1.144
_refine_ls_shift/su_max          0.002
_refine_ls_shift/su_mean         0.000

loop_
_atom_site_label
_atom_site_type_symbol
_atom_site_fract_x
_atom_site_fract_y
_atom_site_fract_z
_atom_site_U_iso_or_equiv
_atom_site_adp_type
_atom_site_occupancy
_atom_site_site_symmetry_order
_atom_site_calc_flag
_atom_site_refinement_flags_posn
_atom_site_refinement_flags_adp
_atom_site_refinement_flags_occupancy
_atom_site_disorder_assembly
_atom_site_disorder_group
C1 C 0.6409(5) 0.2966(15) 0.9538(7) 0.033(3) Uani 1 1 d . . . . .
H1 H 0.6568 0.3012 1.0025 0.039 Uiso 1 1 calc R U . . .
C2 C 0.5962(5) 0.3573(16) 0.9385(9) 0.038(4) Uani 1 1 d . . . . .
H2 H 0.5758 0.4111 0.9741 0.046 Uiso 1 1 calc R U . . .
C3 C 0.5868(5) 0.3243(16) 0.8606(7) 0.030(3) Uani 1 1 d . . . . .
H3 H 0.5584 0.3511 0.8336 0.036 Uiso 1 1 calc R U . . .
C4 C 0.6259(4) 0.2461(13) 0.8289(6) 0.019(2) Uani 1 1 d . . . . .
C5 C 0.6338(4) 0.1911(12) 0.7514(6) 0.021(2) Uani 1 1 d . . . . .
C6 C 0.6779(4) 0.1339(12) 0.7279(6) 0.016(2) Uani 1 1 d . . . . .
H6 H 0.7013 0.1305 0.7676 0.019 Uiso 1 1 calc R U . . .
C7 C 0.6933(4) 0.0800(12) 0.6546(6) 0.020(2) Uani 1 1 d . . . . .
C8 C 0.7409(4) 0.0320(12) 0.6430(6) 0.015(2) Uani 1 1 d . . . . .
N2 N 0.7606(3) 0.0136(11) 0.5686(5) 0.020(2) Uani 1 1 d . . . . .
H9 H 0.7449 0.0246 0.5246 0.024 Uiso 1 1 calc R U . . .
C10 C 0.8073(4) -0.0234(15) 0.5745(6) 0.026(3) Uani 1 1 d . . . . .
H10 H 0.8286 -0.0399 0.5324 0.031 Uiso 1 1 calc R U . . .
C11 C 0.8187(4) -0.0332(14) 0.6520(7) 0.027(3) Uani 1 1 d . . . . .
H11 H 0.8489 -0.0610 0.6728 0.032 Uiso 1 1 calc R U . . .
C12 C 0.5248(3) 0.1810(11) 0.5863(9) 0.020(2) Uani 1 1 d . . . . .
C13 C 0.4933(4) 0.2392(14) 0.6412(7) 0.027(3) Uani 1 1 d . . . . .
H13 H 0.5045 0.2660 0.6917 0.032 Uiso 1 1 calc R U . . .
C14 C 0.4456(4) 0.2589(15) 0.6233(7) 0.029(2) Uani 1 1 d . . . . .
H14 H 0.4248 0.3018 0.6616 0.035 Uiso 1 1 calc R U . . .
C15 C 0.4273(4) 0.2173(15) 0.5506(8) 0.029(2) Uani 1 1 d . . . . .
H15 H 0.3944 0.2296 0.5395 0.035 Uiso 1 1 calc R U . . .
C16 C 0.4589(4) 0.1567(14) 0.4939(8) 0.030(3) Uani 1 1 d . . . . .
C17 C 0.4443(5) 0.1031(17) 0.4191(8) 0.040(3) Uani 1 1 d . . . . .
H17 H 0.4115 0.1083 0.4058 0.048 Uiso 1 1 calc R U . . .
C18 C 0.4761(4) 0.0441(15) 0.3655(8) 0.032(3) Uani 1 1 d . . . . .
H18 H 0.4651 0.0112 0.3157 0.038 Uiso 1 1 calc R U . . .
C19 C 0.5259(4) 0.0316(12) 0.3839(7) 0.024(3) Uani 1 1 d . . . . .
C20 C 0.5604(5) -0.0206(14) 0.3318(7) 0.032(3) Uani 1 1 d . . . . .
H20 H 0.5523 -0.0521 0.2804 0.039 Uiso 1 1 calc R U . . .
C21 C 0.6072(5) -0.0250(14) 0.3578(7) 0.029(3) Uani 1 1 d . . . . .
H21 H 0.6315 -0.0591 0.3230 0.035 Uiso 1 1 calc R U . . .
C22 C 0.6196(4) 0.0197(12) 0.4341(7) 0.022(2) Uani 1 1 d . . . . .
H22 H 0.6518 0.0135 0.4506 0.026 Uiso 1 1 calc R U . . .
C23 C 0.5395(4) 0.0774(13) 0.4586(7) 0.021(2) Uani 1 1 d . . . . .
C24 C 0.5070(5) 0.1402(13) 0.5132(7) 0.027(3) Uani 1 1 d . . . . .
N1 N 0.6584(3) 0.2296(11) 0.8883(5) 0.024(2) Uani 1 1 d . . . . .
H1A H 0.6864 0.1826 0.8841 0.029 Uiso 1 1 calc R U . . .
C9 C 0.7780(4) 0.0050(14) 0.6947(6) 0.023(2) Uani 1 1 d . . . . .
H2A H 0.7760 0.0114 0.7497 0.027 Uiso 1 1 calc R U . . .
N3 N 0.5860(3) 0.0709(12) 0.4833(5) 0.021(2) Uani 1 1 d . . . . .
O1 O 0.5970(2) 0.1999(9) 0.7071(4) 0.0143(15) Uani 1 1 d . . . . .
O2 O 0.6670(2) 0.0793(7) 0.5922(6) 0.0218(14) Uani 1 1 d . . . . .
Pt1 Pt 0.59456(2) 0.13632(4) 0.59454(4) 0.02067(14) Uani 1 1 d . . . . .
C25 C 0.6573(4) 0.4520(13) 0.4591(6) 0.020(2) Uani 1 1 d . . . . .
H25 H 0.6397 0.3883 0.4985 0.024 Uiso 1 1 calc R U . . .
H25A H 0.6747 0.3743 0.4259 0.024 Uiso 1 1 calc R U . . .
C26 C 0.6214(4) 0.5406(13) 0.4090(7) 0.024(3) Uani 1 1 d . . . . .
H26 H 0.6073 0.6307 0.4393 0.029 Uiso 1 1 calc R U . . .
H26A H 0.6379 0.5877 0.3634 0.029 Uiso 1 1 calc R U . . .
C27 C 0.5821(4) 0.4296(15) 0.3813(8) 0.031(3) Uani 1 1 d . . . . .
H27 H 0.5654 0.3834 0.4269 0.037 Uiso 1 1 calc R U . . .
H27A H 0.5962 0.3388 0.3516 0.037 Uiso 1 1 calc R U . . .
C28 C 0.5464(5) 0.5173(17) 0.3304(8) 0.043(3) Uani 1 1 d . . . . .
H28 H 0.5326 0.6081 0.3594 0.065 Uiso 1 1 calc R U . . .
H28A H 0.5211 0.4422 0.3151 0.065 Uiso 1 1 calc R U . . .
H28B H 0.5624 0.5584 0.2838 0.065 Uiso 1 1 calc R U . . .
C29 C 0.7220(4) 0.6568(14) 0.4418(7) 0.025(3) Uani 1 1 d . . . . .
H29 H 0.7001 0.7327 0.4150 0.030 Uiso 1 1 calc R U . . .
H29A H 0.7457 0.7224 0.4703 0.030 Uiso 1 1 calc R U . . .
C30 C 0.7474(4) 0.5577(14) 0.3816(7) 0.028(3) Uani 1 1 d . . . . .
H30 H 0.7238 0.4955 0.3510 0.033 Uiso 1 1 calc R U . . .
H30A H 0.7688 0.4795 0.4077 0.033 Uiso 1 1 calc R U . . .
C31 C 0.7769(4) 0.6674(15) 0.3262(7) 0.030(3) Uani 1 1 d . . . . .
H31 H 0.7884 0.6014 0.2819 0.036 Uiso 1 1 calc R U . . .
H31A H 0.7560 0.7533 0.3051 0.036 Uiso 1 1 calc R U . . .
C32 C 0.8195(4) 0.7461(17) 0.3660(8) 0.037(3) Uani 1 1 d . . . . .
H32 H 0.8083 0.8233 0.4052 0.055 Uiso 1 1 calc R U . . .
H32A H 0.8388 0.8033 0.3272 0.055 Uiso 1 1 calc R U . . .
H32B H 0.8389 0.6624 0.3911 0.055 Uiso 1 1 calc R U . . .
C33 C 0.7262(4) 0.4441(12) 0.5457(6) 0.021(2) Uani 1 1 d . . . . .
H33 H 0.7072 0.3848 0.5850 0.025 Uiso 1 1 calc R U . . .
H33A H 0.7395 0.3632 0.5092 0.025 Uiso 1 1 calc R U . . .
C34 C 0.7668(4) 0.5290(12) 0.5864(8) 0.024(2) Uani 1 1 d . . . . .
H34 H 0.7551 0.6302 0.6107 0.029 Uiso 1 1 calc R U . . .
H34A H 0.7916 0.5581 0.5480 0.029 Uiso 1 1 calc R U . . .
C35 C 0.7883(4) 0.4175(14) 0.6493(7) 0.024(2) Uani 1 1 d . . . . .
H35 H 0.7639 0.3950 0.6894 0.028 Uiso 1 1 calc R U . . .
H35A H 0.7974 0.3130 0.6253 0.028 Uiso 1 1 calc R U . . .
C36 C 0.8313(5) 0.4914(16) 0.6877(8) 0.039(3) Uani 1 1 d . . . . .
H36 H 0.8563 0.5085 0.6487 0.058 Uiso 1 1 calc R U . . .
H36A H 0.8431 0.4183 0.7282 0.058 Uiso 1 1 calc R U . . .
H36B H 0.8226 0.5956 0.7110 0.058 Uiso 1 1 calc R U . . .
C37 C 0.6683(5) 0.6751(13) 0.5549(6) 0.023(3) Uani 1 1 d . . . . .
H37 H 0.6923 0.7488 0.5775 0.028 Uiso 1 1 calc R U . . .
H37A H 0.6460 0.7419 0.5239 0.028 Uiso 1 1 calc R U . . .
C38 C 0.6408(5) 0.5959(14) 0.6206(6) 0.027(3) Uani 1 1 d . . . . .
H38 H 0.6630 0.5357 0.6547 0.032 Uiso 1 1 calc R U . . .
H38A H 0.6175 0.5180 0.5990 0.032 Uiso 1 1 calc R U . . .
C39 C 0.6146(5) 0.7267(15) 0.6682(7) 0.032(3) Uani 1 1 d . . . . .
H39 H 0.6382 0.7972 0.6943 0.039 Uiso 1 1 calc R U . . .
H39A H 0.5953 0.7949 0.6328 0.039 Uiso 1 1 calc R U . . .
C40 C 0.5828(5) 0.6515(16) 0.7280(8) 0.039(3) Uani 1 1 d . . . . .
H40 H 0.5648 0.5627 0.7043 0.058 Uiso 1 1 calc R U . . .
H40A H 0.5607 0.7334 0.7479 0.058 Uiso 1 1 calc R U . . .
H40B H 0.6022 0.6093 0.7708 0.058 Uiso 1 1 calc R U . . .
N4 N 0.6932(3) 0.5572(10) 0.5007(5) 0.0196(19) Uani 1 1 d . . . . .
Cl1 Cl 0.76462(11) 0.1037(4) 0.89365(18) 0.0318(7) Uani 1 1 d . . . . .
C41 C 0.5151(6) 0.215(2) 1.0776(11) 0.074(7) Uani 1 1 d . . . . .
H41 H 0.5329 0.1642 1.0345 0.089 Uiso 1 1 calc R U . . .
H41A H 0.4920 0.1349 1.0978 0.089 Uiso 1 1 calc R U . . .
Cl2 Cl 0.48434(17) 0.3839(7) 1.0426(3) 0.0719(13) Uani 1 1 d . . . . .
Cl3 Cl 0.5551(2) 0.2700(7) 1.1526(3) 0.0931(17) Uani 1 1 d . . . . .

loop_
_atom_site_aniso_label
_atom_site_aniso_U_11
_atom_site_aniso_U_22
_atom_site_aniso_U_33
_atom_site_aniso_U_23
_atom_site_aniso_U_13
_atom_site_aniso_U_12
C1 0.036(7) 0.039(7) 0.023(6) -0.005(6) 0.003(6) 0.000(6)
C2 0.040(9) 0.039(9) 0.036(8) -0.001(6) 0.018(6) 0.004(6)
C3 0.026(7) 0.037(7) 0.027(7) 0.002(6) 0.001(5) -0.004(6)
C4 0.021(6) 0.019(5) 0.016(5) 0.001(4) 0.005(4) 0.001(4)
C5 0.027(6) 0.010(5) 0.025(6) 0.006(4) 0.002(5) -0.003(5)
C6 0.007(5) 0.022(6) 0.019(6) -0.001(4) -0.006(4) 0.001(4)
C7 0.024(6) 0.016(5) 0.020(5) 0.004(4) 0.001(5) -0.008(5)
C8 0.012(5) 0.013(5) 0.019(5) -0.005(4) 0.004(4) -0.005(4)
N2 0.021(5) 0.023(5) 0.016(5) 0.001(4) 0.000(4) -0.002(4)
C10 0.020(6) 0.037(6) 0.021(7) -0.005(5) 0.009(5) 0.008(5)
C11 0.017(6) 0.035(7) 0.028(6) 0.005(6) -0.003(5) 0.012(5)
C12 0.022(5) 0.011(4) 0.028(6) 0.008(6) 0.004(6) -0.006(4)
C13 0.005(5) 0.036(7) 0.038(7) 0.000(6) 0.006(5) -0.001(5)
C14 0.009(5) 0.031(5) 0.048(5) 0.008(4) -0.003(3) -0.002(4)
C15 0.009(5) 0.031(5) 0.048(5) 0.008(4) -0.003(3) -0.002(4)
C16 0.017(6) 0.032(7) 0.041(8) 0.015(5) -0.016(6) -0.011(5)
C17 0.035(8) 0.045(8) 0.041(8) 0.006(7) -0.014(7) -0.008(7)
C18 0.029(7) 0.029(7) 0.037(7) 0.004(6) -0.021(6) -0.009(5)
C19 0.030(6) 0.014(5) 0.029(6) 0.003(5) -0.011(5) -0.006(5)
C20 0.046(8) 0.021(6) 0.030(7) 0.001(5) -0.017(6) 0.000(6)
C21 0.041(7) 0.023(6) 0.024(6) -0.003(5) -0.006(6) 0.008(5)
C22 0.018(6) 0.016(5) 0.030(6) 0.003(5) -0.008(5) 0.000(4)
C23 0.016(6) 0.017(5) 0.030(6) 0.006(5) -0.004(5) 0.002(4)
C24 0.033(7) 0.015(6) 0.032(7) 0.009(5) 0.004(6) -0.002(5)
N1 0.025(5) 0.025(5) 0.023(5) -0.001(4) -0.001(4) 0.004(4)
C9 0.022(6) 0.033(6) 0.014(5) 0.003(5) 0.000(5) -0.008(5)
N3 0.018(5) 0.024(5) 0.022(5) 0.002(4) -0.004(4) -0.005(4)
O1 0.012(4) 0.014(4) 0.017(4) 0.002(3) -0.004(3) -0.004(3)
O2 0.018(3) 0.022(3) 0.025(3) -0.008(5) -0.011(5) -0.004(3)
Pt1 0.0187(2) 0.0205(2) 0.0229(2) 0.0033(3) -0.0039(3) -0.00143(14)
C25 0.030(6) 0.015(5) 0.016(5) 0.001(4) -0.002(5) -0.007(5)
C26 0.019(6) 0.021(6) 0.033(7) 0.004(5) -0.007(5) -0.001(5)
C27 0.023(6) 0.033(7) 0.037(7) -0.005(6) -0.015(6) 0.002(6)
C28 0.038(8) 0.039(8) 0.053(9) -0.001(7) -0.016(7) 0.000(6)
C29 0.024(6) 0.027(6) 0.024(6) 0.007(5) 0.004(5) 0.000(5)
C30 0.027(6) 0.028(6) 0.028(6) -0.003(5) -0.002(5) -0.002(5)
C31 0.032(7) 0.036(7) 0.021(6) 0.009(5) 0.008(5) 0.001(6)
C32 0.025(7) 0.052(8) 0.033(7) -0.010(6) 0.009(6) -0.009(6)
C33 0.024(6) 0.014(5) 0.024(6) 0.002(4) -0.007(5) 0.001(5)
C34 0.025(5) 0.023(5) 0.026(6) 0.003(6) -0.010(6) -0.007(4)
C35 0.019(6) 0.029(6) 0.024(6) 0.002(5) 0.001(5) -0.001(5)
C36 0.039(8) 0.042(8) 0.035(7) -0.002(6) -0.011(6) -0.010(6)
C37 0.042(7) 0.007(5) 0.021(6) -0.003(4) -0.001(5) 0.001(5)
C38 0.041(7) 0.017(5) 0.022(6) 0.002(4) 0.008(5) -0.003(5)
C39 0.042(8) 0.032(7) 0.022(6) -0.012(5) -0.007(6) -0.001(6)
C40 0.039(8) 0.040(8) 0.038(8) -0.001(6) 0.010(7) 0.003(6)
N4 0.016(5) 0.019(5) 0.024(5) 0.001(4) -0.005(4) -0.004(4)
Cl1 0.0320(17) 0.0309(15) 0.0325(16) -0.0034(13) -0.0103(13) 0.0037(13)
C41 0.066(10) 0.073(11) 0.082(15) -0.043(11) 0.034(11) -0.052(9)
Cl2 0.048(3) 0.105(4) 0.062(3) 0.013(2) 0.011(2) -0.002(2)
Cl3 0.092(4) 0.108(4) 0.079(4) 0.021(3) -0.021(3) -0.003(3)

_geom_special_details            
;
 All esds (except the esd in the dihedral angle between two l.s. planes)
 are estimated using the full covariance matrix.  The cell esds are taken
 into account individually in the estimation of esds in distances, angles
 and torsion angles; correlations between esds in cell parameters are only
 used when they are defined by crystal symmetry.  An approximate (isotropic)
 treatment of cell esds is used for estimating esds involving l.s. planes.
;

loop_
_geom_bond_atom_site_label_1
_geom_bond_atom_site_label_2
_geom_bond_distance
_geom_bond_site_symmetry_2
_geom_bond_publ_flag
C1 N1 1.348(14) . ?
C1 C2 1.378(18) . ?
C1 H1 0.9500 . ?
C2 C3 1.39(2) . ?
C2 H2 0.9500 . ?
C3 C4 1.386(16) . ?
C3 H3 0.9500 . ?
C4 N1 1.378(14) . ?
C4 C5 1.424(15) . ?
C5 O1 1.287(13) . ?
C5 C6 1.385(15) . ?
C6 C7 1.407(15) . ?
C6 H6 0.9500 . ?
C7 O2 1.304(14) . ?
C7 C8 1.409(15) . ?
C8 C9 1.388(15) . ?
C8 N2 1.403(13) . ?
N2 C10 1.352(14) . ?
N2 H9 0.8800 . ?
C10 C11 1.372(17) . ?
C10 H10 0.9500 . ?
C11 C9 1.396(15) . ?
C11 H11 0.9500 . ?
C12 C13 1.379(17) . ?
C12 C24 1.395(19) . ?
C12 Pt1 2.000(10) . ?
C13 C14 1.386(15) . ?
C13 H13 0.9500 . ?
C14 C15 1.394(17) . ?
C14 H14 0.9500 . ?
C15 C16 1.409(19) . ?
C15 H15 0.9500 . ?
C16 C24 1.400(17) . ?
C16 C17 1.421(18) . ?
C17 C18 1.374(19) . ?
C17 H17 0.9500 . ?
C18 C19 1.440(16) . ?
C18 H18 0.9500 . ?
C19 C20 1.388(18) . ?
C19 C23 1.393(16) . ?
C20 C21 1.389(17) . ?
C20 H20 0.9500 . ?
C21 C22 1.408(16) . ?
C21 H21 0.9500 . ?
C22 N3 1.338(15) . ?
C22 H22 0.9500 . ?
C23 N3 1.373(14) . ?
C23 C24 1.409(17) . ?
N1 H1A 0.8800 . ?
C9 H2A 0.9500 . ?
N3 Pt1 2.002(9) . ?
O1 Pt1 2.007(7) . ?
O2 Pt1 2.090(6) . ?
C25 N4 1.513(13) . ?
C25 C26 1.514(15) . ?
C25 H25 0.9900 . ?
C25 H25A 0.9900 . ?
C26 C27 1.512(16) . ?
C26 H26 0.9900 . ?
C26 H26A 0.9900 . ?
C27 C28 1.515(17) . ?
C27 H27 0.9900 . ?
C27 H27A 0.9900 . ?
C28 H28 0.9800 . ?
C28 H28A 0.9800 . ?
C28 H28B 0.9800 . ?
C29 C30 1.500(16) . ?
C29 N4 1.536(14) . ?
C29 H29 0.9900 . ?
C29 H29A 0.9900 . ?
C30 C31 1.555(16) . ?
C30 H30 0.9900 . ?
C30 H30A 0.9900 . ?
C31 C32 1.524(17) . ?
C31 H31 0.9900 . ?
C31 H31A 0.9900 . ?
C32 H32 0.9800 . ?
C32 H32A 0.9800 . ?
C32 H32B 0.9800 . ?
C33 C34 1.511(14) . ?
C33 N4 1.526(13) . ?
C33 H33 0.9900 . ?
C33 H33A 0.9900 . ?
C34 C35 1.544(15) . ?
C34 H34 0.9900 . ?
C34 H34A 0.9900 . ?
C35 C36 1.506(16) . ?
C35 H35 0.9900 . ?
C35 H35A 0.9900 . ?
C36 H36 0.9800 . ?
C36 H36A 0.9800 . ?
C36 H36B 0.9800 . ?
C37 C38 1.517(15) . ?
C37 N4 1.519(14) . ?
C37 H37 0.9900 . ?
C37 H37A 0.9900 . ?
C38 C39 1.543(16) . ?
C38 H38 0.9900 . ?
C38 H38A 0.9900 . ?
C39 C40 1.495(18) . ?
C39 H39 0.9900 . ?
C39 H39A 0.9900 . ?
C40 H40 0.9800 . ?
C40 H40A 0.9800 . ?
C40 H40B 0.9800 . ?
C41 Cl2 1.75(2) . ?
C41 Cl3 1.769(18) . ?
C41 H41 0.9900 . ?
C41 H41A 0.9900 . ?

loop_
_geom_angle_atom_site_label_1
_geom_angle_atom_site_label_2
_geom_angle_atom_site_label_3
_geom_angle
_geom_angle_site_symmetry_1
_geom_angle_site_symmetry_3
_geom_angle_publ_flag
N1 C1 C2 108.8(11) . . ?
N1 C1 H1 125.6 . . ?
C2 C1 H1 125.6 . . ?
C1 C2 C3 106.6(12) . . ?
C1 C2 H2 126.7 . . ?
C3 C2 H2 126.7 . . ?
C4 C3 C2 108.6(11) . . ?
C4 C3 H3 125.7 . . ?
C2 C3 H3 125.7 . . ?
N1 C4 C3 106.2(10) . . ?
N1 C4 C5 124.0(10) . . ?
C3 C4 C5 129.8(11) . . ?
O1 C5 C6 124.4(10) . . ?
O1 C5 C4 114.3(10) . . ?
C6 C5 C4 121.4(10) . . ?
C5 C6 C7 130.2(10) . . ?
C5 C6 H6 114.9 . . ?
C7 C6 H6 114.9 . . ?
O2 C7 C6 124.4(10) . . ?
O2 C7 C8 114.9(10) . . ?
C6 C7 C8 120.6(10) . . ?
C9 C8 N2 105.7(8) . . ?
C9 C8 C7 131.9(10) . . ?
N2 C8 C7 122.2(10) . . ?
C10 N2 C8 109.7(8) . . ?
C10 N2 H9 125.1 . . ?
C8 N2 H9 125.1 . . ?
N2 C10 C11 108.3(9) . . ?
N2 C10 H10 125.9 . . ?
C11 C10 H10 125.9 . . ?
C10 C11 C9 107.8(9) . . ?
C10 C11 H11 126.1 . . ?
C9 C11 H11 126.1 . . ?
C13 C12 C24 118.1(10) . . ?
C13 C12 Pt1 130.1(10) . . ?
C24 C12 Pt1 111.7(9) . . ?
C12 C13 C14 120.7(12) . . ?
C12 C13 H13 119.7 . . ?
C14 C13 H13 119.7 . . ?
C13 C14 C15 121.8(12) . . ?
C13 C14 H14 119.1 . . ?
C15 C14 H14 119.1 . . ?
C14 C15 C16 118.4(10) . . ?
C14 C15 H15 120.8 . . ?
C16 C15 H15 120.8 . . ?
C24 C16 C15 118.6(12) . . ?
C24 C16 C17 117.5(13) . . ?
C15 C16 C17 123.8(12) . . ?
C18 C17 C16 122.1(13) . . ?
C18 C17 H17 118.9 . . ?
C16 C17 H17 118.9 . . ?
C17 C18 C19 120.7(11) . . ?
C17 C18 H18 119.7 . . ?
C19 C18 H18 119.7 . . ?
C20 C19 C23 119.2(11) . . ?
C20 C19 C18 124.0(11) . . ?
C23 C19 C18 116.8(11) . . ?
C19 C20 C21 117.4(11) . . ?
C19 C20 H20 121.3 . . ?
C21 C20 H20 121.3 . . ?
C20 C21 C22 121.9(12) . . ?
C20 C21 H21 119.1 . . ?
C22 C21 H21 119.1 . . ?
N3 C22 C21 119.8(10) . . ?
N3 C22 H22 120.1 . . ?
C21 C22 H22 120.1 . . ?
N3 C23 C19 122.4(10) . . ?
N3 C23 C24 115.1(10) . . ?
C19 C23 C24 122.4(11) . . ?
C12 C24 C16 122.4(12) . . ?
C12 C24 C23 117.2(11) . . ?
C16 C24 C23 120.3(12) . . ?
C1 N1 C4 109.7(10) . . ?
C1 N1 H1A 125.1 . . ?
C4 N1 H1A 125.1 . . ?
C8 C9 C11 108.4(10) . . ?
C8 C9 H2A 125.8 . . ?
C11 C9 H2A 125.8 . . ?
C22 N3 C23 119.2(10) . . ?
C22 N3 Pt1 127.2(7) . . ?
C23 N3 Pt1 113.6(7) . . ?
C5 O1 Pt1 125.8(7) . . ?
C7 O2 Pt1 122.4(8) . . ?
C12 Pt1 N3 82.2(5) . . ?
C12 Pt1 O1 93.1(5) . . ?
N3 Pt1 O1 175.0(3) . . ?
C12 Pt1 O2 174.3(5) . . ?
N3 Pt1 O2 92.2(4) . . ?
O1 Pt1 O2 92.5(3) . . ?
N4 C25 C26 115.9(9) . . ?
N4 C25 H25 108.3 . . ?
C26 C25 H25 108.3 . . ?
N4 C25 H25A 108.3 . . ?
C26 C25 H25A 108.3 . . ?
H25 C25 H25A 107.4 . . ?
C27 C26 C25 111.9(9) . . ?
C27 C26 H26 109.2 . . ?
C25 C26 H26 109.2 . . ?
C27 C26 H26A 109.2 . . ?
C25 C26 H26A 109.2 . . ?
H26 C26 H26A 107.9 . . ?
C26 C27 C28 112.1(11) . . ?
C26 C27 H27 109.2 . . ?
C28 C27 H27 109.2 . . ?
C26 C27 H27A 109.2 . . ?
C28 C27 H27A 109.2 . . ?
H27 C27 H27A 107.9 . . ?
C27 C28 H28 109.5 . . ?
C27 C28 H28A 109.5 . . ?
H28 C28 H28A 109.5 . . ?
C27 C28 H28B 109.5 . . ?
H28 C28 H28B 109.5 . . ?
H28A C28 H28B 109.5 . . ?
C30 C29 N4 114.5(9) . . ?
C30 C29 H29 108.6 . . ?
N4 C29 H29 108.6 . . ?
C30 C29 H29A 108.6 . . ?
N4 C29 H29A 108.6 . . ?
H29 C29 H29A 107.6 . . ?
C29 C30 C31 111.1(9) . . ?
C29 C30 H30 109.4 . . ?
C31 C30 H30 109.4 . . ?
C29 C30 H30A 109.4 . . ?
C31 C30 H30A 109.4 . . ?
H30 C30 H30A 108.0 . . ?
C32 C31 C30 113.1(10) . . ?
C32 C31 H31 109.0 . . ?
C30 C31 H31 109.0 . . ?
C32 C31 H31A 109.0 . . ?
C30 C31 H31A 109.0 . . ?
H31 C31 H31A 107.8 . . ?
C31 C32 H32 109.5 . . ?
C31 C32 H32A 109.5 . . ?
H32 C32 H32A 109.5 . . ?
C31 C32 H32B 109.5 . . ?
H32 C32 H32B 109.5 . . ?
H32A C32 H32B 109.5 . . ?
C34 C33 N4 114.2(8) . . ?
C34 C33 H33 108.7 . . ?
N4 C33 H33 108.7 . . ?
C34 C33 H33A 108.7 . . ?
N4 C33 H33A 108.7 . . ?
H33 C33 H33A 107.6 . . ?
C33 C34 C35 110.1(8) . . ?
C33 C34 H34 109.6 . . ?
C35 C34 H34 109.6 . . ?
C33 C34 H34A 109.6 . . ?
C35 C34 H34A 109.6 . . ?
H34 C34 H34A 108.2 . . ?
C36 C35 C34 112.3(9) . . ?
C36 C35 H35 109.2 . . ?
C34 C35 H35 109.2 . . ?
C36 C35 H35A 109.2 . . ?
C34 C35 H35A 109.2 . . ?
H35 C35 H35A 107.9 . . ?
C35 C36 H36 109.5 . . ?
C35 C36 H36A 109.5 . . ?
H36 C36 H36A 109.5 . . ?
C35 C36 H36B 109.5 . . ?
H36 C36 H36B 109.5 . . ?
H36A C36 H36B 109.5 . . ?
C38 C37 N4 114.6(8) . . ?
C38 C37 H37 108.6 . . ?
N4 C37 H37 108.6 . . ?
C38 C37 H37A 108.6 . . ?
N4 C37 H37A 108.6 . . ?
H37 C37 H37A 107.6 . . ?
C37 C38 C39 109.7(9) . . ?
C37 C38 H38 109.7 . . ?
C39 C38 H38 109.7 . . ?
C37 C38 H38A 109.7 . . ?
C39 C38 H38A 109.7 . . ?
H38 C38 H38A 108.2 . . ?
C40 C39 C38 111.1(10) . . ?
C40 C39 H39 109.4 . . ?
C38 C39 H39 109.4 . . ?
C40 C39 H39A 109.4 . . ?
C38 C39 H39A 109.4 . . ?
H39 C39 H39A 108.0 . . ?
C39 C40 H40 109.5 . . ?
C39 C40 H40A 109.5 . . ?
H40 C40 H40A 109.5 . . ?
C39 C40 H40B 109.5 . . ?
H40 C40 H40B 109.5 . . ?
H40A C40 H40B 109.5 . . ?
C25 N4 C37 110.4(8) . . ?
C25 N4 C33 107.1(8) . . ?
C37 N4 C33 111.2(8) . . ?
C25 N4 C29 110.3(8) . . ?
C37 N4 C29 107.8(8) . . ?
C33 N4 C29 110.1(8) . . ?
Cl2 C41 Cl3 111.3(9) . . ?
Cl2 C41 H41 109.4 . . ?
Cl3 C41 H41 109.4 . . ?
Cl2 C41 H41A 109.4 . . ?
Cl3 C41 H41A 109.4 . . ?
H41 C41 H41A 108.0 . . ?

loop_
_geom_torsion_atom_site_label_1
_geom_torsion_atom_site_label_2
_geom_torsion_atom_site_label_3
_geom_torsion_atom_site_label_4
_geom_torsion
_geom_torsion_site_symmetry_1
_geom_torsion_site_symmetry_2
_geom_torsion_site_symmetry_3
_geom_torsion_site_symmetry_4
_geom_torsion_publ_flag
N1 C1 C2 C3 0.2(15) . . . . ?
C1 C2 C3 C4 -0.8(15) . . . . ?
C2 C3 C4 N1 1.0(14) . . . . ?
C2 C3 C4 C5 -178.5(11) . . . . ?
N1 C4 C5 O1 172.0(9) . . . . ?
C3 C4 C5 O1 -8.6(17) . . . . ?
N1 C4 C5 C6 -8.1(16) . . . . ?
C3 C4 C5 C6 171.4(11) . . . . ?
O1 C5 C6 C7 2.4(18) . . . . ?
C4 C5 C6 C7 -177.6(10) . . . . ?
C5 C6 C7 O2 2.0(18) . . . . ?
C5 C6 C7 C8 177.6(11) . . . . ?
O2 C7 C8 C9 -174.1(11) . . . . ?
C6 C7 C8 C9 9.8(18) . . . . ?
O2 C7 C8 N2 11.1(15) . . . . ?
C6 C7 C8 N2 -164.9(10) . . . . ?
C9 C8 N2 C10 0.3(13) . . . . ?
C7 C8 N2 C10 176.2(10) . . . . ?
C8 N2 C10 C11 1.2(14) . . . . ?
N2 C10 C11 C9 -2.2(15) . . . . ?
C24 C12 C13 C14 -1.1(16) . . . . ?
Pt1 C12 C13 C14 -178.9(8) . . . . ?
C12 C13 C14 C15 1.6(18) . . . . ?
C13 C14 C15 C16 -1.2(18) . . . . ?
C14 C15 C16 C24 0.2(17) . . . . ?
C14 C15 C16 C17 176.9(11) . . . . ?
C24 C16 C17 C18 -3.0(19) . . . . ?
C15 C16 C17 C18 -179.7(12) . . . . ?
C16 C17 C18 C19 1.1(19) . . . . ?
C17 C18 C19 C20 -177.3(12) . . . . ?
C17 C18 C19 C23 1.8(16) . . . . ?
C23 C19 C20 C21 0.3(16) . . . . ?
C18 C19 C20 C21 179.4(11) . . . . ?
C19 C20 C21 C22 0.7(17) . . . . ?
C20 C21 C22 N3 -1.3(17) . . . . ?
C20 C19 C23 N3 -0.9(16) . . . . ?
C18 C19 C23 N3 179.9(10) . . . . ?
C20 C19 C23 C24 176.3(10) . . . . ?
C18 C19 C23 C24 -2.8(15) . . . . ?
C13 C12 C24 C16 0.1(16) . . . . ?
Pt1 C12 C24 C16 178.4(8) . . . . ?
C13 C12 C24 C23 -178.5(10) . . . . ?
Pt1 C12 C24 C23 -0.3(12) . . . . ?
C15 C16 C24 C12 0.3(16) . . . . ?
C17 C16 C24 C12 -176.6(11) . . . . ?
C15 C16 C24 C23 178.9(10) . . . . ?
C17 C16 C24 C23 2.0(16) . . . . ?
N3 C23 C24 C12 -3.0(14) . . . . ?
C19 C23 C24 C12 179.6(10) . . . . ?
N3 C23 C24 C16 178.4(10) . . . . ?
C19 C23 C24 C16 1.0(16) . . . . ?
C2 C1 N1 C4 0.5(14) . . . . ?
C3 C4 N1 C1 -0.9(13) . . . . ?
C5 C4 N1 C1 178.7(10) . . . . ?
N2 C8 C9 C11 -1.6(13) . . . . ?
C7 C8 C9 C11 -177.0(11) . . . . ?
C10 C11 C9 C8 2.4(14) . . . . ?
C21 C22 N3 C23 0.7(16) . . . . ?
C21 C22 N3 Pt1 178.7(8) . . . . ?
C19 C23 N3 C22 0.4(16) . . . . ?
C24 C23 N3 C22 -177.0(10) . . . . ?
C19 C23 N3 Pt1 -177.9(8) . . . . ?
C24 C23 N3 Pt1 4.7(12) . . . . ?
C6 C5 O1 Pt1 -0.7(14) . . . . ?
C4 C5 O1 Pt1 179.3(7) . . . . ?
C6 C7 O2 Pt1 -6.7(13) . . . . ?
C8 C7 O2 Pt1 177.4(6) . . . . ?
N4 C25 C26 C27 -170.1(10) . . . . ?
C25 C26 C27 C28 -179.4(11) . . . . ?
N4 C29 C30 C31 -178.0(9) . . . . ?
C29 C30 C31 C32 68.8(14) . . . . ?
N4 C33 C34 C35 162.5(9) . . . . ?
C33 C34 C35 C36 175.7(10) . . . . ?
N4 C37 C38 C39 -176.5(10) . . . . ?
C37 C38 C39 C40 173.6(11) . . . . ?
C26 C25 N4 C37 60.1(12) . . . . ?
C26 C25 N4 C33 -178.7(9) . . . . ?
C26 C25 N4 C29 -58.9(12) . . . . ?
C38 C37 N4 C25 63.5(12) . . . . ?
C38 C37 N4 C33 -55.3(12) . . . . ?
C38 C37 N4 C29 -176.0(9) . . . . ?
C34 C33 N4 C25 175.8(9) . . . . ?
C34 C33 N4 C37 -63.5(12) . . . . ?
C34 C33 N4 C29 55.9(12) . . . . ?
C30 C29 N4 C25 -57.0(12) . . . . ?
C30 C29 N4 C37 -177.6(10) . . . . ?
C30 C29 N4 C33 61.0(12) . . . . ?

_refine_diff_density_max         1.243
_refine_diff_density_min         -1.396
_refine_diff_density_rms         0.136

_shelx_res_file                  
;

    kk-3-1_d.res created by SHELXL-2014/7

TITL kk-3-1_d.res in Pca2(1)
REM  Yadorkari-X generated
CELL 0.81106 28.1013 8.2546 17.2008 90.0000 90.0000 90.0000
ZERR 4.0 0.0006 0.0002 0.0004 0.0000 0.0000 0.0000
LATT -1
SYMM -X, -Y, 1/2+Z
SYMM 1/2-X, +Y, 1/2+Z
SYMM 1/2+X, -Y, +Z
REM  SPGR Pca21 orthorhombic
SFAC C H Cl N O Pt
DISP    C     0.00450    0.00219        15.07
DISP    H     0.00000    0.00000         0.67
DISP    Cl    0.18130    0.20737       980.71
DISP    N     0.00850    0.00446        26.84
DISP    O     0.01463    0.00815        45.43
DISP    Pt   -3.32480   10.37214     48427.70
UNIT 164 220 12 16 8 4
SIZE 0.03 0.03 0.01
TEMP -183.0
L.S. 20
FMAP 2
PLAN -20
ACTA
CONF
LIST 4
BOND $H

EADP C15 C14

WGHT    0.000000   19.702801
FVAR       0.19875
C1    1    0.640902    0.296623    0.953795    11.00000    0.03558    0.03914 =
         0.02302   -0.00538    0.00256   -0.00049
AFIX  43
H1    2    0.656770    0.301220    1.002513    11.00000   -1.20000
AFIX   0
C2    1    0.596196    0.357310    0.938467    11.00000    0.03971    0.03915 =
         0.03588   -0.00119    0.01812    0.00387
AFIX  43
H2    2    0.575766    0.411133    0.974091    11.00000   -1.20000
AFIX   0
C3    1    0.586810    0.324340    0.860555    11.00000    0.02623    0.03710 =
         0.02694    0.00213    0.00053   -0.00356
AFIX  43
H3    2    0.558358    0.351051    0.833621    11.00000   -1.20000
AFIX   0
C4    1    0.625898    0.246057    0.828860    11.00000    0.02078    0.01921 =
         0.01633    0.00113    0.00455    0.00062
C5    1    0.633799    0.191080    0.751433    11.00000    0.02669    0.01029 =
         0.02455    0.00596    0.00219   -0.00298
C6    1    0.677858    0.133890    0.727946    11.00000    0.00734    0.02192 =
         0.01877   -0.00089   -0.00601    0.00103
AFIX  43
H6    2    0.701337    0.130516    0.767649    11.00000   -1.20000
AFIX   0
C7    1    0.693321    0.080013    0.654571    11.00000    0.02352    0.01552 =
         0.01960    0.00374    0.00118   -0.00818
C8    1    0.740898    0.031953    0.643050    11.00000    0.01165    0.01308 =
         0.01889   -0.00458    0.00388   -0.00471
N2    4    0.760576    0.013606    0.568585    11.00000    0.02094    0.02339 =
         0.01620    0.00057   -0.00028   -0.00238
AFIX  43
H9    2    0.744871    0.024552    0.524636    11.00000   -1.20000
AFIX   0
C10   1    0.807302   -0.023422    0.574543    11.00000    0.02027    0.03687 =
         0.02064   -0.00486    0.00858    0.00755
AFIX  43
H10   2    0.828582   -0.039858    0.532359    11.00000   -1.20000
AFIX   0
C11   1    0.818717   -0.033191    0.651956    11.00000    0.01737    0.03452 =
         0.02770    0.00465   -0.00333    0.01193
AFIX  43
H11   2    0.848947   -0.060987    0.672770    11.00000   -1.20000
AFIX   0
C12   1    0.524788    0.180980    0.586343    11.00000    0.02199    0.01133 =
         0.02750    0.00790    0.00377   -0.00563
C13   1    0.493319    0.239164    0.641153    11.00000    0.00513    0.03647 =
         0.03840   -0.00024    0.00578   -0.00069
AFIX  43
H13   2    0.504475    0.266013    0.691672    11.00000   -1.20000
AFIX   0
C14   1    0.445589    0.258861    0.623279    11.00000    0.00917    0.03150 =
         0.04764    0.00838   -0.00265   -0.00210
AFIX  43
H14   2    0.424754    0.301820    0.661576    11.00000   -1.20000
AFIX   0
C15   1    0.427318    0.217336    0.550610    11.00000    0.00917    0.03150 =
         0.04764    0.00838   -0.00265   -0.00210
AFIX  43
H15   2    0.394395    0.229638    0.539549    11.00000   -1.20000
AFIX   0
C16   1    0.458858    0.156671    0.493949    11.00000    0.01750    0.03181 =
         0.04122    0.01451   -0.01616   -0.01130
C17   1    0.444296    0.103104    0.419136    11.00000    0.03478    0.04458 =
         0.04148    0.00612   -0.01404   -0.00841
AFIX  43
H17   2    0.411527    0.108283    0.405789    11.00000   -1.20000
AFIX   0
C18   1    0.476089    0.044064    0.365485    11.00000    0.02948    0.02867 =
         0.03700    0.00414   -0.02142   -0.00924
AFIX  43
H18   2    0.465077    0.011156    0.315712    11.00000   -1.20000
AFIX   0
C19   1    0.525928    0.031558    0.383929    11.00000    0.02979    0.01406 =
         0.02879    0.00343   -0.01101   -0.00562
C20   1    0.560389   -0.020606    0.331824    11.00000    0.04638    0.02078 =
         0.02987    0.00050   -0.01716   -0.00012
AFIX  43
H20   2    0.552286   -0.052119    0.280380    11.00000   -1.20000
AFIX   0
C21   1    0.607168   -0.024964    0.357777    11.00000    0.04064    0.02259 =
         0.02420   -0.00315   -0.00578    0.00800
AFIX  43
H21   2    0.631466   -0.059051    0.323036    11.00000   -1.20000
AFIX   0
C22   1    0.619603    0.019696    0.434102    11.00000    0.01831    0.01580 =
         0.03046    0.00315   -0.00817    0.00001
AFIX  43
H22   2    0.651812    0.013497    0.450609    11.00000   -1.20000
AFIX   0
C23   1    0.539539    0.077387    0.458629    11.00000    0.01580    0.01748 =
         0.02968    0.00563   -0.00428    0.00183
C24   1    0.507020    0.140239    0.513197    11.00000    0.03347    0.01463 =
         0.03234    0.00940    0.00353   -0.00243
N1    4    0.658425    0.229637    0.888275    11.00000    0.02513    0.02488 =
         0.02276   -0.00129   -0.00117    0.00407
AFIX  43
H1A   2    0.686404    0.182555    0.884097    11.00000   -1.20000
AFIX   0
C9    1    0.778005    0.004982    0.694683    11.00000    0.02209    0.03252 =
         0.01352    0.00336   -0.00027   -0.00795
AFIX  43
H2A   2    0.776034    0.011403    0.749733    11.00000   -1.20000
AFIX   0
N3    4    0.585960    0.070886    0.483338    11.00000    0.01806    0.02378 =
         0.02237    0.00175   -0.00361   -0.00513
O1    5    0.597020    0.199927    0.707095    11.00000    0.01194    0.01351 =
         0.01739    0.00208   -0.00366   -0.00416
O2    5    0.666993    0.079296    0.592166    11.00000    0.01840    0.02199 =
         0.02513   -0.00771   -0.01083   -0.00383
PT1   6    0.594557    0.136321    0.594538    11.00000    0.01866    0.02048 =
         0.02289    0.00332   -0.00386   -0.00143
C25   1    0.657256    0.452009    0.459123    11.00000    0.02971    0.01520 =
         0.01587    0.00055   -0.00158   -0.00664
AFIX  23
H25   2    0.639677    0.388322    0.498540    11.00000   -1.20000
H25A  2    0.674731    0.374287    0.425861    11.00000   -1.20000
AFIX   0
C26   1    0.621396    0.540580    0.409020    11.00000    0.01902    0.02115 =
         0.03266    0.00424   -0.00710   -0.00104
AFIX  23
H26   2    0.607339    0.630708    0.439260    11.00000   -1.20000
H26A  2    0.637861    0.587667    0.363430    11.00000   -1.20000
AFIX   0
C27   1    0.582075    0.429619    0.381282    11.00000    0.02254    0.03297 =
         0.03654   -0.00525   -0.01525    0.00207
AFIX  23
H27   2    0.565415    0.383434    0.426896    11.00000   -1.20000
H27A  2    0.596185    0.338844    0.351557    11.00000   -1.20000
AFIX   0
C28   1    0.546398    0.517345    0.330433    11.00000    0.03813    0.03916 =
         0.05289   -0.00053   -0.01604   -0.00030
AFIX 137
H28   2    0.532617    0.608141    0.359425    11.00000   -1.50000
H28A  2    0.521064    0.442235    0.315143    11.00000   -1.50000
H28B  2    0.562431    0.558412    0.283834    11.00000   -1.50000
AFIX   0
C29   1    0.721972    0.656843    0.441771    11.00000    0.02352    0.02665 =
         0.02377    0.00710    0.00418    0.00041
AFIX  23
H29   2    0.700145    0.732746    0.415047    11.00000   -1.20000
H29A  2    0.745731    0.722418    0.470332    11.00000   -1.20000
AFIX   0
C30   1    0.747364    0.557734    0.381625    11.00000    0.02719    0.02798 =
         0.02811   -0.00256   -0.00214   -0.00151
AFIX  23
H30   2    0.723812    0.495500    0.350963    11.00000   -1.20000
H30A  2    0.768784    0.479533    0.407696    11.00000   -1.20000
AFIX   0
C31   1    0.776914    0.667372    0.326211    11.00000    0.03247    0.03647 =
         0.02054    0.00885    0.00794    0.00143
AFIX  23
H31   2    0.788354    0.601389    0.281931    11.00000   -1.20000
H31A  2    0.756007    0.753319    0.305121    11.00000   -1.20000
AFIX   0
C32   1    0.819510    0.746122    0.365973    11.00000    0.02543    0.05248 =
         0.03269   -0.00967    0.00922   -0.00868
AFIX 137
H32   2    0.808285    0.823292    0.405193    11.00000   -1.50000
H32A  2    0.838758    0.803290    0.327184    11.00000   -1.50000
H32B  2    0.838874    0.662420    0.391106    11.00000   -1.50000
AFIX   0
C33   1    0.726180    0.444120    0.545708    11.00000    0.02446    0.01426 =
         0.02417    0.00194   -0.00744    0.00096
AFIX  23
H33   2    0.707184    0.384846    0.584956    11.00000   -1.20000
H33A  2    0.739496    0.363217    0.509212    11.00000   -1.20000
AFIX   0
C34   1    0.766809    0.529024    0.586385    11.00000    0.02518    0.02270 =
         0.02552    0.00291   -0.01021   -0.00732
AFIX  23
H34   2    0.755121    0.630161    0.610723    11.00000   -1.20000
H34A  2    0.791643    0.558062    0.548015    11.00000   -1.20000
AFIX   0
C35   1    0.788291    0.417455    0.649322    11.00000    0.01874    0.02883 =
         0.02361    0.00162    0.00118   -0.00078
AFIX  23
H35   2    0.763854    0.395015    0.689357    11.00000   -1.20000
H35A  2    0.797409    0.312983    0.625298    11.00000   -1.20000
AFIX   0
C36   1    0.831311    0.491417    0.687654    11.00000    0.03947    0.04170 =
         0.03546   -0.00234   -0.01065   -0.00958
AFIX 137
H36   2    0.856270    0.508450    0.648711    11.00000   -1.50000
H36A  2    0.843091    0.418348    0.728227    11.00000   -1.50000
H36B  2    0.822563    0.595573    0.710965    11.00000   -1.50000
AFIX   0
C37   1    0.668257    0.675100    0.554883    11.00000    0.04152    0.00661 =
         0.02075   -0.00313   -0.00100    0.00131
AFIX  23
H37   2    0.692340    0.748806    0.577545    11.00000   -1.20000
H37A  2    0.645969    0.741907    0.523916    11.00000   -1.20000
AFIX   0
C38   1    0.640805    0.595881    0.620584    11.00000    0.04139    0.01652 =
         0.02238    0.00250    0.00796   -0.00300
AFIX  23
H38   2    0.662999    0.535673    0.654688    11.00000   -1.20000
H38A  2    0.617502    0.517951    0.599029    11.00000   -1.20000
AFIX   0
C39   1    0.614577    0.726655    0.668218    11.00000    0.04209    0.03177 =
         0.02246   -0.01212   -0.00704   -0.00139
AFIX  23
H39   2    0.638169    0.797245    0.694285    11.00000   -1.20000
H39A  2    0.595336    0.794883    0.632828    11.00000   -1.20000
AFIX   0
C40   1    0.582824    0.651550    0.727951    11.00000    0.03886    0.04036 =
         0.03776   -0.00121    0.00971    0.00283
AFIX 137
H40   2    0.564786    0.562724    0.704276    11.00000   -1.50000
H40A  2    0.560711    0.733385    0.747914    11.00000   -1.50000
H40B  2    0.602168    0.609319    0.770807    11.00000   -1.50000
AFIX   0
N4    4    0.693227    0.557224    0.500750    11.00000    0.01597    0.01895 =
         0.02376    0.00135   -0.00457   -0.00441
CL1   3    0.764618    0.103686    0.893651    11.00000    0.03205    0.03093 =
         0.03247   -0.00342   -0.01030    0.00375
C41   1    0.515065    0.215288    1.077643    11.00000    0.06586    0.07341 =
         0.08229   -0.04324    0.03440   -0.05218
AFIX  23
H41   2    0.532949    0.164240    1.034529    11.00000   -1.20000
H41A  2    0.492013    0.134894    1.097788    11.00000   -1.20000
AFIX   0
CL2   3    0.484345    0.383895    1.042597    11.00000    0.04802    0.10549 =
         0.06232    0.01284    0.01075   -0.00234
CL3   3    0.555075    0.269956    1.152590    11.00000    0.09244    0.10766 =
         0.07912    0.02135   -0.02114   -0.00276

HKLF 4 1 1 0 0 0 1 0 0 0 1

REM  kk-3-1_d.res in Pca2(1)
REM R1 =  0.0466 for    6832 Fo > 4sig(Fo)  and  0.0490 for all    7272 data
REM    458 parameters refined using      1 restraints

END

WGHT      0.0000     19.7198

REM Highest difference peak  1.243,  deepest hole -1.396,  1-sigma level  0.136
Q1    1   0.5914  0.6817  0.5962  11.00000  0.05    1.24
Q2    1   0.6406  0.0846  0.6174  11.00000  0.05    1.09
Q3    1   0.5497  0.1248  0.5632  11.00000  0.05    1.05
Q4    1   0.6385  0.0915  0.5692  11.00000  0.05    1.01
Q5    1   0.6387  0.1925  0.6183  11.00000  0.05    1.01
Q6    1   0.5497  0.0902  0.6179  11.00000  0.05    1.00
Q7    1   0.6392  0.1908  0.5651  11.00000  0.05    0.97
Q8    1   0.5920  0.0594  0.5562  11.00000  0.05    0.80
Q9    1   0.5901  0.0592  0.6372  11.00000  0.05    0.78
Q10   1   0.6110  0.1468  0.5179  11.00000  0.05    0.78
Q11   1   0.6079  0.1427  0.6761  11.00000  0.05    0.72
Q12   1   0.5625  0.2586  0.5901  11.00000  0.05    0.67
Q13   1   0.5605  0.2284  0.5655  11.00000  0.05    0.66
Q14   1   0.5118  0.1365  0.6205  11.00000  0.05    0.63
Q15   1   0.5761  0.1451  0.5163  11.00000  0.05    0.62
Q16   1   0.6699  0.0115  0.6001  11.00000  0.05    0.61
Q17   1   0.5987  0.2741  0.5952  11.00000  0.05    0.61
Q18   1   0.6706  0.2607  0.5932  11.00000  0.05    0.61
Q19   1   0.5197  0.2382  0.5537  11.00000  0.05    0.61
Q20   1   0.5998  0.2735  0.6976  11.00000  0.05    0.59
;
_shelx_res_checksum              49296
####################################################################### 
# 
# This file contains crystal structure data downloaded from the 
# Cambridge Structural Database (CSD) hosted by the Cambridge 
# Crystallographic Data Centre (CCDC).
# 
# Full information about CCDC data access policies and citation 
# guidelines are available at http://www.ccdc.cam.ac.uk/access/V1 
# 
# Audit and citation data items may have been added by the CCDC. 
# Please retain this information to preserve the provenance of 
# this file and to allow appropriate attribution of the data. 
# 
#######################################################################

data_mo_211203_ymu_16_1_0m_d
_database_code_depnum_ccdc_archive 'CCDC 2158667'
loop_
_audit_author_name
_audit_author_address
'Yohei Haketa'
;Ritsumeikan University
Japan
;
_audit_update_record             
;
2022-03-15 deposited with the CCDC.	2023-12-04 downloaded from the CCDC.
;

_audit_creation_method           SHELXL-2014/7
_shelx_SHELXL_version_number     2014/7
_chemical_name_systematic        ?
_chemical_name_common            ?
_chemical_melting_point          ?
_chemical_formula_moiety         'C22 H17 N3 O2 Pt, C20 H44 N, Cl'
_chemical_formula_sum            'C42 H61 Cl N4 O2 Pt'
_chemical_formula_weight         884.48

loop_
_atom_type_symbol
_atom_type_description
_atom_type_scat_dispersion_real
_atom_type_scat_dispersion_imag
_atom_type_scat_source
C C 0.0033 0.0016 'International Tables Vol C Tables 4.2.6.8 and 6.1.1.4'
H H 0.0000 0.0000 'International Tables Vol C Tables 4.2.6.8 and 6.1.1.4'
Cl Cl 0.1484 0.1585 'International Tables Vol C Tables 4.2.6.8 and 6.1.1.4'
N N 0.0061 0.0033 'International Tables Vol C Tables 4.2.6.8 and 6.1.1.4'
O O 0.0106 0.0060 'International Tables Vol C Tables 4.2.6.8 and 6.1.1.4'
Pt Pt -1.7033 8.3905 'International Tables Vol C Tables 4.2.6.8 and 6.1.1.4'

_space_group_crystal_system      orthorhombic
_space_group_IT_number           29
_space_group_name_H-M_alt        'P c a 21'
_space_group_name_Hall           'P 2c -2ac'

_shelx_space_group_comment       
;
The symmetry employed for this shelxl refinement is uniquely defined
by the following loop, which should always be used as a source of
symmetry information in preference to the above space-group names.
They are only intended as comments.
;

loop_
_space_group_symop_operation_xyz
'x, y, z'
'-x, -y, z+1/2'
'-x+1/2, y, z+1/2'
'x+1/2, -y, z'

_cell_length_a                   21.437(3)
_cell_length_b                   8.3346(12)
_cell_length_c                   22.655(4)
_cell_angle_alpha                90
_cell_angle_beta                 90
_cell_angle_gamma                90
_cell_volume                     4047.7(11)
_cell_formula_units_Z            4
_cell_measurement_temperature    90(2)
_cell_measurement_reflns_used    9737
_cell_measurement_theta_min      2.62
_cell_measurement_theta_max      35.27
_exptl_crystal_description       prism

_exptl_crystal_colour            yellow

_exptl_crystal_density_meas      ?
_exptl_crystal_density_method    ?
_exptl_crystal_density_diffrn    1.451
_exptl_crystal_F_000             1808
_exptl_transmission_factor_min   ?
_exptl_transmission_factor_max   ?
_exptl_crystal_size_max          0.50
_exptl_crystal_size_mid          0.20
_exptl_crystal_size_min          0.10
_exptl_absorpt_coefficient_mu    3.572
_shelx_estimated_absorpt_T_min   0.268
_shelx_estimated_absorpt_T_max   0.717
_exptl_absorpt_correction_type   multi-scan

_exptl_absorpt_correction_T_min  0.471
_exptl_absorpt_correction_T_max  0.717
_exptl_absorpt_process_details   
;
SADABS Sheldrick 1996
;


_diffrn_ambient_temperature      90(2)
_diffrn_radiation_wavelength     0.71073
_diffrn_radiation_type           MoK\a
_diffrn_source                   'sealed tube'

_diffrn_measurement_device_type  'Bruker D8 goniometer'

_diffrn_measurement_method       'omega scans'

_diffrn_detector_area_resol_mean 7.391

_diffrn_reflns_number            36622
_diffrn_reflns_av_unetI/netI     0.0862
_diffrn_reflns_av_R_equivalents  0.0673
_diffrn_reflns_limit_h_min       -34
_diffrn_reflns_limit_h_max       33
_diffrn_reflns_limit_k_min       -13
_diffrn_reflns_limit_k_max       11
_diffrn_reflns_limit_l_min       -36
_diffrn_reflns_limit_l_max       34
_diffrn_reflns_theta_min         2.616
_diffrn_reflns_theta_max         35.564
_diffrn_reflns_theta_full        25.242
_diffrn_measured_fraction_theta_max 0.885
_diffrn_measured_fraction_theta_full 0.997
_diffrn_reflns_Laue_measured_fraction_max 0.885
_diffrn_reflns_Laue_measured_fraction_full 0.997
_diffrn_reflns_point_group_measured_fraction_max 0.885
_diffrn_reflns_point_group_measured_fraction_full 0.998
_reflns_number_total             14700
_reflns_number_gt                12627
_reflns_threshold_expression     'I > 2\s(I)'
_reflns_Friedel_coverage         0.960
_reflns_Friedel_fraction_max     0.885
_reflns_Friedel_fraction_full    0.998

_reflns_special_details          
;
 Reflections were merged by SHELXL according to the crystal
 class for the calculation of statistics and refinement.
 
 _reflns_Friedel_fraction is defined as the number of unique
 Friedel pairs measured divided by the number that would be
 possible theoretically, ignoring centric projections and
 systematic absences.
;

_computing_data_collection       
'Bruker Instrument Service V6.2.14 (Bruker AXS Inc., 2020)'

_computing_cell_refinement       'APEX3 v2019.11 (Bruker AXS Inc., 2019)'

_computing_data_reduction        'SAINT V8.40B (Bruker AXS Inc., 2013)'

_computing_structure_solution    'SHELXT (Sheldrick, 2013)'

_computing_structure_refinement  'SHELXL-2014 (Sheldrick, 2014)'


_computing_molecular_graphics    ?

_diffrn_source_type              ?


_diffrn_radiation_monochromator  'Incoatec Helios multilayered confocal mirror'

_computing_publication_material  ?
_refine_special_details          
;
 Refined as a 2-component inversion twin.
;
_refine_ls_structure_factor_coef Fsqd
_refine_ls_matrix_type           full
_refine_ls_weighting_scheme      calc
_refine_ls_weighting_details     
'w=1/[\s^2^(Fo^2^)+(0.0835P)^2^] where P=(Fo^2^+2Fc^2^)/3'
_atom_sites_solution_primary     ?
_atom_sites_solution_secondary   ?
_atom_sites_solution_hydrogens   geom
_refine_ls_hydrogen_treatment    constr
_refine_ls_extinction_method     none
_refine_ls_extinction_coef       .
_refine_ls_abs_structure_details 
;
 Refined as an inversion twin.
;
_refine_ls_abs_structure_Flack   0.118(9)
_chemical_absolute_configuration ?
_refine_ls_number_reflns         14700
_refine_ls_number_parameters     456
_refine_ls_number_restraints     1
_refine_ls_R_factor_all          0.0590
_refine_ls_R_factor_gt           0.0528
_refine_ls_wR_factor_ref         0.1420
_refine_ls_wR_factor_gt          0.1375
_refine_ls_goodness_of_fit_ref   1.004
_refine_ls_restrained_S_all      1.004
_refine_ls_shift/su_max          0.001
_refine_ls_shift/su_mean         0.000

loop_
_atom_site_label
_atom_site_type_symbol
_atom_site_fract_x
_atom_site_fract_y
_atom_site_fract_z
_atom_site_U_iso_or_equiv
_atom_site_adp_type
_atom_site_occupancy
_atom_site_site_symmetry_order
_atom_site_calc_flag
_atom_site_refinement_flags_posn
_atom_site_refinement_flags_adp
_atom_site_refinement_flags_occupancy
_atom_site_disorder_assembly
_atom_site_disorder_group
C1 C -0.0340(3) 0.1748(10) 0.3322(3) 0.0328(14) Uani 1 1 d . . . . .
H1 H -0.0776 0.1578 0.3365 0.039 Uiso 1 1 calc R U . . .
C2 C -0.0053(4) 0.2474(10) 0.2850(4) 0.0371(16) Uani 1 1 d . . . . .
H2 H -0.0253 0.2876 0.2507 0.044 Uiso 1 1 calc R U . . .
C3 C 0.0591(4) 0.2514(9) 0.2968(3) 0.0318(14) Uani 1 1 d . . . . .
H3 H 0.0906 0.2961 0.2723 0.038 Uiso 1 1 calc R U . . .
C4 C 0.0678(3) 0.1777(8) 0.3511(3) 0.0239(11) Uani 1 1 d . . . . .
C5 C 0.1237(3) 0.1594(7) 0.3871(3) 0.0223(11) Uani 1 1 d . . . . .
C6 C 0.1818(3) 0.2024(8) 0.3635(3) 0.0249(12) Uani 1 1 d . . . . .
H6 H 0.1819 0.2409 0.3241 0.030 Uiso 1 1 calc R U . . .
C7 C 0.2388(3) 0.1946(7) 0.3914(3) 0.0216(10) Uani 1 1 d . . . . .
C8 C 0.2954(3) 0.2317(8) 0.3574(3) 0.0240(11) Uani 1 1 d . . . . .
C9 C 0.3021(4) 0.3074(10) 0.3027(3) 0.0321(14) Uani 1 1 d . . . . .
H9 H 0.2697 0.3465 0.2780 0.039 Uiso 1 1 calc R U . . .
C10 C 0.3678(4) 0.3140(10) 0.2916(3) 0.0346(15) Uani 1 1 d . . . . .
H10 H 0.3874 0.3593 0.2578 0.042 Uiso 1 1 calc R U . . .
C11 C 0.3973(3) 0.2433(9) 0.3384(3) 0.0317(14) Uani 1 1 d . . . . .
H11 H 0.4410 0.2292 0.3425 0.038 Uiso 1 1 calc R U . . .
C12 C 0.0609(3) 0.0211(8) 0.5562(3) 0.0272(12) Uani 1 1 d . . . . .
H12 H 0.0457 0.0215 0.5168 0.033 Uiso 1 1 calc R U . . .
C13 C 0.0199(3) -0.0038(9) 0.6021(3) 0.0310(14) Uani 1 1 d . . . . .
H13 H -0.0231 -0.0203 0.5942 0.037 Uiso 1 1 calc R U . . .
C14 C 0.0410(3) -0.0050(9) 0.6597(3) 0.0301(13) Uani 1 1 d . . . . .
H14 H 0.0130 -0.0235 0.6914 0.036 Uiso 1 1 calc R U . . .
C15 C 0.1034(4) 0.0212(9) 0.6704(3) 0.0302(14) Uani 1 1 d . . . . .
H15 H 0.1186 0.0224 0.7098 0.036 Uiso 1 1 calc R U . . .
C16 C 0.1447(3) 0.0463(7) 0.6232(3) 0.0233(11) Uani 1 1 d . . . . .
C17 C 0.2112(3) 0.0749(7) 0.6265(3) 0.0219(11) Uani 1 1 d . . . . .
C18 C 0.2449(4) 0.0835(8) 0.6795(3) 0.0278(13) Uani 1 1 d . . . . .
H18 H 0.2247 0.0662 0.7163 0.033 Uiso 1 1 calc R U . . .
C19 C 0.3085(4) 0.1179(10) 0.6775(4) 0.0306(15) Uani 1 1 d . . . . .
H19 H 0.3314 0.1298 0.7131 0.037 Uiso 1 1 calc R U . . .
C20 C 0.3383(3) 0.1347(9) 0.6237(3) 0.0273(12) Uani 1 1 d . . . . .
H20 H 0.3819 0.1543 0.6225 0.033 Uiso 1 1 calc R U . . .
C21 C 0.3050(3) 0.1231(8) 0.5715(3) 0.0241(11) Uani 1 1 d . . . . .
H21 H 0.3264 0.1340 0.5350 0.029 Uiso 1 1 calc R U . . .
C22 C 0.2406(3) 0.0957(6) 0.5713(3) 0.0183(11) Uani 1 1 d . . . . .
N1 N 0.0105(3) 0.1319(7) 0.3713(3) 0.0260(10) Uani 1 1 d . . . . .
H1A H 0.0036 0.0818 0.4048 0.031 Uiso 1 1 calc R U . . .
N2 N 0.3535(3) 0.1967(7) 0.3781(3) 0.0275(11) Uani 1 1 d . . . . .
H2A H 0.3614 0.1506 0.4122 0.033 Uiso 1 1 calc R U . . .
N3 N 0.1223(3) 0.0449(7) 0.5662(3) 0.0217(10) Uani 1 1 d . . . . .
O1 O 0.2503(2) 0.1534(6) 0.4453(2) 0.0243(9) Uani 1 1 d . . . . .
O2 O 0.1147(3) 0.1037(5) 0.4388(3) 0.0250(10) Uani 1 1 d . . . . .
Pt1 Pt 0.18342(2) 0.09442(2) 0.50358(2) 0.01825(7) Uani 1 1 d . . . . .
Cl1 Cl 0.42846(6) 0.00607(16) 0.47445(9) 0.0277(3) Uani 1 1 d . . . . .
C23 C 0.2613(3) 0.5153(7) 0.5411(3) 0.0261(12) Uani 1 1 d . . . . .
H23 H 0.2440 0.4574 0.5067 0.031 Uiso 1 1 calc R U . . .
H23A H 0.2755 0.4337 0.5699 0.031 Uiso 1 1 calc R U . . .
C24 C 0.2091(3) 0.6122(7) 0.5693(4) 0.0274(13) Uani 1 1 d . . . . .
H24 H 0.1936 0.6935 0.5410 0.033 Uiso 1 1 calc R U . . .
H24A H 0.2250 0.6686 0.6047 0.033 Uiso 1 1 calc R U . . .
C25 C 0.1560(3) 0.4988(7) 0.5867(3) 0.0279(12) Uani 1 1 d . . . . .
H25 H 0.1414 0.4407 0.5512 0.033 Uiso 1 1 calc R U . . .
H25A H 0.1721 0.4182 0.6150 0.033 Uiso 1 1 calc R U . . .
C26 C 0.1014(4) 0.5854(8) 0.6143(4) 0.0334(16) Uani 1 1 d . . . . .
H26 H 0.0867 0.6698 0.5869 0.040 Uiso 1 1 calc R U . . .
H26A H 0.1154 0.6385 0.6511 0.040 Uiso 1 1 calc R U . . .
C27 C 0.0477(4) 0.4742(12) 0.6285(4) 0.0406(17) Uani 1 1 d . . . . .
H27 H 0.0298 0.4331 0.5917 0.061 Uiso 1 1 calc R U . . .
H27A H 0.0158 0.5332 0.6505 0.061 Uiso 1 1 calc R U . . .
H27B H 0.0629 0.3844 0.6525 0.061 Uiso 1 1 calc R U . . .
C28 C 0.3653(2) 0.4893(6) 0.4994(4) 0.0256(11) Uani 1 1 d . . . . .
H28 H 0.3458 0.4238 0.4680 0.031 Uiso 1 1 calc R U . . .
H28A H 0.3753 0.4163 0.5326 0.031 Uiso 1 1 calc R U . . .
C29 C 0.4265(3) 0.5586(9) 0.4755(4) 0.0332(15) Uani 1 1 d . . . . .
H29 H 0.4193 0.6047 0.4358 0.040 Uiso 1 1 calc R U . . .
H29A H 0.4412 0.6457 0.5018 0.040 Uiso 1 1 calc R U . . .
C30 C 0.4759(3) 0.4287(8) 0.4718(3) 0.0250(11) Uani 1 1 d . . . . .
H30 H 0.4589 0.3360 0.4497 0.030 Uiso 1 1 calc R U . . .
H30A H 0.4863 0.3917 0.5121 0.030 Uiso 1 1 calc R U . . .
C31 C 0.5350(3) 0.4878(9) 0.4414(4) 0.0331(14) Uani 1 1 d . . . . .
H31 H 0.5246 0.5241 0.4010 0.040 Uiso 1 1 calc R U . . .
H31A H 0.5518 0.5810 0.4634 0.040 Uiso 1 1 calc R U . . .
C32 C 0.5846(4) 0.3585(14) 0.4380(4) 0.046(2) Uani 1 1 d . . . . .
H32 H 0.5977 0.3289 0.4780 0.068 Uiso 1 1 calc R U . . .
H32A H 0.6206 0.3990 0.4159 0.068 Uiso 1 1 calc R U . . .
H32B H 0.5675 0.2640 0.4180 0.068 Uiso 1 1 calc R U . . .
C33 C 0.3005(3) 0.7301(7) 0.4731(3) 0.0248(11) Uani 1 1 d . . . . .
H33 H 0.3371 0.7995 0.4653 0.030 Uiso 1 1 calc R U . . .
H33A H 0.2667 0.7995 0.4883 0.030 Uiso 1 1 calc R U . . .
C34 C 0.2790(3) 0.6556(8) 0.4144(3) 0.0294(13) Uani 1 1 d . . . . .
H34 H 0.3145 0.6027 0.3943 0.035 Uiso 1 1 calc R U . . .
H34A H 0.2462 0.5743 0.4216 0.035 Uiso 1 1 calc R U . . .
C35 C 0.2534(4) 0.7923(8) 0.3762(3) 0.0332(14) Uani 1 1 d . . . . .
H35 H 0.2149 0.8341 0.3947 0.040 Uiso 1 1 calc R U . . .
H35A H 0.2843 0.8805 0.3755 0.040 Uiso 1 1 calc R U . . .
C36 C 0.2388(4) 0.7438(11) 0.3131(4) 0.0419(18) Uani 1 1 d . . . . .
H36 H 0.2108 0.8251 0.2954 0.050 Uiso 1 1 calc R U . . .
H36A H 0.2163 0.6402 0.3135 0.050 Uiso 1 1 calc R U . . .
C37 C 0.2967(6) 0.7273(14) 0.2744(5) 0.054(2) Uani 1 1 d . . . . .
H37 H 0.3192 0.8297 0.2735 0.081 Uiso 1 1 calc R U . . .
H37A H 0.2842 0.6978 0.2343 0.081 Uiso 1 1 calc R U . . .
H37B H 0.3239 0.6438 0.2907 0.081 Uiso 1 1 calc R U . . .
C38 C 0.3437(3) 0.7094(7) 0.5718(3) 0.0235(11) Uani 1 1 d . . . . .
H38 H 0.3807 0.7693 0.5577 0.028 Uiso 1 1 calc R U . . .
H38A H 0.3118 0.7893 0.5835 0.028 Uiso 1 1 calc R U . . .
C39 C 0.3622(4) 0.6133(8) 0.6261(4) 0.0296(14) Uani 1 1 d . . . . .
H39 H 0.3926 0.5293 0.6148 0.036 Uiso 1 1 calc R U . . .
H39A H 0.3249 0.5598 0.6428 0.036 Uiso 1 1 calc R U . . .
C40 C 0.3911(4) 0.7230(8) 0.6725(3) 0.0323(14) Uani 1 1 d . . . . .
H40 H 0.4288 0.7742 0.6558 0.039 Uiso 1 1 calc R U . . .
H40A H 0.3610 0.8090 0.6825 0.039 Uiso 1 1 calc R U . . .
C41 C 0.4086(4) 0.6334(11) 0.7281(4) 0.0388(17) Uani 1 1 d . . . . .
H41 H 0.4357 0.5416 0.7175 0.047 Uiso 1 1 calc R U . . .
H41A H 0.3702 0.5897 0.7464 0.047 Uiso 1 1 calc R U . . .
C42 C 0.4425(6) 0.7384(18) 0.7733(5) 0.066(3) Uani 1 1 d . . . . .
H42 H 0.4837 0.7676 0.7579 0.099 Uiso 1 1 calc R U . . .
H42A H 0.4473 0.6789 0.8103 0.099 Uiso 1 1 calc R U . . .
H42B H 0.4181 0.8359 0.7805 0.099 Uiso 1 1 calc R U . . .
N4 N 0.3179(2) 0.6104(6) 0.5207(3) 0.0226(13) Uani 1 1 d . . . . .

loop_
_atom_site_aniso_label
_atom_site_aniso_U_11
_atom_site_aniso_U_22
_atom_site_aniso_U_33
_atom_site_aniso_U_23
_atom_site_aniso_U_13
_atom_site_aniso_U_12
C1 0.025(3) 0.036(3) 0.037(3) 0.001(3) -0.011(3) 0.000(3)
C2 0.039(4) 0.040(4) 0.032(3) 0.005(3) -0.007(3) 0.003(3)
C3 0.032(3) 0.032(3) 0.031(3) 0.000(3) -0.003(3) 0.002(3)
C4 0.022(2) 0.024(2) 0.025(3) 0.000(2) -0.002(2) 0.003(2)
C5 0.024(3) 0.020(2) 0.023(2) -0.003(2) -0.002(2) 0.003(2)
C6 0.028(3) 0.026(3) 0.021(3) 0.002(2) 0.002(2) 0.001(2)
C7 0.028(3) 0.017(2) 0.020(2) -0.0032(19) 0.002(2) -0.003(2)
C8 0.023(3) 0.027(3) 0.022(3) -0.007(2) 0.005(2) -0.003(2)
C9 0.037(3) 0.035(3) 0.024(3) -0.001(3) 0.005(3) -0.003(3)
C10 0.037(4) 0.040(4) 0.027(3) 0.001(3) 0.011(3) -0.008(3)
C11 0.025(3) 0.041(4) 0.029(3) 0.001(3) 0.010(2) -0.003(3)
C12 0.021(3) 0.028(3) 0.032(3) 0.004(2) 0.001(2) -0.002(2)
C13 0.027(3) 0.035(3) 0.031(3) 0.005(3) 0.012(2) -0.003(3)
C14 0.027(3) 0.031(3) 0.032(3) 0.006(3) 0.010(3) 0.007(3)
C15 0.038(4) 0.031(3) 0.022(3) -0.001(2) 0.008(2) 0.008(3)
C16 0.024(3) 0.022(2) 0.023(3) 0.000(2) 0.005(2) 0.005(2)
C17 0.020(3) 0.024(2) 0.022(3) 0.002(2) 0.003(2) 0.005(2)
C18 0.029(3) 0.033(3) 0.022(3) -0.001(2) 0.003(3) 0.005(2)
C19 0.029(3) 0.034(3) 0.029(4) -0.003(3) -0.007(3) 0.007(3)
C20 0.022(3) 0.027(3) 0.034(3) -0.001(3) 0.002(3) 0.006(3)
C21 0.025(3) 0.020(2) 0.027(3) 0.002(2) 0.000(2) 0.005(2)
C22 0.020(3) 0.013(2) 0.023(3) 0.0004(18) 0.002(2) 0.0022(18)
N1 0.021(2) 0.030(2) 0.027(2) 0.001(2) -0.003(2) -0.002(2)
N2 0.024(3) 0.031(3) 0.028(3) -0.005(2) 0.003(2) 0.000(2)
N3 0.019(2) 0.023(2) 0.022(2) 0.002(2) 0.0015(19) -0.002(2)
O1 0.026(2) 0.025(2) 0.022(2) 0.0001(18) 0.0038(17) -0.0024(19)
O2 0.025(2) 0.027(2) 0.022(2) 0.0021(17) 0.0011(19) -0.0007(17)
Pt1 0.01820(10) 0.01855(9) 0.01799(10) 0.00029(11) 0.00184(12) 0.00074(5)
Cl1 0.0202(6) 0.0238(6) 0.0390(9) 0.0035(5) 0.0009(5) -0.0008(5)
C23 0.020(3) 0.016(2) 0.043(4) -0.001(2) 0.002(2) -0.004(2)
C24 0.019(3) 0.018(2) 0.045(4) 0.000(2) 0.006(3) 0.002(2)
C25 0.023(3) 0.023(3) 0.038(3) 0.002(2) 0.001(2) -0.001(2)
C26 0.028(3) 0.031(3) 0.041(4) -0.004(3) 0.006(3) -0.001(2)
C27 0.028(3) 0.051(5) 0.043(4) 0.009(4) 0.005(3) -0.005(3)
C28 0.019(2) 0.0172(18) 0.041(3) 0.003(3) 0.007(3) -0.0004(16)
C29 0.025(3) 0.027(3) 0.047(4) 0.004(3) 0.011(3) -0.002(3)
C30 0.020(3) 0.026(2) 0.029(3) -0.001(2) 0.001(2) 0.001(2)
C31 0.022(3) 0.035(3) 0.043(4) 0.004(3) 0.007(3) -0.004(3)
C32 0.026(3) 0.063(5) 0.048(5) 0.003(4) 0.008(3) 0.015(4)
C33 0.023(2) 0.018(2) 0.033(3) 0.000(2) -0.002(2) -0.001(2)
C34 0.026(3) 0.025(3) 0.037(3) -0.007(3) 0.000(3) 0.001(3)
C35 0.036(3) 0.022(3) 0.041(4) -0.004(3) -0.013(3) 0.002(3)
C36 0.046(4) 0.043(4) 0.037(4) 0.001(3) -0.015(3) -0.001(4)
C37 0.065(6) 0.058(6) 0.039(5) 0.014(4) -0.004(5) -0.004(5)
C38 0.022(3) 0.017(2) 0.032(3) 0.000(2) -0.002(2) 0.000(2)
C39 0.029(3) 0.024(3) 0.036(4) 0.004(2) -0.002(3) -0.001(2)
C40 0.036(3) 0.028(3) 0.033(3) 0.008(3) -0.005(3) -0.001(3)
C41 0.036(4) 0.049(4) 0.031(4) 0.015(3) 0.003(3) 0.004(3)
C42 0.062(7) 0.097(9) 0.040(5) 0.022(5) -0.021(5) -0.022(6)
N4 0.014(2) 0.018(2) 0.036(3) -0.0007(18) -0.0009(16) -0.0015(14)

_geom_special_details            
;
 All esds (except the esd in the dihedral angle between two l.s. planes)
 are estimated using the full covariance matrix.  The cell esds are taken
 into account individually in the estimation of esds in distances, angles
 and torsion angles; correlations between esds in cell parameters are only
 used when they are defined by crystal symmetry.  An approximate (isotropic)
 treatment of cell esds is used for estimating esds involving l.s. planes.
;

loop_
_geom_bond_atom_site_label_1
_geom_bond_atom_site_label_2
_geom_bond_distance
_geom_bond_site_symmetry_2
_geom_bond_publ_flag
C1 N1 1.350(9) . ?
C1 C2 1.374(11) . ?
C1 H1 0.9500 . ?
C2 C3 1.405(11) . ?
C2 H2 0.9500 . ?
C3 C4 1.387(10) . ?
C3 H3 0.9500 . ?
C4 N1 1.365(9) . ?
C4 C5 1.458(9) . ?
C5 O2 1.275(8) . ?
C5 C6 1.403(9) . ?
C6 C7 1.376(9) . ?
C6 H6 0.9500 . ?
C7 O1 1.291(8) . ?
C7 C8 1.470(9) . ?
C8 N2 1.362(9) . ?
C8 C9 1.398(10) . ?
C9 C10 1.432(11) . ?
C9 H9 0.9500 . ?
C10 C11 1.368(11) . ?
C10 H10 0.9500 . ?
C11 N2 1.356(9) . ?
C11 H11 0.9500 . ?
C12 N3 1.350(8) . ?
C12 C13 1.378(9) . ?
C12 H12 0.9500 . ?
C13 C14 1.380(11) . ?
C13 H13 0.9500 . ?
C14 C15 1.377(11) . ?
C14 H14 0.9500 . ?
C15 C16 1.403(9) . ?
C15 H15 0.9500 . ?
C16 N3 1.379(9) . ?
C16 C17 1.447(10) . ?
C17 C18 1.404(10) . ?
C17 C22 1.411(9) . ?
C18 C19 1.393(11) . ?
C18 H18 0.9500 . ?
C19 C20 1.383(12) . ?
C19 H19 0.9500 . ?
C20 C21 1.384(10) . ?
C20 H20 0.9500 . ?
C21 C22 1.399(10) . ?
C21 H21 0.9500 . ?
C22 Pt1 1.963(7) . ?
N1 H1A 0.8800 . ?
N2 H2A 0.8800 . ?
N3 Pt1 1.975(6) . ?
O1 Pt1 2.010(5) . ?
O2 Pt1 2.080(6) . ?
C23 C24 1.520(9) . ?
C23 N4 1.521(8) . ?
C23 H23 0.9900 . ?
C23 H23A 0.9900 . ?
C24 C25 1.533(9) . ?
C24 H24 0.9900 . ?
C24 H24A 0.9900 . ?
C25 C26 1.510(10) . ?
C25 H25 0.9900 . ?
C25 H25A 0.9900 . ?
C26 C27 1.511(11) . ?
C26 H26 0.9900 . ?
C26 H26A 0.9900 . ?
C27 H27 0.9800 . ?
C27 H27A 0.9800 . ?
C27 H27B 0.9800 . ?
C28 N4 1.511(8) . ?
C28 C29 1.533(9) . ?
C28 H28 0.9900 . ?
C28 H28A 0.9900 . ?
C29 C30 1.517(10) . ?
C29 H29 0.9900 . ?
C29 H29A 0.9900 . ?
C30 C31 1.525(9) . ?
C30 H30 0.9900 . ?
C30 H30A 0.9900 . ?
C31 C32 1.515(11) . ?
C31 H31 0.9900 . ?
C31 H31A 0.9900 . ?
C32 H32 0.9800 . ?
C32 H32A 0.9800 . ?
C32 H32B 0.9800 . ?
C33 N4 1.516(9) . ?
C33 C34 1.540(10) . ?
C33 H33 0.9900 . ?
C33 H33A 0.9900 . ?
C34 C35 1.532(10) . ?
C34 H34 0.9900 . ?
C34 H34A 0.9900 . ?
C35 C36 1.518(11) . ?
C35 H35 0.9900 . ?
C35 H35A 0.9900 . ?
C36 C37 1.524(16) . ?
C36 H36 0.9900 . ?
C36 H36A 0.9900 . ?
C37 H37 0.9800 . ?
C37 H37A 0.9800 . ?
C37 H37B 0.9800 . ?
C38 C39 1.522(10) . ?
C38 N4 1.524(9) . ?
C38 H38 0.9900 . ?
C38 H38A 0.9900 . ?
C39 C40 1.524(11) . ?
C39 H39 0.9900 . ?
C39 H39A 0.9900 . ?
C40 C41 1.512(10) . ?
C40 H40 0.9900 . ?
C40 H40A 0.9900 . ?
C41 C42 1.530(15) . ?
C41 H41 0.9900 . ?
C41 H41A 0.9900 . ?
C42 H42 0.9800 . ?
C42 H42A 0.9800 . ?
C42 H42B 0.9800 . ?

loop_
_geom_angle_atom_site_label_1
_geom_angle_atom_site_label_2
_geom_angle_atom_site_label_3
_geom_angle
_geom_angle_site_symmetry_1
_geom_angle_site_symmetry_3
_geom_angle_publ_flag
N1 C1 C2 108.0(7) . . ?
N1 C1 H1 126.0 . . ?
C2 C1 H1 126.0 . . ?
C1 C2 C3 107.7(7) . . ?
C1 C2 H2 126.2 . . ?
C3 C2 H2 126.2 . . ?
C4 C3 C2 106.8(7) . . ?
C4 C3 H3 126.6 . . ?
C2 C3 H3 126.6 . . ?
N1 C4 C3 107.5(6) . . ?
N1 C4 C5 121.5(6) . . ?
C3 C4 C5 130.8(6) . . ?
O2 C5 C6 125.2(6) . . ?
O2 C5 C4 115.4(6) . . ?
C6 C5 C4 119.3(6) . . ?
C7 C6 C5 127.0(6) . . ?
C7 C6 H6 116.5 . . ?
C5 C6 H6 116.5 . . ?
O1 C7 C6 128.0(6) . . ?
O1 C7 C8 113.2(6) . . ?
C6 C7 C8 118.8(6) . . ?
N2 C8 C9 107.9(6) . . ?
N2 C8 C7 122.0(6) . . ?
C9 C8 C7 130.1(7) . . ?
C8 C9 C10 106.0(7) . . ?
C8 C9 H9 127.0 . . ?
C10 C9 H9 127.0 . . ?
C11 C10 C9 107.5(6) . . ?
C11 C10 H10 126.3 . . ?
C9 C10 H10 126.3 . . ?
N2 C11 C10 108.5(7) . . ?
N2 C11 H11 125.7 . . ?
C10 C11 H11 125.7 . . ?
N3 C12 C13 121.1(7) . . ?
N3 C12 H12 119.4 . . ?
C13 C12 H12 119.4 . . ?
C14 C13 C12 120.3(7) . . ?
C14 C13 H13 119.8 . . ?
C12 C13 H13 119.8 . . ?
C15 C14 C13 119.0(6) . . ?
C15 C14 H14 120.5 . . ?
C13 C14 H14 120.5 . . ?
C14 C15 C16 120.1(6) . . ?
C14 C15 H15 119.9 . . ?
C16 C15 H15 119.9 . . ?
N3 C16 C15 119.5(6) . . ?
N3 C16 C17 113.1(5) . . ?
C15 C16 C17 127.4(6) . . ?
C18 C17 C22 121.5(6) . . ?
C18 C17 C16 124.0(6) . . ?
C22 C17 C16 114.5(6) . . ?
C19 C18 C17 119.0(7) . . ?
C19 C18 H18 120.5 . . ?
C17 C18 H18 120.5 . . ?
C20 C19 C18 120.1(7) . . ?
C20 C19 H19 120.0 . . ?
C18 C19 H19 120.0 . . ?
C21 C20 C19 120.5(7) . . ?
C21 C20 H20 119.7 . . ?
C19 C20 H20 119.7 . . ?
C20 C21 C22 121.5(7) . . ?
C20 C21 H21 119.2 . . ?
C22 C21 H21 119.2 . . ?
C21 C22 C17 117.2(6) . . ?
C21 C22 Pt1 128.3(5) . . ?
C17 C22 Pt1 114.4(5) . . ?
C1 N1 C4 110.0(6) . . ?
C1 N1 H1A 125.0 . . ?
C4 N1 H1A 125.0 . . ?
C11 N2 C8 110.1(6) . . ?
C11 N2 H2A 124.9 . . ?
C8 N2 H2A 124.9 . . ?
C12 N3 C16 119.9(6) . . ?
C12 N3 Pt1 123.8(5) . . ?
C16 N3 Pt1 116.1(4) . . ?
C7 O1 Pt1 123.3(4) . . ?
C5 O2 Pt1 123.7(5) . . ?
C22 Pt1 N3 81.6(3) . . ?
C22 Pt1 O1 93.8(3) . . ?
N3 Pt1 O1 175.1(2) . . ?
C22 Pt1 O2 173.1(2) . . ?
N3 Pt1 O2 92.5(2) . . ?
O1 Pt1 O2 91.8(2) . . ?
C24 C23 N4 116.0(5) . . ?
C24 C23 H23 108.3 . . ?
N4 C23 H23 108.3 . . ?
C24 C23 H23A 108.3 . . ?
N4 C23 H23A 108.3 . . ?
H23 C23 H23A 107.4 . . ?
C23 C24 C25 109.2(5) . . ?
C23 C24 H24 109.8 . . ?
C25 C24 H24 109.8 . . ?
C23 C24 H24A 109.8 . . ?
C25 C24 H24A 109.8 . . ?
H24 C24 H24A 108.3 . . ?
C26 C25 C24 112.8(5) . . ?
C26 C25 H25 109.0 . . ?
C24 C25 H25 109.0 . . ?
C26 C25 H25A 109.0 . . ?
C24 C25 H25A 109.0 . . ?
H25 C25 H25A 107.8 . . ?
C25 C26 C27 112.6(6) . . ?
C25 C26 H26 109.1 . . ?
C27 C26 H26 109.1 . . ?
C25 C26 H26A 109.1 . . ?
C27 C26 H26A 109.1 . . ?
H26 C26 H26A 107.8 . . ?
C26 C27 H27 109.5 . . ?
C26 C27 H27A 109.5 . . ?
H27 C27 H27A 109.5 . . ?
C26 C27 H27B 109.5 . . ?
H27 C27 H27B 109.5 . . ?
H27A C27 H27B 109.5 . . ?
N4 C28 C29 115.9(5) . . ?
N4 C28 H28 108.3 . . ?
C29 C28 H28 108.3 . . ?
N4 C28 H28A 108.3 . . ?
C29 C28 H28A 108.3 . . ?
H28 C28 H28A 107.4 . . ?
C30 C29 C28 110.3(6) . . ?
C30 C29 H29 109.6 . . ?
C28 C29 H29 109.6 . . ?
C30 C29 H29A 109.6 . . ?
C28 C29 H29A 109.6 . . ?
H29 C29 H29A 108.1 . . ?
C29 C30 C31 112.0(6) . . ?
C29 C30 H30 109.2 . . ?
C31 C30 H30 109.2 . . ?
C29 C30 H30A 109.2 . . ?
C31 C30 H30A 109.2 . . ?
H30 C30 H30A 107.9 . . ?
C32 C31 C30 112.1(7) . . ?
C32 C31 H31 109.2 . . ?
C30 C31 H31 109.2 . . ?
C32 C31 H31A 109.2 . . ?
C30 C31 H31A 109.2 . . ?
H31 C31 H31A 107.9 . . ?
C31 C32 H32 109.5 . . ?
C31 C32 H32A 109.5 . . ?
H32 C32 H32A 109.5 . . ?
C31 C32 H32B 109.5 . . ?
H32 C32 H32B 109.5 . . ?
H32A C32 H32B 109.5 . . ?
N4 C33 C34 115.0(5) . . ?
N4 C33 H33 108.5 . . ?
C34 C33 H33 108.5 . . ?
N4 C33 H33A 108.5 . . ?
C34 C33 H33A 108.5 . . ?
H33 C33 H33A 107.5 . . ?
C35 C34 C33 107.2(5) . . ?
C35 C34 H34 110.3 . . ?
C33 C34 H34 110.3 . . ?
C35 C34 H34A 110.3 . . ?
C33 C34 H34A 110.3 . . ?
H34 C34 H34A 108.5 . . ?
C36 C35 C34 114.1(6) . . ?
C36 C35 H35 108.7 . . ?
C34 C35 H35 108.7 . . ?
C36 C35 H35A 108.7 . . ?
C34 C35 H35A 108.7 . . ?
H35 C35 H35A 107.6 . . ?
C35 C36 C37 113.4(8) . . ?
C35 C36 H36 108.9 . . ?
C37 C36 H36 108.9 . . ?
C35 C36 H36A 108.9 . . ?
C37 C36 H36A 108.9 . . ?
H36 C36 H36A 107.7 . . ?
C36 C37 H37 109.5 . . ?
C36 C37 H37A 109.5 . . ?
H37 C37 H37A 109.5 . . ?
C36 C37 H37B 109.5 . . ?
H37 C37 H37B 109.5 . . ?
H37A C37 H37B 109.5 . . ?
C39 C38 N4 115.1(5) . . ?
C39 C38 H38 108.5 . . ?
N4 C38 H38 108.5 . . ?
C39 C38 H38A 108.5 . . ?
N4 C38 H38A 108.5 . . ?
H38 C38 H38A 107.5 . . ?
C38 C39 C40 110.4(5) . . ?
C38 C39 H39 109.6 . . ?
C40 C39 H39 109.6 . . ?
C38 C39 H39A 109.6 . . ?
C40 C39 H39A 109.6 . . ?
H39 C39 H39A 108.1 . . ?
C41 C40 C39 112.3(6) . . ?
C41 C40 H40 109.2 . . ?
C39 C40 H40 109.2 . . ?
C41 C40 H40A 109.2 . . ?
C39 C40 H40A 109.2 . . ?
H40 C40 H40A 107.9 . . ?
C40 C41 C42 113.1(8) . . ?
C40 C41 H41 109.0 . . ?
C42 C41 H41 109.0 . . ?
C40 C41 H41A 109.0 . . ?
C42 C41 H41A 109.0 . . ?
H41 C41 H41A 107.8 . . ?
C41 C42 H42 109.5 . . ?
C41 C42 H42A 109.5 . . ?
H42 C42 H42A 109.5 . . ?
C41 C42 H42B 109.5 . . ?
H42 C42 H42B 109.5 . . ?
H42A C42 H42B 109.5 . . ?
C28 N4 C33 112.2(6) . . ?
C28 N4 C23 106.5(4) . . ?
C33 N4 C23 111.3(5) . . ?
C28 N4 C38 111.1(5) . . ?
C33 N4 C38 105.8(5) . . ?
C23 N4 C38 109.9(6) . . ?

loop_
_geom_torsion_atom_site_label_1
_geom_torsion_atom_site_label_2
_geom_torsion_atom_site_label_3
_geom_torsion_atom_site_label_4
_geom_torsion
_geom_torsion_site_symmetry_1
_geom_torsion_site_symmetry_2
_geom_torsion_site_symmetry_3
_geom_torsion_site_symmetry_4
_geom_torsion_publ_flag
N1 C1 C2 C3 -1.3(9) . . . . ?
C1 C2 C3 C4 1.0(9) . . . . ?
C2 C3 C4 N1 -0.3(8) . . . . ?
C2 C3 C4 C5 -174.4(7) . . . . ?
N1 C4 C5 O2 -2.4(9) . . . . ?
C3 C4 C5 O2 171.0(7) . . . . ?
N1 C4 C5 C6 177.5(6) . . . . ?
C3 C4 C5 C6 -9.1(11) . . . . ?
O2 C5 C6 C7 -0.9(11) . . . . ?
C4 C5 C6 C7 179.2(6) . . . . ?
C5 C6 C7 O1 -3.3(11) . . . . ?
C5 C6 C7 C8 174.6(6) . . . . ?
O1 C7 C8 N2 11.3(8) . . . . ?
C6 C7 C8 N2 -166.9(6) . . . . ?
O1 C7 C8 C9 -166.8(7) . . . . ?
C6 C7 C8 C9 15.0(10) . . . . ?
N2 C8 C9 C10 0.6(8) . . . . ?
C7 C8 C9 C10 178.9(6) . . . . ?
C8 C9 C10 C11 0.3(9) . . . . ?
C9 C10 C11 N2 -1.2(9) . . . . ?
N3 C12 C13 C14 0.0(11) . . . . ?
C12 C13 C14 C15 0.9(11) . . . . ?
C13 C14 C15 C16 -0.9(11) . . . . ?
C14 C15 C16 N3 0.2(10) . . . . ?
C14 C15 C16 C17 -179.8(6) . . . . ?
N3 C16 C17 C18 179.3(6) . . . . ?
C15 C16 C17 C18 -0.7(10) . . . . ?
N3 C16 C17 C22 -0.1(7) . . . . ?
C15 C16 C17 C22 179.9(6) . . . . ?
C22 C17 C18 C19 1.8(9) . . . . ?
C16 C17 C18 C19 -177.5(6) . . . . ?
C17 C18 C19 C20 -3.4(11) . . . . ?
C18 C19 C20 C21 2.2(11) . . . . ?
C19 C20 C21 C22 0.6(11) . . . . ?
C20 C21 C22 C17 -2.1(9) . . . . ?
C20 C21 C22 Pt1 174.0(5) . . . . ?
C18 C17 C22 C21 0.9(8) . . . . ?
C16 C17 C22 C21 -179.7(5) . . . . ?
C18 C17 C22 Pt1 -175.7(5) . . . . ?
C16 C17 C22 Pt1 3.7(6) . . . . ?
C2 C1 N1 C4 1.1(9) . . . . ?
C3 C4 N1 C1 -0.5(8) . . . . ?
C5 C4 N1 C1 174.3(6) . . . . ?
C10 C11 N2 C8 1.7(8) . . . . ?
C9 C8 N2 C11 -1.4(8) . . . . ?
C7 C8 N2 C11 -179.9(6) . . . . ?
C13 C12 N3 C16 -0.7(10) . . . . ?
C13 C12 N3 Pt1 -176.1(5) . . . . ?
C15 C16 N3 C12 0.6(9) . . . . ?
C17 C16 N3 C12 -179.4(6) . . . . ?
C15 C16 N3 Pt1 176.4(5) . . . . ?
C17 C16 N3 Pt1 -3.6(7) . . . . ?
C6 C7 O1 Pt1 -1.9(9) . . . . ?
C8 C7 O1 Pt1 -179.8(4) . . . . ?
C6 C5 O2 Pt1 8.9(9) . . . . ?
C4 C5 O2 Pt1 -171.2(4) . . . . ?
N4 C23 C24 C25 179.6(6) . . . . ?
C23 C24 C25 C26 -179.1(7) . . . . ?
C24 C25 C26 C27 177.0(7) . . . . ?
N4 C28 C29 C30 164.3(7) . . . . ?
C28 C29 C30 C31 173.2(7) . . . . ?
C29 C30 C31 C32 179.6(7) . . . . ?
N4 C33 C34 C35 170.7(6) . . . . ?
C33 C34 C35 C36 171.5(7) . . . . ?
C34 C35 C36 C37 -76.4(10) . . . . ?
N4 C38 C39 C40 176.3(6) . . . . ?
C38 C39 C40 C41 178.3(6) . . . . ?
C39 C40 C41 C42 175.3(8) . . . . ?
C29 C28 N4 C33 57.0(9) . . . . ?
C29 C28 N4 C23 179.0(7) . . . . ?
C29 C28 N4 C38 -61.3(9) . . . . ?
C34 C33 N4 C28 53.0(7) . . . . ?
C34 C33 N4 C23 -66.3(7) . . . . ?
C34 C33 N4 C38 174.4(5) . . . . ?
C24 C23 N4 C28 175.2(7) . . . . ?
C24 C23 N4 C33 -62.2(8) . . . . ?
C24 C23 N4 C38 54.7(7) . . . . ?
C39 C38 N4 C28 -60.0(7) . . . . ?
C39 C38 N4 C33 177.9(5) . . . . ?
C39 C38 N4 C23 57.6(7) . . . . ?

_refine_diff_density_max         1.436
_refine_diff_density_min         -1.209
_refine_diff_density_rms         0.230

_shelx_res_file                  
;

    mo_211203_ymu_16_1_0m_d.res created by SHELXL-2014/7

TITL mo_211203_ymu_16_1_0m_d.res in Pca2(1)
REM  Yadorkari-X generated
CELL 0.71073 21.4368 8.3346 22.6552 90.0000 90.0000 90.0000
ZERR 4.0 0.0033 0.0012 0.0036 0.0000 0.0000 0.0000
LATT -1
SYMM -X, -Y, 1/2+Z
SYMM 1/2-X, +Y, 1/2+Z
SYMM 1/2+X, -Y, +Z
REM  SPGR Pca21 orthorhombic
SFAC C H Cl N O Pt
UNIT 168 244 4 16 8 4
SIZE 0.50 0.20 0.10
TEMP -183.0
L.S. 10
FMAP 2
PLAN -20
ACTA
CONF
LIST 4
BOND $H
OMIT    2    0   -1
OMIT    2    0    1
TWIN

WGHT    0.083500
BASF   0.11782
FVAR       0.17303
C1    1   -0.034018    0.174809    0.332182    11.00000    0.02523    0.03628 =
         0.03675    0.00125   -0.01062    0.00027
AFIX  43
H1    2   -0.077594    0.157771    0.336535    11.00000   -1.20000
AFIX   0
C2    1   -0.005275    0.247379    0.285028    11.00000    0.03895    0.04013 =
         0.03210    0.00476   -0.00739    0.00292
AFIX  43
H2    2   -0.025284    0.287574    0.250659    11.00000   -1.20000
AFIX   0
C3    1    0.059078    0.251441    0.296798    11.00000    0.03186    0.03246 =
         0.03098    0.00045   -0.00330    0.00249
AFIX  43
H3    2    0.090567    0.296098    0.272289    11.00000   -1.20000
AFIX   0
C4    1    0.067786    0.177743    0.351060    11.00000    0.02222    0.02433 =
         0.02512   -0.00038   -0.00238    0.00264
C5    1    0.123666    0.159431    0.387112    11.00000    0.02394    0.02029 =
         0.02266   -0.00324   -0.00248    0.00311
C6    1    0.181807    0.202359    0.363514    11.00000    0.02811    0.02585 =
         0.02071    0.00244    0.00182    0.00125
AFIX  43
H6    2    0.181882    0.240931    0.324055    11.00000   -1.20000
AFIX   0
C7    1    0.238765    0.194583    0.391407    11.00000    0.02755    0.01708 =
         0.02013   -0.00323    0.00249   -0.00254
C8    1    0.295381    0.231672    0.357397    11.00000    0.02304    0.02654 =
         0.02248   -0.00709    0.00539   -0.00328
C9    1    0.302102    0.307408    0.302712    11.00000    0.03716    0.03476 =
         0.02441   -0.00071    0.00489   -0.00260
AFIX  43
H9    2    0.269698    0.346498    0.277984    11.00000   -1.20000
AFIX   0
C10   1    0.367827    0.314035    0.291577    11.00000    0.03734    0.03957 =
         0.02685    0.00133    0.01122   -0.00826
AFIX  43
H10   2    0.387398    0.359279    0.257838    11.00000   -1.20000
AFIX   0
C11   1    0.397261    0.243301    0.338409    11.00000    0.02550    0.04077 =
         0.02879    0.00116    0.00988   -0.00261
AFIX  43
H11   2    0.441026    0.229181    0.342471    11.00000   -1.20000
AFIX   0
C12   1    0.060881    0.021065    0.556177    11.00000    0.02144    0.02830 =
         0.03176    0.00356    0.00051   -0.00158
AFIX  43
H12   2    0.045681    0.021486    0.516788    11.00000   -1.20000
AFIX   0
C13   1    0.019887   -0.003832    0.602142    11.00000    0.02714    0.03479 =
         0.03122    0.00519    0.01188   -0.00328
AFIX  43
H13   2   -0.023150   -0.020299    0.594180    11.00000   -1.20000
AFIX   0
C14   1    0.041049   -0.004960    0.659684    11.00000    0.02704    0.03127 =
         0.03211    0.00628    0.00986    0.00742
AFIX  43
H14   2    0.012988   -0.023537    0.691411    11.00000   -1.20000
AFIX   0
C15   1    0.103444    0.021248    0.670398    11.00000    0.03784    0.03088 =
         0.02192   -0.00089    0.00751    0.00819
AFIX  43
H15   2    0.118572    0.022392    0.709810    11.00000   -1.20000
AFIX   0
C16   1    0.144744    0.046277    0.623222    11.00000    0.02447    0.02197 =
         0.02350   -0.00025    0.00508    0.00488
C17   1    0.211225    0.074880    0.626475    11.00000    0.02035    0.02361 =
         0.02171    0.00154    0.00257    0.00543
C18   1    0.244919    0.083520    0.679541    11.00000    0.02919    0.03277 =
         0.02154   -0.00060    0.00270    0.00500
AFIX  43
H18   2    0.224667    0.066176    0.716289    11.00000   -1.20000
AFIX   0
C19   1    0.308472    0.117895    0.677498    11.00000    0.02919    0.03402 =
         0.02872   -0.00277   -0.00713    0.00723
AFIX  43
H19   2    0.331396    0.129828    0.713115    11.00000   -1.20000
AFIX   0
C20   1    0.338252    0.134682    0.623691    11.00000    0.02190    0.02653 =
         0.03351   -0.00113    0.00182    0.00609
AFIX  43
H20   2    0.381888    0.154326    0.622546    11.00000   -1.20000
AFIX   0
C21   1    0.304990    0.123090    0.571504    11.00000    0.02524    0.02049 =
         0.02660    0.00172    0.00037    0.00546
AFIX  43
H21   2    0.326383    0.133976    0.535000    11.00000   -1.20000
AFIX   0
C22   1    0.240593    0.095715    0.571251    11.00000    0.01975    0.01266 =
         0.02255    0.00038    0.00203    0.00218
N1    4    0.010529    0.131924    0.371269    11.00000    0.02118    0.02975 =
         0.02718    0.00111   -0.00284   -0.00248
AFIX  43
H1A   2    0.003645    0.081808    0.404832    11.00000   -1.20000
AFIX   0
N2    4    0.353467    0.196723    0.378064    11.00000    0.02448    0.03056 =
         0.02752   -0.00490    0.00322   -0.00035
AFIX  43
H2A   2    0.361427    0.150621    0.412187    11.00000   -1.20000
AFIX   0
N3    4    0.122289    0.044868    0.566188    11.00000    0.01938    0.02326 =
         0.02243    0.00234    0.00154   -0.00186
O1    5    0.250286    0.153357    0.445255    11.00000    0.02603    0.02493 =
         0.02187    0.00014    0.00376   -0.00244
O2    5    0.114713    0.103667    0.438833    11.00000    0.02524    0.02744 =
         0.02247    0.00213    0.00107   -0.00070
PT1   6    0.183423    0.094421    0.503583    11.00000    0.01820    0.01855 =
         0.01799    0.00029    0.00184    0.00074
CL1   3    0.428461    0.006067    0.474454    11.00000    0.02020    0.02383 =
         0.03904    0.00345    0.00087   -0.00081
C23   1    0.261318    0.515346    0.541139    11.00000    0.01981    0.01551 =
         0.04293   -0.00141    0.00160   -0.00412
AFIX  23
H23   2    0.244000    0.457378    0.506697    11.00000   -1.20000
H23A  2    0.275465    0.433748    0.569935    11.00000   -1.20000
AFIX   0
C24   1    0.209135    0.612170    0.569282    11.00000    0.01874    0.01820 =
         0.04532   -0.00038    0.00637    0.00243
AFIX  23
H24   2    0.193626    0.693510    0.541019    11.00000   -1.20000
H24A  2    0.224996    0.668644    0.604675    11.00000   -1.20000
AFIX   0
C25   1    0.155958    0.498751    0.586748    11.00000    0.02309    0.02257 =
         0.03795    0.00211    0.00051   -0.00128
AFIX  23
H25   2    0.141384    0.440729    0.551199    11.00000   -1.20000
H25A  2    0.172053    0.418249    0.615041    11.00000   -1.20000
AFIX   0
C26   1    0.101392    0.585363    0.614345    11.00000    0.02846    0.03085 =
         0.04091   -0.00376    0.00648   -0.00144
AFIX  23
H26   2    0.086695    0.669814    0.586942    11.00000   -1.20000
H26A  2    0.115424    0.638498    0.651103    11.00000   -1.20000
AFIX   0
C27   1    0.047746    0.474241    0.628510    11.00000    0.02846    0.05074 =
         0.04266    0.00930    0.00456   -0.00460
AFIX 137
H27   2    0.029774    0.433053    0.591735    11.00000   -1.50000
H27A  2    0.015760    0.533188    0.650531    11.00000   -1.50000
H27B  2    0.062911    0.384414    0.652452    11.00000   -1.50000
AFIX   0
C28   1    0.365295    0.489289    0.499438    11.00000    0.01881    0.01717 =
         0.04079    0.00254    0.00660   -0.00039
AFIX  23
H28   2    0.345796    0.423840    0.467984    11.00000   -1.20000
H28A  2    0.375323    0.416322    0.532588    11.00000   -1.20000
AFIX   0
C29   1    0.426488    0.558605    0.475489    11.00000    0.02500    0.02718 =
         0.04732    0.00438    0.01132   -0.00175
AFIX  23
H29   2    0.419325    0.604716    0.435792    11.00000   -1.20000
H29A  2    0.441151    0.645686    0.501771    11.00000   -1.20000
AFIX   0
C30   1    0.475865    0.428660    0.471785    11.00000    0.02000    0.02570 =
         0.02920   -0.00147    0.00110    0.00118
AFIX  23
H30   2    0.458912    0.335964    0.449665    11.00000   -1.20000
H30A  2    0.486316    0.391697    0.512120    11.00000   -1.20000
AFIX   0
C31   1    0.535029    0.487804    0.441399    11.00000    0.02186    0.03463 =
         0.04269    0.00360    0.00728   -0.00362
AFIX  23
H31   2    0.524616    0.524057    0.400969    11.00000   -1.20000
H31A  2    0.551798    0.581006    0.463357    11.00000   -1.20000
AFIX   0
C32   1    0.584568    0.358525    0.438046    11.00000    0.02601    0.06281 =
         0.04806    0.00275    0.00817    0.01536
AFIX 137
H32   2    0.597658    0.328943    0.478038    11.00000   -1.50000
H32A  2    0.620584    0.398959    0.415943    11.00000   -1.50000
H32B  2    0.567513    0.264034    0.417988    11.00000   -1.50000
AFIX   0
C33   1    0.300524    0.730110    0.473129    11.00000    0.02281    0.01830 =
         0.03327   -0.00033   -0.00220   -0.00109
AFIX  23
H33   2    0.337073    0.799519    0.465285    11.00000   -1.20000
H33A  2    0.266675    0.799541    0.488337    11.00000   -1.20000
AFIX   0
C34   1    0.279031    0.655561    0.414374    11.00000    0.02565    0.02501 =
         0.03740   -0.00665   -0.00006    0.00128
AFIX  23
H34   2    0.314539    0.602741    0.394295    11.00000   -1.20000
H34A  2    0.246202    0.574331    0.421555    11.00000   -1.20000
AFIX   0
C35   1    0.253427    0.792263    0.376187    11.00000    0.03639    0.02208 =
         0.04126   -0.00359   -0.01296    0.00199
AFIX  23
H35   2    0.214893    0.834083    0.394720    11.00000   -1.20000
H35A  2    0.284328    0.880519    0.375534    11.00000   -1.20000
AFIX   0
C36   1    0.238845    0.743828    0.313072    11.00000    0.04559    0.04306 =
         0.03699    0.00141   -0.01463   -0.00131
AFIX  23
H36   2    0.210808    0.825092    0.295409    11.00000   -1.20000
H36A  2    0.216300    0.640168    0.313480    11.00000   -1.20000
AFIX   0
C37   1    0.296710    0.727302    0.274438    11.00000    0.06461    0.05793 =
         0.03904    0.01385   -0.00400   -0.00402
AFIX 137
H37   2    0.319171    0.829684    0.273518    11.00000   -1.50000
H37A  2    0.284210    0.697762    0.234273    11.00000   -1.50000
H37B  2    0.323949    0.643836    0.290685    11.00000   -1.50000
AFIX   0
C38   1    0.343665    0.709431    0.571788    11.00000    0.02191    0.01672 =
         0.03178    0.00042   -0.00158   -0.00010
AFIX  23
H38   2    0.380667    0.769254    0.557668    11.00000   -1.20000
H38A  2    0.311793    0.789283    0.583496    11.00000   -1.20000
AFIX   0
C39   1    0.362199    0.613297    0.626128    11.00000    0.02852    0.02444 =
         0.03588    0.00393   -0.00245   -0.00110
AFIX  23
H39   2    0.392587    0.529283    0.614836    11.00000   -1.20000
H39A  2    0.324925    0.559780    0.642801    11.00000   -1.20000
AFIX   0
C40   1    0.391077    0.722997    0.672496    11.00000    0.03570    0.02785 =
         0.03322    0.00821   -0.00471   -0.00136
AFIX  23
H40   2    0.428841    0.774225    0.655836    11.00000   -1.20000
H40A  2    0.361037    0.809017    0.682504    11.00000   -1.20000
AFIX   0
C41   1    0.408563    0.633359    0.728128    11.00000    0.03585    0.04946 =
         0.03123    0.01545    0.00325    0.00427
AFIX  23
H41   2    0.435683    0.541632    0.717530    11.00000   -1.20000
H41A  2    0.370220    0.589671    0.746429    11.00000   -1.20000
AFIX   0
C42   1    0.442467    0.738359    0.773266    11.00000    0.06165    0.09673 =
         0.03959    0.02157   -0.02123   -0.02152
AFIX 137
H42   2    0.483674    0.767575    0.757925    11.00000   -1.50000
H42A  2    0.447333    0.678866    0.810293    11.00000   -1.50000
H42B  2    0.418114    0.835908    0.780500    11.00000   -1.50000
AFIX   0
N4    4    0.317928    0.610448    0.520730    11.00000    0.01423    0.01757 =
         0.03610   -0.00075   -0.00093   -0.00151

HKLF 4 1 1 0 0 0 1 0 0 0 1

REM  mo_211203_ymu_16_1_0m_d.res in Pca2(1)
REM R1 =  0.0528 for   12627 Fo > 4sig(Fo)  and  0.0590 for all   14700 data
REM    456 parameters refined using      1 restraints

END

WGHT      0.0821      0.0000

REM Highest difference peak  1.436,  deepest hole -1.209,  1-sigma level  0.230
Q1    1   0.1841  0.1943  0.5235  11.00000  0.05    1.44
Q2    1   0.1836  0.1971  0.4839  11.00000  0.05    1.43
Q3    1   0.1114  0.0651  0.5037  11.00000  0.05    1.20
Q4    1   0.2199 -0.0019  0.5034  11.00000  0.05    1.01
Q5    1   0.1280  0.1725  0.4529  11.00000  0.05    0.99
Q6    1   0.1682 -0.0855  0.4685  11.00000  0.05    0.97
Q7    1   0.1288  0.1685  0.5566  11.00000  0.05    0.96
Q8    1   0.1062  0.1348  0.5043  11.00000  0.05    0.94
Q9    1   0.4689  0.3004  0.4057  11.00000  0.05    0.92
Q10   1   0.1835 -0.0076  0.5244  11.00000  0.05    0.91
Q11   1   0.3879  0.0160  0.4785  11.00000  0.05    0.91
Q12   1   0.4261  0.6714  0.5024  11.00000  0.05    0.90
Q13   1   0.0195 -0.0901  0.5703  11.00000  0.05    0.90
Q14   1   0.2013  0.1535  0.4429  11.00000  0.05    0.88
Q15   1   0.3172  0.6747  0.5035  11.00000  0.05    0.88
Q16   1   0.1649  0.2611  0.4649  11.00000  0.05    0.87
Q17   1   0.1634  0.2613  0.5430  11.00000  0.05    0.87
Q18   1   0.1679 -0.0847  0.5402  11.00000  0.05    0.86
Q19   1   0.0310  0.3017  0.1030  11.00000  0.05    0.85
Q20   1   0.2375  0.1498  0.5470  11.00000  0.05    0.85
;
_shelx_res_checksum              14636
####################################################################### 
# 
# This file contains crystal structure data downloaded from the 
# Cambridge Structural Database (CSD) hosted by the Cambridge 
# Crystallographic Data Centre (CCDC).
# 
# Full information about CCDC data access policies and citation 
# guidelines are available at http://www.ccdc.cam.ac.uk/access/V1 
# 
# Audit and citation data items may have been added by the CCDC. 
# Please retain this information to preserve the provenance of 
# this file and to allow appropriate attribution of the data. 
# 
#######################################################################

data_shelxl
_database_code_depnum_ccdc_archive 'CCDC 2158670'
loop_
_audit_author_name
_audit_author_address
'Yohei Haketa'
;Ritsumeikan University
Japan
;
_audit_update_record             
;
2022-03-15 deposited with the CCDC.	2023-12-04 downloaded from the CCDC.
;

_vrf_PLAT971_shelxl              
;
PROBLEM: 
Check Calcd Resid. Dens. 0.82Ang From Pt3 3.94 eA-3 
Check Calcd Resid. Dens. 0.63Ang From Pt2 3.92 eA-3 
Check Calcd Resid. Dens. 0.67Ang From Pt4 3.87 eA-3 

RESPONSE: The large peaks around Pt atom are the ghost peak 
derived from the ripple of fourier series truncation error.
;

_vrf_PLAT973_shelxl              
;
PROBLEM:
Check Calcd Resid. Dens. 0.67Ang From Pt4 3.87 eA-3 
Check Calcd Positive Resid. Density on Pt2 3.32 eA-3 
Check Calcd Positive Resid. Density on Pt4 3.05 eA-3
Check Calcd Positive Resid. Density on Pt3 2.75 eA-3 

RESPONSE: The large peaks around Pt atom are the ghost peak 
derived from the ripple of fourier series truncation error.
;

_audit_creation_method           SHELXL-2014/7
_shelx_SHELXL_version_number     2014/7
_chemical_name_systematic        ?
_chemical_name_common            ?
_chemical_melting_point          ?
_chemical_formula_moiety         
'C22 H15 F2 N3 O2 Pt, C16 H36 N, 0.836(C2 H4 Cl2), Cl'
_chemical_formula_sum            'C39.67 H54.34 Cl2.67 F2 N4 O2 Pt'
_chemical_formula_weight         947.05

loop_
_atom_type_symbol
_atom_type_description
_atom_type_scat_dispersion_real
_atom_type_scat_dispersion_imag
_atom_type_scat_source
C C 0.0045 0.0022 'International Tables Vol C Tables 4.2.6.8 and 6.1.1.4'
H H 0.0000 0.0000 'International Tables Vol C Tables 4.2.6.8 and 6.1.1.4'
Cl Cl 0.1812 0.2072 'International Tables Vol C Tables 4.2.6.8 and 6.1.1.4'
F F 0.0231 0.0137 'International Tables Vol C Tables 4.2.6.8 and 6.1.1.4'
N N 0.0085 0.0044 'International Tables Vol C Tables 4.2.6.8 and 6.1.1.4'
O O 0.0146 0.0081 'International Tables Vol C Tables 4.2.6.8 and 6.1.1.4'
Pt Pt -3.3179 10.3664 'International Tables Vol C Tables 4.2.6.8 and 6.1.1.4'

_space_group_crystal_system      monoclinic
_space_group_IT_number           4
_space_group_name_H-M_alt        'P 21'
_space_group_name_Hall           'P 2yb'

_shelx_space_group_comment       
;
The symmetry employed for this shelxl refinement is uniquely defined
by the following loop, which should always be used as a source of
symmetry information in preference to the above space-group names.
They are only intended as comments.
;

loop_
_space_group_symop_operation_xyz
'x, y, z'
'-x, y+1/2, -z'

_cell_length_a                   16.8798(14)
_cell_length_b                   16.7488(14)
_cell_length_c                   29.324(3)
_cell_angle_alpha                90
_cell_angle_beta                 98.644(2)
_cell_angle_gamma                90
_cell_volume                     8196.2(12)
_cell_formula_units_Z            8
_cell_measurement_temperature    90(2)
_cell_measurement_reflns_used    102897
_cell_measurement_theta_min      0.801
_cell_measurement_theta_max      31.790

_exptl_crystal_description       block
_exptl_crystal_colour            yellow
_exptl_crystal_density_meas      'not measured'
_exptl_crystal_density_method    ?
_exptl_crystal_density_diffrn    1.535
_exptl_crystal_F_000             3822
_exptl_transmission_factor_min   ?
_exptl_transmission_factor_max   ?
_exptl_crystal_size_max          0.08
_exptl_crystal_size_mid          0.05
_exptl_crystal_size_min          0.02
_exptl_absorpt_coefficient_mu    5.074
_shelx_estimated_absorpt_T_min   0.687
_shelx_estimated_absorpt_T_max   0.905
_exptl_absorpt_correction_type   multi-scan
_exptl_absorpt_correction_T_min  0.639
_exptl_absorpt_correction_T_max  1.000
_exptl_absorpt_process_details   'ABSCOR (T.Higashi, 2001)'
_exptl_absorpt_special_details   ?
_diffrn_ambient_temperature      90(2)
_diffrn_radiation_wavelength     0.81082
_diffrn_radiation_type           Synchrotron
_diffrn_source                   'synchrotron radiation SPring-8 BL40XU'
_diffrn_radiation_monochromator  'Si(111) Channel Cut'
_diffrn_measurement_device_type  'DECTRIS EIGER X 1M'
_diffrn_measurement_method       'Shutterless \w scans'
_diffrn_detector_area_resol_mean 13.33
_diffrn_reflns_number            102897
_diffrn_reflns_av_unetI/netI     0.1048
_diffrn_reflns_av_R_equivalents  0.0832
_diffrn_reflns_limit_h_min       -21
_diffrn_reflns_limit_h_max       21
_diffrn_reflns_limit_k_min       -20
_diffrn_reflns_limit_k_max       21
_diffrn_reflns_limit_l_min       -38
_diffrn_reflns_limit_l_max       37
_diffrn_reflns_theta_min         0.801
_diffrn_reflns_theta_max         31.790
_diffrn_reflns_theta_full        29.110
_diffrn_measured_fraction_theta_max 0.983
_diffrn_measured_fraction_theta_full 0.999
_diffrn_reflns_Laue_measured_fraction_max 0.983
_diffrn_reflns_Laue_measured_fraction_full 0.999
_diffrn_reflns_point_group_measured_fraction_max 0.983
_diffrn_reflns_point_group_measured_fraction_full 1.000
_reflns_number_total             34372
_reflns_number_gt                31085
_reflns_threshold_expression     'I > 2\s(I)'
_reflns_Friedel_coverage         0.934
_reflns_Friedel_fraction_max     0.984
_reflns_Friedel_fraction_full    1.000

_reflns_special_details          
;
 Reflections were merged by SHELXL according to the crystal
 class for the calculation of statistics and refinement.
 
 _reflns_Friedel_fraction is defined as the number of unique
 Friedel pairs measured divided by the number that would be
 possible theoretically, ignoring centric projections and
 systematic absences.
;

_computing_data_collection       'Rapid Auto(Rigaku)'
_computing_cell_refinement       'Rapid Auto(Rigaku)'
_computing_data_reduction        'Rapid Auto(Rigaku)'
_computing_structure_solution    'SHELXT (Sheldrick, 2014)'
_computing_structure_refinement  'SHELXL-2014/7 (Sheldrick, 2014)'
_computing_molecular_graphics    ?
_computing_publication_material  ?
_refine_special_details          
;
 Refined as a 2-component inversion twin.
;
_refine_ls_structure_factor_coef Fsqd
_refine_ls_matrix_type           full
_refine_ls_weighting_scheme      calc
_refine_ls_weighting_details     
'w=1/[\s^2^(Fo^2^)+(0.0379P)^2^+27.2210P] where P=(Fo^2^+2Fc^2^)/3'
_atom_sites_solution_primary     ?
_atom_sites_solution_secondary   ?
_atom_sites_solution_hydrogens   geom
_refine_ls_hydrogen_treatment    constr
_refine_ls_extinction_method     none
_refine_ls_extinction_coef       .
_refine_ls_abs_structure_details 
;
 Refined as an inversion twin.
;
_refine_ls_abs_structure_Flack   0.472(7)
_chemical_absolute_configuration ?
_refine_ls_number_reflns         34372
_refine_ls_number_parameters     1888
_refine_ls_number_restraints     1
_refine_ls_R_factor_all          0.0653
_refine_ls_R_factor_gt           0.0593
_refine_ls_wR_factor_ref         0.1592
_refine_ls_wR_factor_gt          0.1523
_refine_ls_goodness_of_fit_ref   1.065
_refine_ls_restrained_S_all      1.065
_refine_ls_shift/su_max          0.001
_refine_ls_shift/su_mean         0.000

loop_
_atom_site_label
_atom_site_type_symbol
_atom_site_fract_x
_atom_site_fract_y
_atom_site_fract_z
_atom_site_U_iso_or_equiv
_atom_site_adp_type
_atom_site_occupancy
_atom_site_site_symmetry_order
_atom_site_calc_flag
_atom_site_refinement_flags_posn
_atom_site_refinement_flags_adp
_atom_site_refinement_flags_occupancy
_atom_site_disorder_assembly
_atom_site_disorder_group
Pt1 Pt 0.19917(3) 0.29321(3) 0.35229(2) 0.02844(12) Uani 1 1 d . . . . .
Pt2 Pt 0.31865(3) 0.79283(3) 0.64768(2) 0.02687(12) Uani 1 1 d . . . . .
Pt3 Pt 0.42890(3) 0.29826(3) 0.85215(2) 0.02734(12) Uani 1 1 d . . . . .
Pt4 Pt 0.04846(3) 0.81989(3) 0.14715(2) 0.02876(12) Uani 1 1 d . . . . .
Cl1 Cl -0.09559(16) 0.96727(18) -0.01634(10) 0.0266(6) Uani 1 1 d . . . . .
Cl2 Cl 0.59142(17) 0.44865(18) 1.01159(10) 0.0276(6) Uani 1 1 d . . . . .
Cl3 Cl 0.15072(17) 0.64271(19) 0.48606(10) 0.0272(6) Uani 1 1 d . . . . .
Cl4 Cl 0.34222(16) 1.14507(19) 0.51378(10) 0.0263(6) Uani 1 1 d . . . . .
F1 F 0.0636(5) 0.3107(5) 0.1740(3) 0.052(3) Uani 1 1 d . . . . .
F2 F 0.1930(7) 0.0728(6) 0.2252(3) 0.058(3) Uani 1 1 d . . . . .
F3 F 0.4750(5) 0.8119(6) 0.8223(3) 0.055(3) Uani 1 1 d . . . . .
F4 F 0.3078(8) 0.5897(8) 0.7818(3) 0.076(4) Uani 1 1 d . . . . .
F5 F 0.2751(5) 0.2745(6) 0.6773(2) 0.048(2) Uani 1 1 d . . . . .
F6 F 0.4272(7) 0.5038(6) 0.7189(3) 0.065(3) Uani 1 1 d . . . . .
F7 F 0.1904(6) 0.8053(6) 0.3245(3) 0.066(3) Uani 1 1 d . . . . .
F8 F 0.0412(7) 1.0324(6) 0.2764(3) 0.063(3) Uani 1 1 d . . . . .
N1 N 0.1166(6) 0.6012(7) 0.3783(4) 0.030(2) Uani 1 1 d . . . . .
H1 H 0.1317 0.6052 0.4083 0.036 Uiso 1 1 calc R U . . .
N2 N 0.2795(6) 0.3239(7) 0.5149(3) 0.027(2) Uani 1 1 d . . . . .
H2 H 0.2928 0.2791 0.5023 0.032 Uiso 1 1 calc R U . . .
N3 N 0.2499(6) 0.1843(7) 0.3569(3) 0.027(2) Uani 1 1 d . . . . .
N4 N 0.3892(6) 1.1015(7) 0.6184(4) 0.029(2) Uani 1 1 d . . . . .
H4 H 0.3668 1.1061 0.5894 0.035 Uiso 1 1 calc R U . . .
N5 N 0.2171(6) 0.8212(7) 0.4872(3) 0.025(2) Uani 1 1 d . . . . .
H5 H 0.2049 0.7769 0.5008 0.030 Uiso 1 1 calc R U . . .
N6 N 0.2599(7) 0.6900(7) 0.6462(3) 0.030(2) Uani 1 1 d . . . . .
N7 N 0.3629(6) -0.0111(6) 0.8813(4) 0.027(2) Uani 1 1 d . . . . .
H7 H 0.3846 -0.0144 0.9105 0.033 Uiso 1 1 calc R U . . .
N8 N 0.5250(5) 0.2719(6) 1.0138(3) 0.025(2) Uani 1 1 d . . . . .
H8 H 0.5361 0.3170 1.0007 0.030 Uiso 1 1 calc R U . . .
N9 N 0.4837(6) 0.4005(7) 0.8536(3) 0.027(2) Uani 1 1 d . . . . .
N10 N 0.1353(6) 0.5121(6) 0.1229(4) 0.025(2) Uani 1 1 d . . . . .
H10 H 0.1159 0.5054 0.0936 0.029 Uiso 1 1 calc R U . . .
N11 N -0.0320(5) 0.7886(8) -0.0155(3) 0.0256(19) Uani 1 1 d . . . . .
H11 H -0.0440 0.8339 -0.0030 0.031 Uiso 1 1 calc R U . . .
N12 N -0.0061(7) 0.9258(6) 0.1426(4) 0.030(2) Uani 1 1 d . . . . .
N13 N 0.6511(6) 0.9836(7) 0.9416(4) 0.029(2) Uani 1 1 d . . . . .
N14 N 0.1011(5) 0.1124(7) 0.5621(3) 0.024(2) Uani 1 1 d . . . . .
N15 N 0.4013(6) 0.6244(8) 0.4521(4) 0.041(3) Uani 1 1 d . . . . .
N16 N 0.1534(7) -0.0067(8) 0.9461(4) 0.037(3) Uani 1 1 d . . . . .
O1 O 0.1494(5) 0.4008(6) 0.3414(3) 0.030(2) Uani 1 1 d . . . . .
O2 O 0.2289(5) 0.3146(5) 0.4229(3) 0.0233(18) Uani 1 1 d . . . . .
O3 O 0.3758(5) 0.8979(5) 0.6551(3) 0.0288(19) Uani 1 1 d . . . . .
O4 O 0.2793(5) 0.8133(5) 0.5776(3) 0.026(2) Uani 1 1 d . . . . .
O5 O 0.3732(5) 0.1895(5) 0.8443(3) 0.0286(19) Uani 1 1 d . . . . .
O6 O 0.4671(5) 0.2773(5) 0.9220(3) 0.0259(19) Uani 1 1 d . . . . .
O7 O 0.1002(7) 0.7151(6) 0.1582(3) 0.040(2) Uani 1 1 d . . . . .
O8 O 0.0178(5) 0.7954(6) 0.0775(3) 0.0293(18) Uani 1 1 d . . . . .
C1 C 0.0854(7) 0.6619(9) 0.3496(5) 0.032(3) Uani 1 1 d . . . . .
H1A H 0.0758 0.7151 0.3585 0.038 Uiso 1 1 calc R U . . .
C2 C 0.0705(9) 0.6312(10) 0.3051(5) 0.042(4) Uani 1 1 d . . . . .
H2A H 0.0483 0.6596 0.2782 0.051 Uiso 1 1 calc R U . . .
C3 C 0.0938(9) 0.5515(9) 0.3072(5) 0.041(3) Uani 1 1 d . . . . .
H3 H 0.0917 0.5161 0.2817 0.049 Uiso 1 1 calc R U . . .
C4 C 0.1204(7) 0.5331(8) 0.3526(4) 0.028(3) Uani 1 1 d . . . . .
C5 C 0.1530(7) 0.4577(8) 0.3716(4) 0.027(3) Uani 1 1 d . . . . .
C6 C 0.1822(6) 0.4514(8) 0.4191(4) 0.021(2) Uani 1 1 d . . . . .
H6 H 0.1789 0.4978 0.4374 0.025 Uiso 1 1 calc R U . . .
C7 C 0.2161(6) 0.3825(8) 0.4421(4) 0.023(2) Uani 1 1 d . . . . .
C8 C 0.2401(7) 0.3859(8) 0.4918(4) 0.023(2) Uani 1 1 d . . . . .
C9 C 0.2323(7) 0.4470(8) 0.5224(4) 0.024(2) Uani 1 1 d . . . . .
H9 H 0.2083 0.4977 0.5153 0.029 Uiso 1 1 calc R U . . .
C10 C 0.2678(8) 0.4188(8) 0.5673(4) 0.029(3) Uani 1 1 d . . . . .
H10A H 0.2717 0.4469 0.5957 0.035 Uiso 1 1 calc R U . . .
C11 C 0.2952(7) 0.3419(9) 0.5605(4) 0.031(3) Uani 1 1 d . . . . .
H11A H 0.3208 0.3076 0.5840 0.038 Uiso 1 1 calc R U . . .
C12 C 0.2928(7) 0.1580(8) 0.3955(4) 0.028(3) Uani 1 1 d . . . . .
H12 H 0.2981 0.1911 0.4221 0.034 Uiso 1 1 calc R U . . .
C13 C 0.3304(9) 0.0841(9) 0.3987(5) 0.039(3) Uani 1 1 d . . . . .
H13 H 0.3607 0.0657 0.4267 0.047 Uiso 1 1 calc R U . . .
C14 C 0.3209(11) 0.0376(11) 0.3577(6) 0.055(4) Uani 1 1 d . . . . .
H14 H 0.3467 -0.0128 0.3574 0.066 Uiso 1 1 calc R U . . .
C15 C 0.2744(9) 0.0656(8) 0.3183(5) 0.039(3) Uani 1 1 d . . . . .
H15 H 0.2653 0.0329 0.2916 0.046 Uiso 1 1 calc R U . . .
C16 C 0.2412(8) 0.1398(9) 0.3174(5) 0.033(3) Uani 1 1 d . . . . .
C17 C 0.1935(9) 0.1802(9) 0.2786(5) 0.036(3) Uani 1 1 d . . . . .
C18 C 0.1715(10) 0.1496(9) 0.2343(5) 0.043(4) Uani 1 1 d . . . . .
C19 C 0.1307(10) 0.1908(10) 0.1995(5) 0.046(4) Uani 1 1 d . . . . .
H19 H 0.1181 0.1683 0.1695 0.055 Uiso 1 1 calc R U . . .
C20 C 0.1077(9) 0.2672(9) 0.2087(4) 0.039(3) Uani 1 1 d . . . . .
C21 C 0.1277(8) 0.3057(7) 0.2519(4) 0.037(3) Uani 1 1 d . . . . .
H21 H 0.1130 0.3596 0.2565 0.044 Uiso 1 1 calc R U . . .
C22 C 0.1702(8) 0.2601(9) 0.2877(4) 0.033(3) Uani 1 1 d . . . . .
C23 C 0.4218(7) 1.1619(9) 0.6464(4) 0.031(3) Uani 1 1 d . . . . .
H23 H 0.4245 1.2163 0.6375 0.037 Uiso 1 1 calc R U . . .
C24 C 0.4504(8) 1.1320(9) 0.6896(5) 0.038(3) Uani 1 1 d . . . . .
H24 H 0.4758 1.1613 0.7155 0.046 Uiso 1 1 calc R U . . .
C25 C 0.4345(8) 1.0501(9) 0.6877(5) 0.037(3) Uani 1 1 d . . . . .
H25 H 0.4468 1.0131 0.7123 0.044 Uiso 1 1 calc R U . . .
C26 C 0.3977(7) 1.0327(8) 0.6437(4) 0.027(3) Uani 1 1 d . . . . .
C27 C 0.3645(7) 0.9558(8) 0.6257(4) 0.027(3) Uani 1 1 d . . . . .
C28 C 0.3237(7) 0.9494(8) 0.5801(4) 0.022(2) Uani 1 1 d . . . . .
H28 H 0.3208 0.9970 0.5623 0.027 Uiso 1 1 calc R U . . .
C29 C 0.2873(8) 0.8824(8) 0.5578(4) 0.028(3) Uani 1 1 d . . . . .
C30 C 0.2578(6) 0.8835(7) 0.5088(4) 0.020(2) Uani 1 1 d . . . . .
C31 C 0.2620(7) 0.9443(8) 0.4772(4) 0.022(2) Uani 1 1 d . . . . .
H31 H 0.2855 0.9954 0.4833 0.026 Uiso 1 1 calc R U . . .
C32 C 0.2236(8) 0.9145(8) 0.4331(4) 0.032(3) Uani 1 1 d . . . . .
H32 H 0.2170 0.9416 0.4044 0.038 Uiso 1 1 calc R U . . .
C33 C 0.1980(7) 0.8370(9) 0.4418(4) 0.031(3) Uani 1 1 d . . . . .
H33 H 0.1715 0.8014 0.4193 0.037 Uiso 1 1 calc R U . . .
C34 C 0.2136(7) 0.6615(8) 0.6086(4) 0.030(3) Uani 1 1 d . . . . .
H34 H 0.2111 0.6900 0.5804 0.036 Uiso 1 1 calc R U . . .
C35 C 0.1690(8) 0.5916(9) 0.6094(5) 0.036(3) Uani 1 1 d . . . . .
H35 H 0.1360 0.5721 0.5826 0.043 Uiso 1 1 calc R U . . .
C36 C 0.1752(10) 0.5518(10) 0.6515(5) 0.046(4) Uani 1 1 d . . . . .
H36 H 0.1438 0.5054 0.6542 0.055 Uiso 1 1 calc R U . . .
C37 C 0.2259(10) 0.5788(10) 0.6889(6) 0.042(4) Uani 1 1 d . . . . .
H37 H 0.2334 0.5482 0.7164 0.050 Uiso 1 1 calc R U . . .
C38 C 0.2655(9) 0.6482(9) 0.6873(5) 0.036(3) Uani 1 1 d . . . . .
C39 C 0.3203(9) 0.6875(10) 0.7245(5) 0.039(3) Uani 1 1 d . . . . .
C40 C 0.3393(10) 0.6612(10) 0.7696(5) 0.049(4) Uani 1 1 d . . . . .
C41 C 0.3892(11) 0.7002(11) 0.8022(5) 0.055(5) Uani 1 1 d . . . . .
H41 H 0.4017 0.6799 0.8327 0.066 Uiso 1 1 calc R U . . .
C42 C 0.4214(9) 0.7712(10) 0.7895(4) 0.044(4) Uani 1 1 d . . . . .
C43 C 0.4047(7) 0.8048(8) 0.7451(4) 0.033(3) Uani 1 1 d . . . . .
H43 H 0.4277 0.8540 0.7377 0.040 Uiso 1 1 calc R U . . .
C44 C 0.3524(8) 0.7618(7) 0.7126(4) 0.028(3) Uani 1 1 d . . . . .
C45 C 0.3326(7) -0.0747(9) 0.8544(4) 0.032(3) Uani 1 1 d . . . . .
H45 H 0.3315 -0.1288 0.8641 0.038 Uiso 1 1 calc R U . . .
C46 C 0.3046(8) -0.0465(8) 0.8117(4) 0.033(3) Uani 1 1 d . . . . .
H46 H 0.2812 -0.0772 0.7859 0.040 Uiso 1 1 calc R U . . .
C47 C 0.3166(7) 0.0365(8) 0.8127(4) 0.031(3) Uani 1 1 d . . . . .
H47 H 0.3014 0.0723 0.7878 0.038 Uiso 1 1 calc R U . . .
C48 C 0.3545(7) 0.0572(8) 0.8565(4) 0.029(3) Uani 1 1 d . . . . .
C49 C 0.3854(7) 0.1344(8) 0.8747(4) 0.027(3) Uani 1 1 d . . . . .
C50 C 0.4232(7) 0.1414(8) 0.9199(4) 0.024(2) Uani 1 1 d . . . . .
H50 H 0.4262 0.0945 0.9383 0.029 Uiso 1 1 calc R U . . .
C51 C 0.4581(7) 0.2122(8) 0.9413(4) 0.021(2) Uani 1 1 d . . . . .
C52 C 0.4858(7) 0.2084(8) 0.9915(4) 0.023(2) Uani 1 1 d . . . . .
C53 C 0.4786(7) 0.1496(8) 1.0241(4) 0.029(3) Uani 1 1 d . . . . .
H53 H 0.4536 0.0990 1.0186 0.035 Uiso 1 1 calc R U . . .
C54 C 0.5152(8) 0.1796(9) 1.0663(5) 0.036(3) Uani 1 1 d . . . . .
H54 H 0.5194 0.1525 1.0950 0.044 Uiso 1 1 calc R U . . .
C55 C 0.5443(7) 0.2543(8) 1.0598(4) 0.029(3) Uani 1 1 d . . . . .
H55 H 0.5726 0.2878 1.0828 0.034 Uiso 1 1 calc R U . . .
C56 C 0.5319(7) 0.4303(8) 0.8902(5) 0.033(3) Uani 1 1 d . . . . .
H56 H 0.5372 0.4009 0.9182 0.039 Uiso 1 1 calc R U . . .
C57 C 0.5746(8) 0.5014(9) 0.8899(4) 0.033(3) Uani 1 1 d . . . . .
H57 H 0.6091 0.5189 0.9167 0.039 Uiso 1 1 calc R U . . .
C58 C 0.5656(9) 0.5460(9) 0.8496(5) 0.043(4) Uani 1 1 d . . . . .
H58 H 0.5914 0.5962 0.8489 0.052 Uiso 1 1 calc R U . . .
C59 C 0.5176(11) 0.5160(10) 0.8099(5) 0.048(4) Uani 1 1 d . . . . .
H59 H 0.5140 0.5439 0.7815 0.058 Uiso 1 1 calc R U . . .
C60 C 0.4748(8) 0.4436(9) 0.8127(4) 0.034(3) Uani 1 1 d . . . . .
C61 C 0.4237(9) 0.4037(9) 0.7761(4) 0.034(3) Uani 1 1 d . . . . .
C62 C 0.4011(10) 0.4304(10) 0.7316(5) 0.046(4) Uani 1 1 d . . . . .
C63 C 0.3519(9) 0.3876(9) 0.6969(4) 0.037(3) Uani 1 1 d . . . . .
H63 H 0.3380 0.4075 0.6664 0.045 Uiso 1 1 calc R U . . .
C64 C 0.3256(8) 0.3154(8) 0.7103(4) 0.035(3) Uani 1 1 d . . . . .
C65 C 0.3434(8) 0.2812(9) 0.7531(4) 0.038(3) Uani 1 1 d . . . . .
H65 H 0.3235 0.2301 0.7597 0.045 Uiso 1 1 calc R U . . .
C66 C 0.3935(7) 0.3267(9) 0.7874(4) 0.031(3) Uani 1 1 d . . . . .
C67 C 0.1706(7) 0.4540(8) 0.1517(4) 0.030(3) Uani 1 1 d . . . . .
H67 H 0.1779 0.3999 0.1437 0.036 Uiso 1 1 calc R U . . .
C68 C 0.1933(9) 0.4871(11) 0.1937(5) 0.047(4) Uani 1 1 d . . . . .
H68 H 0.2197 0.4603 0.2202 0.057 Uiso 1 1 calc R U . . .
C69 C 0.1710(9) 0.5682(10) 0.1914(5) 0.044(4) Uani 1 1 d . . . . .
H69 H 0.1794 0.6057 0.2160 0.053 Uiso 1 1 calc R U . . .
C70 C 0.1347(8) 0.5831(8) 0.1468(4) 0.030(3) Uani 1 1 d . . . . .
C71 C 0.0995(8) 0.6584(8) 0.1275(4) 0.029(3) Uani 1 1 d . . . . .
C72 C 0.0663(7) 0.6627(8) 0.0811(4) 0.024(3) Uani 1 1 d . . . . .
H72 H 0.0667 0.6153 0.0633 0.029 Uiso 1 1 calc R U . . .
C73 C 0.0325(6) 0.7310(7) 0.0585(4) 0.019(2) Uani 1 1 d . . . . .
C74 C 0.0062(7) 0.7259(8) 0.0082(4) 0.025(3) Uani 1 1 d . . . . .
C75 C 0.0154(7) 0.6676(8) -0.0237(4) 0.029(3) Uani 1 1 d . . . . .
H75 H 0.0408 0.6173 -0.0176 0.035 Uiso 1 1 calc R U . . .
C76 C -0.0194(8) 0.6962(9) -0.0666(5) 0.034(3) Uani 1 1 d . . . . .
H76 H -0.0224 0.6683 -0.0950 0.040 Uiso 1 1 calc R U . . .
C77 C -0.0487(7) 0.7711(8) -0.0611(4) 0.028(3) Uani 1 1 d . . . . .
H77 H -0.0756 0.8045 -0.0847 0.034 Uiso 1 1 calc R U . . .
C78 C -0.0500(7) 0.9527(8) 0.1036(5) 0.029(3) Uani 1 1 d . . . . .
H78 H -0.0540 0.9215 0.0763 0.034 Uiso 1 1 calc R U . . .
C79 C -0.0891(8) 1.0246(9) 0.1026(5) 0.032(3) Uani 1 1 d . . . . .
H79 H -0.1203 1.0430 0.0749 0.038 Uiso 1 1 calc R U . . .
C80 C -0.0826(9) 1.0702(9) 0.1425(5) 0.040(3) Uani 1 1 d . . . . .
H80 H -0.1072 1.1212 0.1423 0.048 Uiso 1 1 calc R U . . .
C81 C -0.0398(11) 1.0399(10) 0.1824(6) 0.047(4) Uani 1 1 d . . . . .
H81 H -0.0379 1.0691 0.2104 0.056 Uiso 1 1 calc R U . . .
C82 C -0.0001(9) 0.9688(9) 0.1828(5) 0.037(3) Uani 1 1 d . . . . .
C83 C 0.0477(9) 0.9291(9) 0.2217(4) 0.035(3) Uani 1 1 d . . . . .
C84 C 0.0686(10) 0.9599(10) 0.2664(5) 0.046(4) Uani 1 1 d . . . . .
C85 C 0.1142(11) 0.9187(11) 0.3016(5) 0.056(5) Uani 1 1 d . . . . .
H85 H 0.1262 0.9399 0.3319 0.067 Uiso 1 1 calc R U . . .
C86 C 0.1411(9) 0.8452(10) 0.2903(5) 0.044(4) Uani 1 1 d . . . . .
C87 C 0.1214(9) 0.8115(7) 0.2473(4) 0.041(4) Uani 1 1 d . . . . .
H87 H 0.1381 0.7586 0.2421 0.050 Uiso 1 1 calc R U . . .
C88 C 0.0777(8) 0.8537(9) 0.2118(4) 0.036(3) Uani 1 1 d . . . . .
C89 C 0.5792(7) 0.9825(9) 0.9017(4) 0.031(3) Uani 1 1 d . . . . .
H89A H 0.5398 0.9428 0.9093 0.037 Uiso 1 1 calc R U . . .
H89B H 0.5530 1.0355 0.9004 0.037 Uiso 1 1 calc R U . . .
C90 C 0.5988(8) 0.9633(10) 0.8537(5) 0.043(3) Uani 1 1 d . . . . .
H90A H 0.6488 0.9911 0.8491 0.051 Uiso 1 1 calc R U . . .
H90B H 0.6077 0.9051 0.8511 0.051 Uiso 1 1 calc R U . . .
C91 C 0.5315(8) 0.9890(9) 0.8169(4) 0.038(3) Uani 1 1 d . . . . .
H91A H 0.4795 0.9731 0.8258 0.045 Uiso 1 1 calc R U . . .
H91B H 0.5370 0.9623 0.7874 0.045 Uiso 1 1 calc R U . . .
C92 C 0.5337(12) 1.0810(12) 0.8105(6) 0.065(5) Uani 1 1 d . . . . .
H92A H 0.5221 1.1073 0.8386 0.097 Uiso 1 1 calc R U . . .
H92B H 0.4935 1.0967 0.7844 0.097 Uiso 1 1 calc R U . . .
H92C H 0.5871 1.0971 0.8045 0.097 Uiso 1 1 calc R U . . .
C93 C 0.7042(7) 1.0545(8) 0.9352(5) 0.027(3) Uani 1 1 d . . . . .
H93A H 0.7206 1.0508 0.9042 0.033 Uiso 1 1 calc R U . . .
H93B H 0.7534 1.0509 0.9582 0.033 Uiso 1 1 calc R U . . .
C94 C 0.6659(7) 1.1367(8) 0.9398(4) 0.027(3) Uani 1 1 d . . . . .
H94A H 0.6511 1.1429 0.9710 0.033 Uiso 1 1 calc R U . . .
H94B H 0.6168 1.1421 0.9168 0.033 Uiso 1 1 calc R U . . .
C95 C 0.7288(10) 1.2027(9) 0.9313(6) 0.045(4) Uani 1 1 d . . . . .
H95A H 0.7777 1.1970 0.9543 0.054 Uiso 1 1 calc R U . . .
H95B H 0.7441 1.1957 0.9002 0.054 Uiso 1 1 calc R U . . .
C96 C 0.6938(9) 1.2842(11) 0.9350(6) 0.052(4) Uani 1 1 d . . . . .
H96A H 0.6440 1.2888 0.9132 0.077 Uiso 1 1 calc R U . . .
H96B H 0.7320 1.3246 0.9278 0.077 Uiso 1 1 calc R U . . .
H96C H 0.6826 1.2925 0.9665 0.077 Uiso 1 1 calc R U . . .
C97 C 0.6190(7) 0.9869(9) 0.9865(4) 0.032(3) Uani 1 1 d . . . . .
H97A H 0.5902 0.9364 0.9902 0.039 Uiso 1 1 calc R U . . .
H97B H 0.5794 1.0307 0.9848 0.039 Uiso 1 1 calc R U . . .
C98 C 0.6800(7) 0.9992(9) 1.0290(4) 0.032(3) Uani 1 1 d . . . . .
H98A H 0.6990 1.0551 1.0302 0.038 Uiso 1 1 calc R U . . .
H98B H 0.7266 0.9638 1.0279 0.038 Uiso 1 1 calc R U . . .
C99 C 0.6420(8) 0.9805(9) 1.0716(5) 0.040(3) Uani 1 1 d . . . . .
H99A H 0.6260 0.9236 1.0709 0.048 Uiso 1 1 calc R U . . .
H99B H 0.5929 1.0131 1.0710 0.048 Uiso 1 1 calc R U . . .
C100 C 0.6980(10) 0.9970(11) 1.1166(5) 0.049(4) Uani 1 1 d . . . . .
H10B H 0.7494 0.9703 1.1158 0.074 Uiso 1 1 calc R U . . .
H10C H 0.6738 0.9767 1.1426 0.074 Uiso 1 1 calc R U . . .
H10D H 0.7068 1.0547 1.1201 0.074 Uiso 1 1 calc R U . . .
C101 C 0.7018(6) 0.9081(8) 0.9396(5) 0.028(3) Uani 1 1 d . . . . .
H10E H 0.7188 0.9055 0.9087 0.034 Uiso 1 1 calc R U . . .
H10F H 0.7508 0.9134 0.9626 0.034 Uiso 1 1 calc R U . . .
C102 C 0.6614(8) 0.8294(9) 0.9482(6) 0.041(3) Uani 1 1 d . . . . .
H10G H 0.6072 0.8277 0.9299 0.049 Uiso 1 1 calc R U . . .
H10H H 0.6556 0.8255 0.9813 0.049 Uiso 1 1 calc R U . . .
C103 C 0.7107(8) 0.7591(9) 0.9351(5) 0.038(3) Uani 1 1 d . . . . .
H10I H 0.7676 0.7679 0.9481 0.046 Uiso 1 1 calc R U . . .
H10J H 0.6927 0.7100 0.9492 0.046 Uiso 1 1 calc R U . . .
C104 C 0.7049(11) 0.7463(11) 0.8842(6) 0.062(5) Uani 1 1 d . . . . .
H10K H 0.6485 0.7401 0.8706 0.093 Uiso 1 1 calc R U . . .
H10L H 0.7346 0.6980 0.8783 0.093 Uiso 1 1 calc R U . . .
H10M H 0.7278 0.7923 0.8702 0.093 Uiso 1 1 calc R U . . .
C105 C 0.1340(7) 0.1082(8) 0.5166(4) 0.027(3) Uani 1 1 d . . . . .
H10N H 0.1697 0.0612 0.5174 0.033 Uiso 1 1 calc R U . . .
H10O H 0.1671 0.1563 0.5140 0.033 Uiso 1 1 calc R U . . .
C106 C 0.0709(7) 0.1026(8) 0.4735(4) 0.029(3) Uani 1 1 d . . . . .
H10P H 0.0271 0.1410 0.4757 0.034 Uiso 1 1 calc R U . . .
H10Q H 0.0478 0.0482 0.4708 0.034 Uiso 1 1 calc R U . . .
C107 C 0.1108(7) 0.1216(9) 0.4308(4) 0.032(3) Uani 1 1 d . . . . .
H10R H 0.1273 0.1783 0.4319 0.039 Uiso 1 1 calc R U . . .
H10S H 0.1596 0.0885 0.4317 0.039 Uiso 1 1 calc R U . . .
C108 C 0.0558(9) 0.1061(10) 0.3865(4) 0.039(3) Uani 1 1 d . . . . .
H10T H 0.0430 0.0491 0.3840 0.058 Uiso 1 1 calc R U . . .
H10U H 0.0822 0.1224 0.3604 0.058 Uiso 1 1 calc R U . . .
H10V H 0.0063 0.1369 0.3862 0.058 Uiso 1 1 calc R U . . .
C109 C 0.0520(8) 0.1877(8) 0.5659(5) 0.031(3) Uani 1 1 d . . . . .
H10W H 0.0350 0.1888 0.5968 0.037 Uiso 1 1 calc R U . . .
H10X H 0.0030 0.1849 0.5428 0.037 Uiso 1 1 calc R U . . .
C110 C 0.0958(8) 0.2655(9) 0.5590(5) 0.042(3) Uani 1 1 d . . . . .
H11B H 0.1010 0.2715 0.5260 0.050 Uiso 1 1 calc R U . . .
H11C H 0.1503 0.2638 0.5769 0.050 Uiso 1 1 calc R U . . .
C111 C 0.0499(9) 0.3376(10) 0.5746(6) 0.049(4) Uani 1 1 d . . . . .
H11D H 0.0701 0.3869 0.5617 0.058 Uiso 1 1 calc R U . . .
H11E H -0.0075 0.3322 0.5618 0.058 Uiso 1 1 calc R U . . .
C112 C 0.0578(10) 0.3460(10) 0.6270(6) 0.057(4) Uani 1 1 d . . . . .
H11F H 0.0354 0.2986 0.6399 0.085 Uiso 1 1 calc R U . . .
H11G H 0.0285 0.3936 0.6346 0.085 Uiso 1 1 calc R U . . .
H11H H 0.1144 0.3514 0.6400 0.085 Uiso 1 1 calc R U . . .
C113 C 0.1724(7) 0.1095(9) 0.6008(4) 0.031(3) Uani 1 1 d . . . . .
H11I H 0.2113 0.1512 0.5950 0.037 Uiso 1 1 calc R U . . .
H11J H 0.1993 0.0571 0.5998 0.037 Uiso 1 1 calc R U . . .
C114 C 0.1513(7) 0.1219(10) 0.6502(4) 0.036(3) Uani 1 1 d . . . . .
H11K H 0.1415 0.1794 0.6549 0.043 Uiso 1 1 calc R U . . .
H11L H 0.1011 0.0929 0.6528 0.043 Uiso 1 1 calc R U . . .
C115 C 0.2163(10) 0.0933(10) 0.6877(5) 0.044(4) Uani 1 1 d . . . . .
H11M H 0.2058 0.1145 0.7178 0.053 Uiso 1 1 calc R U . . .
H11N H 0.2685 0.1147 0.6819 0.053 Uiso 1 1 calc R U . . .
C116 C 0.2211(10) 0.0017(10) 0.6904(5) 0.049(4) Uani 1 1 d . . . . .
H11O H 0.1699 -0.0197 0.6969 0.073 Uiso 1 1 calc R U . . .
H11P H 0.2640 -0.0141 0.7151 0.073 Uiso 1 1 calc R U . . .
H11Q H 0.2324 -0.0196 0.6609 0.073 Uiso 1 1 calc R U . . .
C117 C 0.0443(7) 0.0422(8) 0.5653(4) 0.025(2) Uani 1 1 d . . . . .
H11R H -0.0032 0.0494 0.5414 0.030 Uiso 1 1 calc R U . . .
H11S H 0.0257 0.0444 0.5957 0.030 Uiso 1 1 calc R U . . .
C118 C 0.0788(7) -0.0409(9) 0.5594(4) 0.029(3) Uani 1 1 d . . . . .
H11T H 0.0977 -0.0447 0.5291 0.035 Uiso 1 1 calc R U . . .
H11U H 0.1251 -0.0505 0.5838 0.035 Uiso 1 1 calc R U . . .
C119 C 0.0149(7) -0.1026(8) 0.5626(5) 0.033(3) Uani 1 1 d . . . . .
H11V H -0.0321 -0.0911 0.5390 0.040 Uiso 1 1 calc R U . . .
H11W H -0.0026 -0.0992 0.5933 0.040 Uiso 1 1 calc R U . . .
C120 C 0.0447(8) -0.1877(8) 0.5553(5) 0.041(4) Uani 1 1 d . . . . .
H12A H 0.0558 -0.1932 0.5236 0.061 Uiso 1 1 calc R U . . .
H12B H 0.0034 -0.2263 0.5607 0.061 Uiso 1 1 calc R U . . .
H12C H 0.0938 -0.1978 0.5769 0.061 Uiso 1 1 calc R U . . .
C121 C 0.3253(8) 0.6295(11) 0.4185(7) 0.069(6) Uani 1 1 d . . . . .
H12D H 0.3012 0.5755 0.4167 0.083 Uiso 1 1 calc R U . . .
H12E H 0.2885 0.6646 0.4327 0.083 Uiso 1 1 calc R U . . .
C122 C 0.3239(14) 0.6570(15) 0.3715(7) 0.093(7) Uani 1 1 d . . . . .
H12F H 0.2703 0.6792 0.3600 0.112 Uiso 1 1 calc R U . . .
H12G H 0.3635 0.7005 0.3712 0.112 Uiso 1 1 calc R U . . .
C123 C 0.3408(15) 0.5977(15) 0.3424(8) 0.100(9) Uani 1 1 d . . . . .
H12H H 0.3106 0.5490 0.3481 0.120 Uiso 1 1 calc R U . . .
H12I H 0.3987 0.5850 0.3486 0.120 Uiso 1 1 calc R U . . .
C124 C 0.3183(12) 0.6231(14) 0.2917(8) 0.111(10) Uani 1 1 d . . . . .
H12J H 0.2598 0.6256 0.2839 0.166 Uiso 1 1 calc R U . . .
H12K H 0.3395 0.5841 0.2718 0.166 Uiso 1 1 calc R U . . .
H12L H 0.3412 0.6758 0.2873 0.166 Uiso 1 1 calc R U . . .
C125 C 0.4536(8) 0.6965(9) 0.4497(5) 0.041(4) Uani 1 1 d . . . . .
H12M H 0.4677 0.7003 0.4182 0.050 Uiso 1 1 calc R U . . .
H12N H 0.5040 0.6887 0.4713 0.050 Uiso 1 1 calc R U . . .
C126 C 0.4153(8) 0.7770(9) 0.4616(5) 0.047(4) Uani 1 1 d . . . . .
H12O H 0.3599 0.7804 0.4450 0.056 Uiso 1 1 calc R U . . .
H12P H 0.4130 0.7792 0.4951 0.056 Uiso 1 1 calc R U . . .
C127 C 0.4641(10) 0.8484(10) 0.4479(6) 0.052(4) Uani 1 1 d . . . . .
H12Q H 0.4444 0.8977 0.4610 0.062 Uiso 1 1 calc R U . . .
H12R H 0.5209 0.8412 0.4617 0.062 Uiso 1 1 calc R U . . .
C128 C 0.4595(11) 0.8587(12) 0.3963(7) 0.070(5) Uani 1 1 d . . . . .
H12S H 0.4805 0.8108 0.3831 0.105 Uiso 1 1 calc R U . . .
H12T H 0.4914 0.9051 0.3900 0.105 Uiso 1 1 calc R U . . .
H12U H 0.4035 0.8669 0.3824 0.105 Uiso 1 1 calc R U . . .
C129 C 0.3756(8) 0.6169(10) 0.5004(6) 0.050(4) Uani 1 1 d . . . . .
H12V H 0.3450 0.6653 0.5062 0.060 Uiso 1 1 calc R U . . .
H12W H 0.3388 0.5707 0.5000 0.060 Uiso 1 1 calc R U . . .
C130 C 0.4423(9) 0.6064(10) 0.5402(5) 0.044(4) Uani 1 1 d . . . . .
H13A H 0.4858 0.6451 0.5377 0.053 Uiso 1 1 calc R U . . .
H13B H 0.4648 0.5518 0.5399 0.053 Uiso 1 1 calc R U . . .
C131 C 0.4070(10) 0.6206(9) 0.5854(6) 0.053(5) Uani 1 1 d . . . . .
H13C H 0.3850 0.6754 0.5851 0.064 Uiso 1 1 calc R U . . .
H13D H 0.3622 0.5828 0.5866 0.064 Uiso 1 1 calc R U . . .
C132 C 0.4686(12) 0.6100(11) 0.6283(6) 0.067(6) Uani 1 1 d . . . . .
H13E H 0.4855 0.5540 0.6310 0.100 Uiso 1 1 calc R U . . .
H13F H 0.4449 0.6252 0.6556 0.100 Uiso 1 1 calc R U . . .
H13G H 0.5152 0.6439 0.6261 0.100 Uiso 1 1 calc R U . . .
C133 C 0.4529(8) 0.5527(9) 0.4432(5) 0.034(3) Uani 1 1 d . . . . .
H13H H 0.4710 0.5605 0.4129 0.041 Uiso 1 1 calc R U . . .
H13I H 0.5012 0.5527 0.4669 0.041 Uiso 1 1 calc R U . . .
C134 C 0.4141(8) 0.4710(10) 0.4431(5) 0.039(3) Uani 1 1 d . . . . .
H13J H 0.3633 0.4706 0.4213 0.046 Uiso 1 1 calc R U . . .
H13K H 0.4017 0.4586 0.4743 0.046 Uiso 1 1 calc R U . . .
C135 C 0.4711(7) 0.4084(9) 0.4289(5) 0.039(3) Uani 1 1 d . . . . .
H13L H 0.5218 0.4098 0.4508 0.047 Uiso 1 1 calc R U . . .
H13M H 0.4839 0.4220 0.3979 0.047 Uiso 1 1 calc R U . . .
C136 C 0.4364(9) 0.3236(11) 0.4276(5) 0.053(4) Uani 1 1 d . . . . .
H13N H 0.4255 0.3090 0.4584 0.079 Uiso 1 1 calc R U . . .
H13O H 0.4751 0.2860 0.4179 0.079 Uiso 1 1 calc R U . . .
H13P H 0.3865 0.3217 0.4057 0.079 Uiso 1 1 calc R U . . .
C137 C 0.0830(8) -0.0067(10) 0.9048(5) 0.037(3) Uani 1 1 d . . . . .
H13Q H 0.0437 -0.0477 0.9108 0.044 Uiso 1 1 calc R U . . .
H13R H 0.0559 0.0458 0.9040 0.044 Uiso 1 1 calc R U . . .
C138 C 0.1065(8) -0.0222(10) 0.8585(5) 0.043(4) Uani 1 1 d . . . . .
H13S H 0.1263 -0.0777 0.8576 0.052 Uiso 1 1 calc R U . . .
H13T H 0.1510 0.0140 0.8540 0.052 Uiso 1 1 calc R U . . .
C139 C 0.0387(8) -0.0103(12) 0.8198(5) 0.049(4) Uani 1 1 d . . . . .
H13U H 0.0195 0.0456 0.8194 0.059 Uiso 1 1 calc R U . . .
H13V H -0.0065 -0.0461 0.8238 0.059 Uiso 1 1 calc R U . . .
C140 C 0.0693(9) -0.0294(11) 0.7749(5) 0.057(4) Uani 1 1 d . . . . .
H14A H 0.1280 -0.0292 0.7801 0.086 Uiso 1 1 calc R U . . .
H14B H 0.0497 0.0109 0.7517 0.086 Uiso 1 1 calc R U . . .
H14C H 0.0500 -0.0822 0.7640 0.086 Uiso 1 1 calc R U . . .
C141 C 0.2082(7) 0.0640(9) 0.9404(5) 0.033(3) Uani 1 1 d . . . . .
H14D H 0.2268 0.0593 0.9101 0.040 Uiso 1 1 calc R U . . .
H14E H 0.2559 0.0602 0.9645 0.040 Uiso 1 1 calc R U . . .
C142 C 0.1705(7) 0.1466(9) 0.9435(4) 0.030(3) Uani 1 1 d . . . . .
H14F H 0.1546 0.1541 0.9744 0.036 Uiso 1 1 calc R U . . .
H14G H 0.1220 0.1514 0.9201 0.036 Uiso 1 1 calc R U . . .
C143 C 0.2321(8) 0.2107(8) 0.9352(5) 0.032(3) Uani 1 1 d . . . . .
H14H H 0.2802 0.2061 0.9589 0.039 Uiso 1 1 calc R U . . .
H14I H 0.2489 0.2021 0.9046 0.039 Uiso 1 1 calc R U . . .
C144 C 0.1966(8) 0.2931(12) 0.9370(6) 0.048(3) Uani 1 1 d . . . . .
H14J H 0.1444 0.2949 0.9172 0.072 Uiso 1 1 calc R U . . .
H14K H 0.2326 0.3323 0.9261 0.072 Uiso 1 1 calc R U . . .
H14L H 0.1898 0.3056 0.9688 0.072 Uiso 1 1 calc R U . . .
C145 C 0.1190(8) -0.0026(9) 0.9904(5) 0.036(3) Uani 1 1 d . . . . .
H14M H 0.0815 0.0431 0.9886 0.044 Uiso 1 1 calc R U . . .
H14N H 0.0875 -0.0517 0.9932 0.044 Uiso 1 1 calc R U . . .
C146 C 0.1792(8) 0.0063(9) 1.0332(5) 0.038(3) Uani 1 1 d . . . . .
H14O H 0.2013 0.0612 1.0349 0.045 Uiso 1 1 calc R U . . .
H14P H 0.2241 -0.0315 1.0321 0.045 Uiso 1 1 calc R U . . .
C147 C 0.1401(9) -0.0104(10) 1.0756(5) 0.046(4) Uani 1 1 d . . . . .
H14Q H 0.1174 -0.0651 1.0733 0.056 Uiso 1 1 calc R U . . .
H14R H 0.0952 0.0274 1.0762 0.056 Uiso 1 1 calc R U . . .
C148 C 0.1978(10) -0.0031(11) 1.1206(5) 0.050(4) Uani 1 1 d . . . . .
H14S H 0.2457 -0.0353 1.1187 0.074 Uiso 1 1 calc R U . . .
H14T H 0.1716 -0.0221 1.1462 0.074 Uiso 1 1 calc R U . . .
H14U H 0.2133 0.0530 1.1258 0.074 Uiso 1 1 calc R U . . .
C149 C 0.2037(8) -0.0821(9) 0.9455(5) 0.035(3) Uani 1 1 d . . . . .
H14V H 0.2221 -0.0856 0.9150 0.042 Uiso 1 1 calc R U . . .
H14W H 0.2520 -0.0762 0.9690 0.042 Uiso 1 1 calc R U . . .
C150 C 0.1633(9) -0.1603(10) 0.9543(7) 0.056(5) Uani 1 1 d . . . . .
H15A H 0.1088 -0.1615 0.9362 0.068 Uiso 1 1 calc R U . . .
H15B H 0.1581 -0.1642 0.9874 0.068 Uiso 1 1 calc R U . . .
C151 C 0.2119(10) -0.2320(10) 0.9406(7) 0.053(4) Uani 1 1 d . . . . .
H15C H 0.2695 -0.2226 0.9515 0.064 Uiso 1 1 calc R U . . .
H15D H 0.1958 -0.2805 0.9562 0.064 Uiso 1 1 calc R U . . .
C152 C 0.2000(11) -0.2457(13) 0.8903(7) 0.074(6) Uani 1 1 d . . . . .
H15E H 0.1427 -0.2527 0.8791 0.111 Uiso 1 1 calc R U . . .
H15F H 0.2292 -0.2938 0.8835 0.111 Uiso 1 1 calc R U . . .
H15G H 0.2201 -0.1996 0.8749 0.111 Uiso 1 1 calc R U . . .
Cl5 Cl 0.1326(3) 0.1820(3) 0.80887(17) 0.0592(14) Uani 0.872(9) 1 d . . P . .
Cl6 Cl 0.1566(3) 0.4153(3) 0.7521(2) 0.0637(16) Uani 0.872(9) 1 d . . P . .
C153 C 0.1540(11) 0.2834(10) 0.8074(6) 0.049(3) Uani 0.872(9) 1 d . . P . .
H15H H 0.1228 0.3132 0.8278 0.059 Uiso 0.872(9) 1 calc R U P . .
H15I H 0.2117 0.2928 0.8181 0.059 Uiso 0.872(9) 1 calc R U P . .
C154 C 0.1314(11) 0.3122(8) 0.7568(6) 0.049(3) Uani 0.872(9) 1 d . . P . .
H15J H 0.0732 0.3048 0.7468 0.059 Uiso 0.872(9) 1 calc R U P . .
H15K H 0.1604 0.2799 0.7364 0.059 Uiso 0.872(9) 1 calc R U P . .
Cl7 Cl 0.6330(5) 0.3937(5) 0.72499(19) 0.107(3) Uani 0.796(9) 1 d . . P . .
Cl8 Cl 0.6166(3) 0.2748(4) 0.8129(2) 0.0675(18) Uani 0.796(9) 1 d . . P . .
C155 C 0.6918(15) 0.3964(13) 0.7762(8) 0.067(7) Uani 0.796(9) 1 d . . P . .
H15L H 0.6676 0.4328 0.7968 0.080 Uiso 0.796(9) 1 calc R U P . .
H15M H 0.7445 0.4189 0.7720 0.080 Uiso 0.796(9) 1 calc R U P . .
C156 C 0.7069(13) 0.303(2) 0.8028(8) 0.119(16) Uani 0.796(9) 1 d . . P . .
H15N H 0.7287 0.2648 0.7824 0.142 Uiso 0.796(9) 1 calc R U P . .
H15O H 0.7446 0.3077 0.8320 0.142 Uiso 0.796(9) 1 calc R U P . .
Cl9 Cl 0.3788(3) 0.4094(3) 0.29889(16) 0.0573(13) Uani 0.867(8) 1 d . . P . .
Cl10 Cl 0.3913(3) 0.1739(3) 0.24389(16) 0.0578(14) Uani 0.867(8) 1 d . . P . .
C157 C 0.3963(10) 0.3045(11) 0.2985(7) 0.062(6) Uani 0.867(8) 1 d . . P . .
H15P H 0.4534 0.2927 0.3096 0.074 Uiso 0.867(8) 1 calc R U P . .
H15Q H 0.3632 0.2769 0.3188 0.074 Uiso 0.867(8) 1 calc R U P . .
C158 C 0.3728(10) 0.2766(12) 0.2477(5) 0.056(5) Uani 0.867(8) 1 d . . P . .
H15R H 0.4045 0.3063 0.2276 0.067 Uiso 0.867(8) 1 calc R U P . .
H15S H 0.3154 0.2876 0.2373 0.067 Uiso 0.867(8) 1 calc R U P . .
Cl11 Cl 0.1227(2) -0.1819(3) 0.67422(14) 0.0436(11) Uani 0.808(8) 1 d . . P . .
Cl12 Cl 0.1040(3) -0.2739(3) 0.77111(16) 0.0580(15) Uani 0.808(8) 1 d . . P . .
C159 C 0.0317(8) -0.2165(9) 0.6900(5) 0.035(3) Uani 0.808(8) 1 d . . P . .
H15T H 0.0089 -0.1745 0.7079 0.042 Uiso 0.808(8) 1 calc R U P . .
H15U H -0.0070 -0.2269 0.6617 0.042 Uiso 0.808(8) 1 calc R U P . .
C160 C 0.0432(9) -0.2912(9) 0.7182(5) 0.032(3) Uani 0.808(8) 1 d . . P . .
H16A H 0.0682 -0.3326 0.7008 0.039 Uiso 0.808(8) 1 calc R U P . .
H16B H -0.0096 -0.3114 0.7238 0.039 Uiso 0.808(8) 1 calc R U P . .

loop_
_atom_site_aniso_label
_atom_site_aniso_U_11
_atom_site_aniso_U_22
_atom_site_aniso_U_33
_atom_site_aniso_U_23
_atom_site_aniso_U_13
_atom_site_aniso_U_12
Pt1 0.0394(2) 0.0264(2) 0.0193(2) -0.0005(2) 0.00378(16) -0.0079(2)
Pt2 0.0397(2) 0.0219(2) 0.0186(2) 0.0019(2) 0.00305(16) 0.0088(2)
Pt3 0.0369(2) 0.0252(3) 0.0195(2) 0.00210(18) 0.00293(16) 0.0133(2)
Pt4 0.0415(3) 0.0233(2) 0.0209(2) -0.00086(17) 0.00285(18) -0.0081(2)
Cl1 0.0245(13) 0.0251(14) 0.0284(14) 0.0026(11) -0.0019(10) -0.0007(11)
Cl2 0.0295(13) 0.0256(15) 0.0264(13) -0.0015(11) 0.0002(10) 0.0044(11)
Cl3 0.0266(13) 0.0243(14) 0.0290(14) 0.0005(11) -0.0009(11) 0.0001(11)
Cl4 0.0233(12) 0.0252(14) 0.0291(14) 0.0026(11) -0.0004(10) -0.0028(11)
F1 0.073(6) 0.052(7) 0.029(4) 0.006(3) -0.004(4) -0.008(5)
F2 0.092(7) 0.044(5) 0.036(4) -0.013(4) 0.005(4) -0.007(5)
F3 0.065(5) 0.060(7) 0.034(4) 0.000(4) -0.012(4) 0.008(5)
F4 0.108(9) 0.078(8) 0.038(5) 0.036(5) -0.002(5) -0.019(7)
F5 0.055(4) 0.060(6) 0.024(3) 0.001(4) -0.007(3) 0.003(4)
F6 0.095(8) 0.055(6) 0.040(5) 0.021(5) -0.004(5) -0.018(6)
F7 0.107(7) 0.054(8) 0.026(4) 0.009(4) -0.023(4) -0.024(6)
F8 0.094(8) 0.055(6) 0.039(5) -0.023(4) 0.008(5) 0.001(6)
N1 0.023(5) 0.042(7) 0.025(5) 0.012(5) 0.002(4) 0.000(5)
N2 0.031(5) 0.026(5) 0.021(5) 0.003(5) -0.003(4) -0.002(5)
N3 0.037(6) 0.021(5) 0.025(5) -0.003(4) 0.013(4) -0.001(4)
N4 0.025(5) 0.038(6) 0.023(5) -0.005(5) 0.002(4) -0.001(4)
N5 0.030(5) 0.026(5) 0.017(5) -0.001(4) 0.000(4) -0.009(4)
N6 0.049(6) 0.030(6) 0.011(4) 0.006(4) 0.007(4) 0.010(5)
N7 0.023(5) 0.026(6) 0.031(5) -0.006(4) 0.000(4) -0.004(4)
N8 0.027(4) 0.021(5) 0.026(5) 0.000(4) 0.004(4) -0.003(4)
N9 0.021(4) 0.041(7) 0.020(4) 0.005(4) 0.004(4) 0.017(4)
N10 0.022(5) 0.023(5) 0.028(5) 0.001(4) 0.001(4) -0.004(4)
N11 0.028(4) 0.022(5) 0.026(5) -0.006(5) 0.001(3) 0.002(5)
N12 0.041(6) 0.018(5) 0.032(5) -0.002(4) 0.012(5) -0.012(4)
N13 0.024(5) 0.024(5) 0.039(6) -0.007(4) 0.003(4) 0.006(4)
N14 0.018(4) 0.029(6) 0.026(5) -0.005(4) 0.007(4) -0.002(4)
N15 0.021(5) 0.041(7) 0.060(8) 0.014(6) 0.000(5) -0.003(5)
N16 0.030(5) 0.041(7) 0.040(6) -0.008(5) 0.005(5) 0.006(5)
O1 0.032(4) 0.035(5) 0.019(4) -0.005(4) -0.009(3) 0.007(4)
O2 0.031(4) 0.016(5) 0.022(4) -0.004(3) 0.004(3) 0.005(3)
O3 0.046(5) 0.017(4) 0.021(4) 0.002(3) -0.004(3) -0.008(4)
O4 0.038(4) 0.023(5) 0.015(4) 0.006(3) -0.002(3) -0.002(3)
O5 0.042(5) 0.012(4) 0.029(4) 0.001(3) -0.004(4) -0.003(4)
O6 0.039(4) 0.018(5) 0.019(4) 0.001(3) 0.001(3) -0.003(3)
O7 0.070(7) 0.024(5) 0.026(4) -0.001(4) 0.004(4) -0.010(5)
O8 0.036(4) 0.029(4) 0.022(4) 0.012(4) 0.001(3) -0.010(4)
C1 0.020(5) 0.032(7) 0.043(7) 0.008(6) 0.002(5) 0.001(5)
C2 0.049(8) 0.045(9) 0.029(7) 0.010(6) -0.005(6) 0.004(7)
C3 0.047(8) 0.044(8) 0.026(6) 0.003(6) -0.009(6) 0.009(7)
C4 0.027(6) 0.029(6) 0.025(6) 0.005(5) -0.002(5) -0.003(5)
C5 0.032(6) 0.028(6) 0.019(5) 0.002(5) 0.000(5) -0.007(5)
C6 0.017(5) 0.023(6) 0.022(5) 0.000(5) 0.000(4) -0.003(4)
C7 0.014(5) 0.030(6) 0.025(6) 0.003(5) 0.003(4) -0.008(4)
C8 0.022(5) 0.029(6) 0.018(6) 0.000(5) 0.006(4) 0.000(5)
C9 0.029(6) 0.024(6) 0.018(5) 0.004(5) -0.001(4) 0.000(5)
C10 0.039(7) 0.032(7) 0.013(5) -0.001(5) -0.008(5) 0.009(5)
C11 0.030(6) 0.041(8) 0.022(6) 0.007(5) 0.001(5) 0.002(5)
C12 0.034(6) 0.030(7) 0.022(6) 0.001(5) 0.007(5) -0.009(5)
C13 0.051(8) 0.025(7) 0.044(8) -0.008(6) 0.015(6) -0.001(6)
C14 0.070(11) 0.044(10) 0.056(10) -0.017(8) 0.023(8) 0.003(8)
C15 0.063(9) 0.024(7) 0.032(7) -0.014(5) 0.015(6) -0.018(6)
C16 0.039(7) 0.028(7) 0.034(7) -0.007(5) 0.014(5) -0.017(6)
C17 0.048(8) 0.032(7) 0.030(7) -0.007(6) 0.010(6) -0.010(6)
C18 0.065(9) 0.037(8) 0.031(7) -0.019(6) 0.013(6) -0.018(7)
C19 0.068(10) 0.044(9) 0.025(7) -0.004(6) 0.005(6) -0.014(8)
C20 0.060(8) 0.035(7) 0.021(6) 0.006(5) 0.001(6) -0.009(6)
C21 0.058(8) 0.017(8) 0.032(6) 0.004(4) -0.002(6) -0.014(5)
C22 0.050(8) 0.033(7) 0.018(5) -0.002(5) 0.008(5) -0.007(6)
C23 0.031(6) 0.031(7) 0.030(6) -0.005(5) 0.002(5) -0.002(5)
C24 0.039(7) 0.040(8) 0.032(7) -0.016(6) -0.006(5) 0.005(6)
C25 0.038(7) 0.038(8) 0.031(7) -0.008(6) -0.005(5) 0.003(6)
C26 0.027(6) 0.028(6) 0.024(6) -0.006(5) -0.003(4) 0.004(5)
C27 0.025(6) 0.024(6) 0.030(6) 0.001(5) 0.002(5) 0.002(5)
C28 0.024(5) 0.025(6) 0.018(5) -0.001(4) 0.003(4) 0.002(5)
C29 0.033(6) 0.031(7) 0.023(6) 0.001(5) 0.014(5) 0.009(5)
C30 0.017(5) 0.021(6) 0.024(6) 0.001(5) 0.004(4) 0.006(4)
C31 0.027(5) 0.020(6) 0.017(5) 0.001(4) -0.001(4) -0.001(4)
C32 0.045(7) 0.031(7) 0.015(5) -0.002(5) -0.010(5) -0.006(6)
C33 0.034(6) 0.033(8) 0.024(6) 0.000(6) -0.002(5) 0.002(5)
C34 0.035(6) 0.030(7) 0.026(6) 0.009(5) 0.013(5) 0.005(5)
C35 0.037(7) 0.027(7) 0.046(8) 0.009(6) 0.011(6) 0.002(6)
C36 0.055(9) 0.035(8) 0.051(9) 0.013(7) 0.023(7) -0.003(7)
C37 0.054(9) 0.031(8) 0.044(8) 0.018(7) 0.016(7) 0.008(7)
C38 0.045(7) 0.036(8) 0.031(7) 0.009(6) 0.018(6) 0.018(6)
C39 0.053(8) 0.037(8) 0.028(7) 0.009(6) 0.014(6) 0.008(7)
C40 0.069(10) 0.049(9) 0.029(7) 0.024(7) 0.008(7) 0.001(8)
C41 0.088(12) 0.057(11) 0.019(7) 0.007(7) 0.000(7) 0.015(9)
C42 0.058(8) 0.047(9) 0.024(6) -0.002(6) -0.004(6) 0.018(7)
C43 0.045(6) 0.026(8) 0.028(6) -0.003(5) 0.007(5) 0.009(5)
C44 0.055(7) 0.013(5) 0.015(5) 0.003(4) 0.006(5) 0.010(5)
C45 0.027(6) 0.035(7) 0.031(6) -0.012(5) -0.001(5) 0.000(5)
C46 0.033(6) 0.035(8) 0.030(6) -0.005(5) -0.001(5) -0.001(5)
C47 0.032(6) 0.034(7) 0.025(6) 0.000(5) -0.004(5) 0.011(5)
C48 0.031(6) 0.030(7) 0.024(6) -0.001(5) 0.000(5) 0.011(5)
C49 0.023(5) 0.035(7) 0.023(6) -0.002(5) -0.001(4) 0.005(5)
C50 0.022(5) 0.026(6) 0.024(6) -0.004(5) 0.000(4) 0.007(5)
C51 0.023(5) 0.026(6) 0.013(5) -0.001(4) -0.001(4) 0.006(5)
C52 0.024(5) 0.024(6) 0.020(6) -0.005(5) -0.003(4) 0.004(5)
C53 0.033(6) 0.030(7) 0.022(6) 0.003(5) 0.001(5) -0.002(5)
C54 0.039(7) 0.036(8) 0.031(7) 0.003(6) -0.002(5) 0.003(6)
C55 0.034(6) 0.031(7) 0.018(5) -0.003(5) -0.004(4) 0.004(5)
C56 0.030(6) 0.036(8) 0.034(7) 0.004(6) 0.011(5) 0.012(5)
C57 0.030(6) 0.038(8) 0.031(6) 0.009(6) 0.007(5) 0.006(6)
C58 0.047(8) 0.034(8) 0.050(9) 0.011(7) 0.010(7) 0.001(6)
C59 0.072(11) 0.040(9) 0.032(7) 0.003(7) 0.004(7) -0.009(8)
C60 0.037(7) 0.036(7) 0.027(6) 0.007(5) 0.001(5) 0.007(6)
C61 0.049(8) 0.031(7) 0.024(6) 0.000(5) 0.008(5) 0.010(6)
C62 0.056(9) 0.044(9) 0.039(8) 0.010(7) 0.010(7) 0.002(7)
C63 0.054(8) 0.036(8) 0.021(6) 0.008(5) 0.000(5) 0.006(6)
C64 0.049(7) 0.033(8) 0.022(6) -0.003(5) 0.001(5) 0.005(6)
C65 0.044(7) 0.037(9) 0.030(6) 0.000(6) -0.003(5) 0.006(6)
C66 0.035(6) 0.035(6) 0.024(6) -0.002(6) 0.008(5) 0.004(6)
C67 0.024(6) 0.031(7) 0.036(7) 0.010(5) 0.003(5) 0.004(5)
C68 0.045(8) 0.058(11) 0.036(8) 0.004(7) -0.004(6) 0.015(8)
C69 0.052(8) 0.043(9) 0.032(7) -0.001(6) -0.009(6) -0.007(7)
C70 0.033(6) 0.029(7) 0.026(6) 0.000(5) -0.003(5) 0.001(5)
C71 0.033(6) 0.021(6) 0.030(6) 0.007(5) -0.004(5) -0.004(5)
C72 0.021(5) 0.027(6) 0.024(6) 0.000(5) 0.000(4) -0.005(5)
C73 0.018(5) 0.027(6) 0.008(5) -0.007(4) -0.004(4) -0.001(4)
C74 0.025(6) 0.027(6) 0.021(6) 0.004(5) 0.004(4) 0.000(5)
C75 0.029(6) 0.028(7) 0.030(6) -0.001(5) 0.001(5) 0.002(5)
C76 0.036(7) 0.035(8) 0.028(7) -0.010(6) -0.002(5) -0.005(6)
C77 0.030(5) 0.033(7) 0.019(5) 0.005(5) -0.004(4) -0.002(5)
C78 0.027(6) 0.027(7) 0.034(6) 0.001(5) 0.009(5) -0.005(5)
C79 0.030(6) 0.035(7) 0.033(6) -0.004(6) 0.013(5) -0.005(5)
C80 0.050(8) 0.027(7) 0.046(8) -0.007(6) 0.017(6) 0.000(6)
C81 0.061(10) 0.037(9) 0.045(8) -0.007(7) 0.018(7) 0.006(7)
C82 0.046(8) 0.033(7) 0.031(7) -0.010(6) 0.005(6) -0.009(6)
C83 0.050(8) 0.031(7) 0.025(6) -0.002(5) 0.004(5) -0.018(6)
C84 0.051(8) 0.048(10) 0.038(8) 0.005(7) 0.006(6) -0.006(7)
C85 0.082(12) 0.060(11) 0.026(7) -0.015(7) 0.013(7) -0.034(10)
C86 0.055(9) 0.045(9) 0.030(7) 0.015(6) -0.001(6) -0.002(7)
C87 0.081(10) 0.016(8) 0.030(7) -0.004(4) 0.016(7) -0.010(6)
C88 0.043(7) 0.040(8) 0.025(6) 0.010(6) 0.006(5) -0.016(6)
C89 0.023(6) 0.033(7) 0.035(6) -0.006(5) -0.002(5) 0.000(5)
C90 0.030(6) 0.051(9) 0.045(8) -0.001(7) 0.001(6) 0.005(6)
C91 0.034(6) 0.055(9) 0.026(6) -0.006(6) 0.011(5) -0.005(6)
C92 0.073(13) 0.073(14) 0.053(10) -0.001(9) 0.026(9) 0.017(10)
C93 0.020(5) 0.032(7) 0.030(6) -0.003(5) 0.003(4) 0.005(5)
C94 0.022(5) 0.030(7) 0.030(6) 0.002(5) 0.003(5) 0.008(5)
C95 0.056(9) 0.032(8) 0.048(8) 0.007(7) 0.013(7) 0.007(7)
C96 0.050(8) 0.031(9) 0.080(11) 0.010(8) 0.031(8) 0.005(7)
C97 0.026(6) 0.030(7) 0.042(7) -0.003(6) 0.010(5) 0.006(5)
C98 0.028(6) 0.034(7) 0.036(7) -0.008(6) 0.010(5) -0.003(5)
C99 0.037(7) 0.035(8) 0.052(8) -0.003(7) 0.018(6) -0.008(6)
C100 0.064(10) 0.051(10) 0.037(8) -0.011(7) 0.020(7) -0.013(8)
C101 0.009(4) 0.026(6) 0.048(7) -0.012(5) 0.000(4) 0.000(4)
C102 0.030(6) 0.031(7) 0.063(9) -0.015(7) 0.013(6) -0.003(6)
C103 0.033(6) 0.028(7) 0.057(8) -0.010(6) 0.014(6) 0.006(5)
C104 0.066(10) 0.040(10) 0.085(12) -0.024(9) 0.025(9) -0.017(8)
C105 0.022(5) 0.031(7) 0.029(6) 0.004(5) 0.007(4) -0.002(5)
C106 0.032(6) 0.030(7) 0.026(6) 0.008(5) 0.013(5) 0.003(5)
C107 0.028(6) 0.037(7) 0.034(6) 0.006(6) 0.012(5) 0.001(5)
C108 0.045(8) 0.041(8) 0.032(7) 0.004(6) 0.010(6) -0.009(7)
C109 0.029(6) 0.022(6) 0.040(7) -0.001(5) 0.005(5) 0.002(5)
C110 0.031(6) 0.026(7) 0.070(10) -0.001(7) 0.010(6) -0.002(5)
C111 0.039(7) 0.034(9) 0.073(10) -0.006(8) 0.010(7) -0.003(6)
C112 0.073(11) 0.032(8) 0.073(11) -0.020(8) 0.032(9) -0.011(8)
C113 0.020(5) 0.039(8) 0.035(6) -0.013(6) 0.004(5) 0.001(5)
C114 0.020(5) 0.060(10) 0.028(6) -0.021(6) 0.003(5) 0.001(6)
C115 0.053(8) 0.046(9) 0.030(7) 0.000(6) -0.005(6) -0.005(7)
C116 0.048(9) 0.065(11) 0.034(7) 0.000(7) 0.013(7) 0.004(8)
C117 0.027(6) 0.026(6) 0.024(5) -0.001(5) 0.005(4) -0.004(5)
C118 0.019(5) 0.038(8) 0.032(7) -0.004(6) 0.005(5) -0.003(5)
C119 0.028(6) 0.029(7) 0.047(8) -0.004(6) 0.018(6) 0.003(5)
C120 0.047(7) 0.028(9) 0.050(8) -0.009(6) 0.016(6) -0.001(6)
C121 0.021(7) 0.061(12) 0.113(16) 0.037(11) -0.030(8) -0.014(7)
C122 0.086(15) 0.101(19) 0.079(15) 0.007(13) -0.031(12) -0.011(14)
C123 0.104(17) 0.100(19) 0.116(18) 0.055(16) 0.083(16) 0.052(15)
C124 0.071(14) 0.087(17) 0.15(2) -0.030(16) -0.064(15) 0.016(12)
C125 0.028(7) 0.043(9) 0.052(9) 0.013(7) 0.004(6) -0.011(6)
C126 0.031(6) 0.043(10) 0.067(9) 0.019(7) 0.010(6) 0.007(6)
C127 0.041(8) 0.045(9) 0.071(11) 0.007(8) 0.014(7) 0.008(7)
C128 0.072(12) 0.038(10) 0.101(15) 0.025(10) 0.014(11) 0.008(9)
C129 0.032(7) 0.046(9) 0.079(11) 0.031(8) 0.033(7) 0.012(6)
C130 0.049(8) 0.048(9) 0.041(7) 0.011(7) 0.028(6) 0.010(7)
C131 0.079(11) 0.024(7) 0.071(11) -0.001(7) 0.058(10) 0.004(7)
C132 0.109(15) 0.040(9) 0.063(11) 0.015(8) 0.053(11) 0.021(10)
C133 0.030(6) 0.043(8) 0.029(6) 0.001(6) 0.005(5) 0.003(6)
C134 0.026(6) 0.048(9) 0.042(8) 0.006(7) 0.005(5) -0.002(6)
C135 0.024(6) 0.050(9) 0.044(8) 0.004(7) 0.011(5) -0.018(6)
C136 0.057(9) 0.052(9) 0.053(9) -0.021(8) 0.019(7) -0.015(8)
C137 0.031(6) 0.038(8) 0.041(7) -0.004(6) 0.002(5) -0.006(6)
C138 0.035(7) 0.053(10) 0.044(8) 0.016(7) 0.008(6) -0.003(6)
C139 0.031(7) 0.081(13) 0.039(7) -0.016(8) 0.013(6) -0.012(7)
C140 0.044(8) 0.068(11) 0.059(9) -0.001(8) 0.000(7) 0.009(8)
C141 0.017(5) 0.037(7) 0.047(8) 0.003(6) 0.006(5) 0.003(5)
C142 0.021(5) 0.038(7) 0.031(7) 0.001(5) 0.006(5) 0.006(5)
C143 0.038(7) 0.026(7) 0.032(6) 0.003(5) 0.007(5) 0.001(5)
C144 0.036(6) 0.044(8) 0.068(10) 0.007(9) 0.019(6) 0.011(7)
C145 0.029(6) 0.034(7) 0.050(8) -0.003(6) 0.019(6) 0.003(5)
C146 0.034(7) 0.035(8) 0.047(8) -0.001(6) 0.017(6) -0.005(6)
C147 0.053(9) 0.035(8) 0.057(9) 0.000(7) 0.026(7) 0.001(7)
C148 0.063(10) 0.055(10) 0.035(7) -0.003(7) 0.020(7) -0.008(8)
C149 0.026(6) 0.034(7) 0.048(8) -0.001(6) 0.013(5) 0.008(5)
C150 0.045(8) 0.034(9) 0.095(13) -0.001(8) 0.030(8) 0.002(7)
C151 0.044(8) 0.032(8) 0.085(12) -0.011(8) 0.011(8) 0.002(6)
C152 0.050(9) 0.057(12) 0.114(17) -0.031(12) 0.008(10) -0.022(9)
Cl5 0.072(3) 0.035(2) 0.073(3) 0.005(2) 0.019(2) -0.003(2)
Cl6 0.065(3) 0.036(2) 0.101(4) 0.015(2) 0.046(3) 0.002(2)
C153 0.063(7) 0.019(6) 0.061(7) -0.004(5) -0.005(6) 0.006(5)
C154 0.063(7) 0.019(6) 0.061(7) -0.004(5) -0.005(6) 0.006(5)
Cl7 0.144(7) 0.130(7) 0.043(3) 0.018(3) 0.006(3) -0.084(6)
Cl8 0.064(3) 0.064(4) 0.082(4) 0.014(3) 0.035(3) -0.002(3)
C155 0.089(16) 0.046(12) 0.081(15) -0.019(11) 0.063(13) -0.025(11)
C156 0.051(12) 0.22(4) 0.080(16) -0.07(2) 0.007(11) 0.06(2)
Cl9 0.071(3) 0.045(3) 0.058(3) -0.002(2) 0.016(2) -0.010(2)
Cl10 0.064(3) 0.056(3) 0.061(3) -0.005(2) 0.033(2) 0.008(2)
C157 0.049(9) 0.051(14) 0.075(13) 0.028(9) -0.026(9) -0.017(9)
C158 0.048(9) 0.072(14) 0.050(9) 0.018(9) 0.020(7) -0.008(9)
Cl11 0.043(2) 0.043(2) 0.047(2) 0.0077(18) 0.0151(17) -0.0030(18)
Cl12 0.072(3) 0.053(3) 0.044(2) 0.018(2) -0.006(2) -0.016(2)
C159 0.034(7) 0.023(8) 0.049(8) -0.007(7) 0.012(6) -0.011(6)
C160 0.038(8) 0.027(8) 0.033(7) 0.002(6) 0.008(6) -0.013(6)

_geom_special_details            
;
 All esds (except the esd in the dihedral angle between two l.s. planes)
 are estimated using the full covariance matrix.  The cell esds are taken
 into account individually in the estimation of esds in distances, angles
 and torsion angles; correlations between esds in cell parameters are only
 used when they are defined by crystal symmetry.  An approximate (isotropic)
 treatment of cell esds is used for estimating esds involving l.s. planes.
;

loop_
_geom_bond_atom_site_label_1
_geom_bond_atom_site_label_2
_geom_bond_distance
_geom_bond_site_symmetry_2
_geom_bond_publ_flag
Pt1 C22 1.965(12) . ?
Pt1 O1 1.993(9) . ?
Pt1 N3 2.011(11) . ?
Pt1 O2 2.087(8) . ?
Pt2 C44 1.973(11) . ?
Pt2 N6 1.984(12) . ?
Pt2 O3 2.004(8) . ?
Pt2 O4 2.091(8) . ?
Pt3 N9 1.944(12) . ?
Pt3 C66 1.963(12) . ?
Pt3 O5 2.047(8) . ?
Pt3 O6 2.083(8) . ?
Pt4 O7 1.965(10) . ?
Pt4 C88 1.970(13) . ?
Pt4 N12 1.994(11) . ?
Pt4 O8 2.072(8) . ?
F1 C20 1.377(16) . ?
F2 C18 1.374(18) . ?
F3 C42 1.396(17) . ?
F4 C40 1.380(19) . ?
F5 C64 1.372(15) . ?
F6 C62 1.375(18) . ?
F7 C86 1.377(16) . ?
F8 C84 1.35(2) . ?
N1 C1 1.374(17) . ?
N1 C4 1.375(17) . ?
N1 H1 0.8800 . ?
N2 C11 1.358(16) . ?
N2 C8 1.358(16) . ?
N2 H2 0.8800 . ?
N3 C12 1.324(16) . ?
N3 C16 1.367(16) . ?
N4 C23 1.366(17) . ?
N4 C26 1.366(17) . ?
N4 H4 0.8800 . ?
N5 C33 1.349(16) . ?
N5 C30 1.354(16) . ?
N5 H5 0.8800 . ?
N6 C34 1.341(17) . ?
N6 C38 1.385(16) . ?
N7 C48 1.352(17) . ?
N7 C45 1.377(16) . ?
N7 H7 0.8800 . ?
N8 C52 1.366(15) . ?
N8 C55 1.370(15) . ?
N8 H8 0.8800 . ?
N9 C56 1.341(17) . ?
N9 C60 1.389(16) . ?
N10 C67 1.365(16) . ?
N10 C70 1.380(16) . ?
N10 H10 0.8800 . ?
N11 C77 1.357(15) . ?
N11 C74 1.367(16) . ?
N11 H11 0.8800 . ?
N12 C78 1.344(16) . ?
N12 C82 1.372(17) . ?
N13 C97 1.499(16) . ?
N13 C93 1.517(17) . ?
N13 C101 1.532(15) . ?
N13 C89 1.555(15) . ?
N14 C105 1.522(14) . ?
N14 C109 1.522(16) . ?
N14 C113 1.527(15) . ?
N14 C117 1.528(15) . ?
N15 C121 1.497(16) . ?
N15 C125 1.504(18) . ?
N15 C133 1.528(18) . ?
N15 C129 1.549(18) . ?
N16 C145 1.503(17) . ?
N16 C149 1.523(17) . ?
N16 C141 1.526(18) . ?
N16 C137 1.562(17) . ?
O1 C5 1.296(15) . ?
O2 C7 1.301(15) . ?
O3 C27 1.293(15) . ?
O4 C29 1.312(16) . ?
O5 C49 1.278(15) . ?
O6 C51 1.249(15) . ?
O7 C71 1.308(16) . ?
O8 C73 1.256(15) . ?
C1 C2 1.39(2) . ?
C1 H1A 0.9500 . ?
C2 C3 1.39(2) . ?
C2 H2A 0.9500 . ?
C3 C4 1.374(17) . ?
C3 H3 0.9500 . ?
C4 C5 1.455(18) . ?
C5 C6 1.410(15) . ?
C6 C7 1.413(17) . ?
C6 H6 0.9500 . ?
C7 C8 1.453(17) . ?
C8 C9 1.380(17) . ?
C9 C10 1.442(16) . ?
C9 H9 0.9500 . ?
C10 C11 1.39(2) . ?
C10 H10A 0.9500 . ?
C11 H11A 0.9500 . ?
C12 C13 1.39(2) . ?
C12 H12 0.9500 . ?
C13 C14 1.42(2) . ?
C13 H13 0.9500 . ?
C14 C15 1.38(2) . ?
C14 H14 0.9500 . ?
C15 C16 1.36(2) . ?
C15 H15 0.9500 . ?
C16 C17 1.46(2) . ?
C17 C18 1.392(18) . ?
C17 C22 1.43(2) . ?
C18 C19 1.34(2) . ?
C19 C20 1.38(2) . ?
C19 H19 0.9500 . ?
C20 C21 1.416(18) . ?
C21 C22 1.404(18) . ?
C21 H21 0.9500 . ?
C23 C24 1.379(19) . ?
C23 H23 0.9500 . ?
C24 C25 1.40(2) . ?
C24 H24 0.9500 . ?
C25 C26 1.376(17) . ?
C25 H25 0.9500 . ?
C26 C27 1.472(18) . ?
C27 C28 1.413(16) . ?
C28 C29 1.394(18) . ?
C28 H28 0.9500 . ?
C29 C30 1.448(17) . ?
C30 C31 1.385(16) . ?
C31 C32 1.444(16) . ?
C31 H31 0.9500 . ?
C32 C33 1.40(2) . ?
C32 H32 0.9500 . ?
C33 H33 0.9500 . ?
C34 C35 1.395(19) . ?
C34 H34 0.9500 . ?
C35 C36 1.39(2) . ?
C35 H35 0.9500 . ?
C36 C37 1.36(2) . ?
C36 H36 0.9500 . ?
C37 C38 1.35(2) . ?
C37 H37 0.9500 . ?
C38 C39 1.48(2) . ?
C39 C40 1.383(19) . ?
C39 C44 1.42(2) . ?
C40 C41 1.35(2) . ?
C41 C42 1.38(2) . ?
C41 H41 0.9500 . ?
C42 C43 1.406(18) . ?
C43 C44 1.398(18) . ?
C43 H43 0.9500 . ?
C45 C46 1.356(18) . ?
C45 H45 0.9500 . ?
C46 C47 1.405(19) . ?
C46 H46 0.9500 . ?
C47 C48 1.389(17) . ?
C47 H47 0.9500 . ?
C48 C49 1.464(19) . ?
C49 C50 1.387(16) . ?
C50 C51 1.428(17) . ?
C50 H50 0.9500 . ?
C51 C52 1.477(15) . ?
C52 C53 1.389(18) . ?
C53 C54 1.392(18) . ?
C53 H53 0.9500 . ?
C54 C55 1.37(2) . ?
C54 H54 0.9500 . ?
C55 H55 0.9500 . ?
C56 C57 1.393(19) . ?
C56 H56 0.9500 . ?
C57 C58 1.387(19) . ?
C57 H57 0.9500 . ?
C58 C59 1.41(2) . ?
C58 H58 0.9500 . ?
C59 C60 1.42(2) . ?
C59 H59 0.9500 . ?
C60 C61 1.437(19) . ?
C61 C62 1.378(19) . ?
C61 C66 1.44(2) . ?
C62 C63 1.41(2) . ?
C63 C64 1.366(19) . ?
C63 H63 0.9500 . ?
C64 C65 1.371(17) . ?
C65 C66 1.433(18) . ?
C65 H65 0.9500 . ?
C67 C68 1.35(2) . ?
C67 H67 0.9500 . ?
C68 C69 1.41(2) . ?
C68 H68 0.9500 . ?
C69 C70 1.383(18) . ?
C69 H69 0.9500 . ?
C70 C71 1.472(17) . ?
C71 C72 1.393(16) . ?
C72 C73 1.400(17) . ?
C72 H72 0.9500 . ?
C73 C74 1.476(15) . ?
C74 C75 1.377(18) . ?
C75 C76 1.391(19) . ?
C75 H75 0.9500 . ?
C76 C77 1.367(19) . ?
C76 H76 0.9500 . ?
C77 H77 0.9500 . ?
C78 C79 1.372(19) . ?
C78 H78 0.9500 . ?
C79 C80 1.388(19) . ?
C79 H79 0.9500 . ?
C80 C81 1.38(2) . ?
C80 H80 0.9500 . ?
C81 C82 1.37(2) . ?
C81 H81 0.9500 . ?
C82 C83 1.46(2) . ?
C83 C84 1.404(19) . ?
C83 C88 1.41(2) . ?
C84 C85 1.38(2) . ?
C85 C86 1.37(2) . ?
C85 H85 0.9500 . ?
C86 C87 1.375(19) . ?
C87 C88 1.376(19) . ?
C87 H87 0.9500 . ?
C89 C90 1.528(19) . ?
C89 H89A 0.9900 . ?
C89 H89B 0.9900 . ?
C90 C91 1.508(18) . ?
C90 H90A 0.9900 . ?
C90 H90B 0.9900 . ?
C91 C92 1.55(2) . ?
C91 H91A 0.9900 . ?
C91 H91B 0.9900 . ?
C92 H92A 0.9800 . ?
C92 H92B 0.9800 . ?
C92 H92C 0.9800 . ?
C93 C94 1.535(17) . ?
C93 H93A 0.9900 . ?
C93 H93B 0.9900 . ?
C94 C95 1.58(2) . ?
C94 H94A 0.9900 . ?
C94 H94B 0.9900 . ?
C95 C96 1.50(2) . ?
C95 H95A 0.9900 . ?
C95 H95B 0.9900 . ?
C96 H96A 0.9800 . ?
C96 H96B 0.9800 . ?
C96 H96C 0.9800 . ?
C97 C98 1.505(17) . ?
C97 H97A 0.9900 . ?
C97 H97B 0.9900 . ?
C98 C99 1.522(18) . ?
C98 H98A 0.9900 . ?
C98 H98B 0.9900 . ?
C99 C100 1.53(2) . ?
C99 H99A 0.9900 . ?
C99 H99B 0.9900 . ?
C100 H10B 0.9800 . ?
C100 H10C 0.9800 . ?
C100 H10D 0.9800 . ?
C101 C102 1.522(19) . ?
C101 H10E 0.9900 . ?
C101 H10F 0.9900 . ?
C102 C103 1.525(18) . ?
C102 H10G 0.9900 . ?
C102 H10H 0.9900 . ?
C103 C104 1.50(2) . ?
C103 H10I 0.9900 . ?
C103 H10J 0.9900 . ?
C104 H10K 0.9800 . ?
C104 H10L 0.9800 . ?
C104 H10M 0.9800 . ?
C105 C106 1.529(16) . ?
C105 H10N 0.9900 . ?
C105 H10O 0.9900 . ?
C106 C107 1.540(15) . ?
C106 H10P 0.9900 . ?
C106 H10Q 0.9900 . ?
C107 C108 1.502(17) . ?
C107 H10R 0.9900 . ?
C107 H10S 0.9900 . ?
C108 H10T 0.9800 . ?
C108 H10U 0.9800 . ?
C108 H10V 0.9800 . ?
C109 C110 1.528(19) . ?
C109 H10W 0.9900 . ?
C109 H10X 0.9900 . ?
C110 C111 1.54(2) . ?
C110 H11B 0.9900 . ?
C110 H11C 0.9900 . ?
C111 C112 1.53(2) . ?
C111 H11D 0.9900 . ?
C111 H11E 0.9900 . ?
C112 H11F 0.9800 . ?
C112 H11G 0.9800 . ?
C112 H11H 0.9800 . ?
C113 C114 1.556(17) . ?
C113 H11I 0.9900 . ?
C113 H11J 0.9900 . ?
C114 C115 1.511(18) . ?
C114 H11K 0.9900 . ?
C114 H11L 0.9900 . ?
C115 C116 1.54(2) . ?
C115 H11M 0.9900 . ?
C115 H11N 0.9900 . ?
C116 H11O 0.9800 . ?
C116 H11P 0.9800 . ?
C116 H11Q 0.9800 . ?
C117 C118 1.529(18) . ?
C117 H11R 0.9900 . ?
C117 H11S 0.9900 . ?
C118 C119 1.508(18) . ?
C118 H11T 0.9900 . ?
C118 H11U 0.9900 . ?
C119 C120 1.537(18) . ?
C119 H11V 0.9900 . ?
C119 H11W 0.9900 . ?
C120 H12A 0.9800 . ?
C120 H12B 0.9800 . ?
C120 H12C 0.9800 . ?
C121 C122 1.45(3) . ?
C121 H12D 0.9900 . ?
C121 H12E 0.9900 . ?
C122 C123 1.37(3) . ?
C122 H12F 0.9900 . ?
C122 H12G 0.9900 . ?
C123 C124 1.54(3) . ?
C123 H12H 0.9900 . ?
C123 H12I 0.9900 . ?
C124 H12J 0.9800 . ?
C124 H12K 0.9800 . ?
C124 H12L 0.9800 . ?
C125 C126 1.56(2) . ?
C125 H12M 0.9900 . ?
C125 H12N 0.9900 . ?
C126 C127 1.54(2) . ?
C126 H12O 0.9900 . ?
C126 H12P 0.9900 . ?
C127 C128 1.51(2) . ?
C127 H12Q 0.9900 . ?
C127 H12R 0.9900 . ?
C128 H12S 0.9800 . ?
C128 H12T 0.9800 . ?
C128 H12U 0.9800 . ?
C129 C130 1.50(2) . ?
C129 H12V 0.9900 . ?
C129 H12W 0.9900 . ?
C130 C131 1.553(17) . ?
C130 H13A 0.9900 . ?
C130 H13B 0.9900 . ?
C131 C132 1.52(2) . ?
C131 H13C 0.9900 . ?
C131 H13D 0.9900 . ?
C132 H13E 0.9800 . ?
C132 H13F 0.9800 . ?
C132 H13G 0.9800 . ?
C133 C134 1.52(2) . ?
C133 H13H 0.9900 . ?
C133 H13I 0.9900 . ?
C134 C135 1.52(2) . ?
C134 H13J 0.9900 . ?
C134 H13K 0.9900 . ?
C135 C136 1.54(2) . ?
C135 H13L 0.9900 . ?
C135 H13M 0.9900 . ?
C136 H13N 0.9800 . ?
C136 H13O 0.9800 . ?
C136 H13P 0.9800 . ?
C137 C138 1.49(2) . ?
C137 H13Q 0.9900 . ?
C137 H13R 0.9900 . ?
C138 C139 1.499(19) . ?
C138 H13S 0.9900 . ?
C138 H13T 0.9900 . ?
C139 C140 1.517(19) . ?
C139 H13U 0.9900 . ?
C139 H13V 0.9900 . ?
C140 H14A 0.9800 . ?
C140 H14B 0.9800 . ?
C140 H14C 0.9800 . ?
C141 C142 1.532(19) . ?
C141 H14D 0.9900 . ?
C141 H14E 0.9900 . ?
C142 C143 1.540(19) . ?
C142 H14F 0.9900 . ?
C142 H14G 0.9900 . ?
C143 C144 1.51(2) . ?
C143 H14H 0.9900 . ?
C143 H14I 0.9900 . ?
C144 H14J 0.9800 . ?
C144 H14K 0.9800 . ?
C144 H14L 0.9800 . ?
C145 C146 1.499(19) . ?
C145 H14M 0.9900 . ?
C145 H14N 0.9900 . ?
C146 C147 1.520(19) . ?
C146 H14O 0.9900 . ?
C146 H14P 0.9900 . ?
C147 C148 1.52(2) . ?
C147 H14Q 0.9900 . ?
C147 H14R 0.9900 . ?
C148 H14S 0.9800 . ?
C148 H14T 0.9800 . ?
C148 H14U 0.9800 . ?
C149 C150 1.52(2) . ?
C149 H14V 0.9900 . ?
C149 H14W 0.9900 . ?
C150 C151 1.54(2) . ?
C150 H15A 0.9900 . ?
C150 H15B 0.9900 . ?
C151 C152 1.48(3) . ?
C151 H15C 0.9900 . ?
C151 H15D 0.9900 . ?
C152 H15E 0.9800 . ?
C152 H15F 0.9800 . ?
C152 H15G 0.9800 . ?
Cl5 C153 1.739(17) . ?
Cl6 C154 1.788(15) . ?
C153 C154 1.55(2) . ?
C153 H15H 0.9900 . ?
C153 H15I 0.9900 . ?
C154 H15J 0.9900 . ?
C154 H15K 0.9900 . ?
Cl7 C155 1.67(3) . ?
Cl8 C156 1.67(3) . ?
C155 C156 1.74(4) . ?
C155 H15L 0.9900 . ?
C155 H15M 0.9900 . ?
C156 H15N 0.9900 . ?
C156 H15O 0.9900 . ?
Cl9 C157 1.781(19) . ?
Cl10 C158 1.75(2) . ?
C157 C158 1.55(2) . ?
C157 H15P 0.9900 . ?
C157 H15Q 0.9900 . ?
C158 H15R 0.9900 . ?
C158 H15S 0.9900 . ?
Cl11 C159 1.766(14) . ?
Cl12 C160 1.752(15) . ?
C159 C160 1.50(2) . ?
C159 H15T 0.9900 . ?
C159 H15U 0.9900 . ?
C160 H16A 0.9900 . ?
C160 H16B 0.9900 . ?

loop_
_geom_angle_atom_site_label_1
_geom_angle_atom_site_label_2
_geom_angle_atom_site_label_3
_geom_angle
_geom_angle_site_symmetry_1
_geom_angle_site_symmetry_3
_geom_angle_publ_flag
C22 Pt1 O1 93.6(5) . . ?
C22 Pt1 N3 81.4(5) . . ?
O1 Pt1 N3 174.7(4) . . ?
C22 Pt1 O2 173.4(5) . . ?
O1 Pt1 O2 92.0(3) . . ?
N3 Pt1 O2 93.0(4) . . ?
C44 Pt2 N6 82.1(5) . . ?
C44 Pt2 O3 93.5(5) . . ?
N6 Pt2 O3 174.7(4) . . ?
C44 Pt2 O4 174.0(4) . . ?
N6 Pt2 O4 92.1(4) . . ?
O3 Pt2 O4 92.3(3) . . ?
N9 Pt3 C66 83.2(5) . . ?
N9 Pt3 O5 174.6(4) . . ?
C66 Pt3 O5 92.3(5) . . ?
N9 Pt3 O6 92.9(4) . . ?
C66 Pt3 O6 175.6(5) . . ?
O5 Pt3 O6 91.7(3) . . ?
O7 Pt4 C88 93.3(5) . . ?
O7 Pt4 N12 174.2(4) . . ?
C88 Pt4 N12 81.7(5) . . ?
O7 Pt4 O8 91.4(4) . . ?
C88 Pt4 O8 174.7(5) . . ?
N12 Pt4 O8 93.7(4) . . ?
C1 N1 C4 108.8(10) . . ?
C1 N1 H1 125.6 . . ?
C4 N1 H1 125.6 . . ?
C11 N2 C8 109.2(12) . . ?
C11 N2 H2 125.4 . . ?
C8 N2 H2 125.4 . . ?
C12 N3 C16 121.2(12) . . ?
C12 N3 Pt1 122.2(9) . . ?
C16 N3 Pt1 116.6(9) . . ?
C23 N4 C26 107.3(10) . . ?
C23 N4 H4 126.3 . . ?
C26 N4 H4 126.3 . . ?
C33 N5 C30 109.8(11) . . ?
C33 N5 H5 125.1 . . ?
C30 N5 H5 125.1 . . ?
C34 N6 C38 119.4(12) . . ?
C34 N6 Pt2 123.7(8) . . ?
C38 N6 Pt2 116.9(9) . . ?
C48 N7 C45 110.3(10) . . ?
C48 N7 H7 124.9 . . ?
C45 N7 H7 124.9 . . ?
C52 N8 C55 109.3(10) . . ?
C52 N8 H8 125.4 . . ?
C55 N8 H8 125.4 . . ?
C56 N9 C60 118.2(12) . . ?
C56 N9 Pt3 125.0(9) . . ?
C60 N9 Pt3 116.7(9) . . ?
C67 N10 C70 109.7(10) . . ?
C67 N10 H10 125.2 . . ?
C70 N10 H10 125.2 . . ?
C77 N11 C74 110.4(11) . . ?
C77 N11 H11 124.8 . . ?
C74 N11 H11 124.8 . . ?
C78 N12 C82 121.0(12) . . ?
C78 N12 Pt4 123.0(9) . . ?
C82 N12 Pt4 115.8(9) . . ?
C97 N13 C93 112.3(10) . . ?
C97 N13 C101 110.0(11) . . ?
C93 N13 C101 107.4(9) . . ?
C97 N13 C89 108.5(9) . . ?
C93 N13 C89 108.9(10) . . ?
C101 N13 C89 109.8(10) . . ?
C105 N14 C109 112.1(10) . . ?
C105 N14 C113 107.4(8) . . ?
C109 N14 C113 110.4(10) . . ?
C105 N14 C117 109.5(9) . . ?
C109 N14 C117 106.2(9) . . ?
C113 N14 C117 111.2(10) . . ?
C121 N15 C125 112.0(12) . . ?
C121 N15 C133 112.7(13) . . ?
C125 N15 C133 105.7(10) . . ?
C121 N15 C129 106.0(12) . . ?
C125 N15 C129 110.7(12) . . ?
C133 N15 C129 109.7(11) . . ?
C145 N16 C149 109.7(11) . . ?
C145 N16 C141 112.1(11) . . ?
C149 N16 C141 107.0(10) . . ?
C145 N16 C137 108.8(10) . . ?
C149 N16 C137 110.6(11) . . ?
C141 N16 C137 108.6(11) . . ?
C5 O1 Pt1 125.5(7) . . ?
C7 O2 Pt1 123.4(8) . . ?
C27 O3 Pt2 124.4(8) . . ?
C29 O4 Pt2 122.8(8) . . ?
C49 O5 Pt3 122.8(8) . . ?
C51 O6 Pt3 123.5(7) . . ?
C71 O7 Pt4 125.2(8) . . ?
C73 O8 Pt4 124.8(8) . . ?
N1 C1 C2 107.5(13) . . ?
N1 C1 H1A 126.2 . . ?
C2 C1 H1A 126.2 . . ?
C1 C2 C3 107.7(13) . . ?
C1 C2 H2A 126.2 . . ?
C3 C2 H2A 126.2 . . ?
C4 C3 C2 107.9(13) . . ?
C4 C3 H3 126.1 . . ?
C2 C3 H3 126.1 . . ?
C3 C4 N1 108.1(12) . . ?
C3 C4 C5 128.1(13) . . ?
N1 C4 C5 123.7(11) . . ?
O1 C5 C6 126.4(12) . . ?
O1 C5 C4 113.6(10) . . ?
C6 C5 C4 120.0(12) . . ?
C5 C6 C7 126.1(12) . . ?
C5 C6 H6 116.9 . . ?
C7 C6 H6 116.9 . . ?
O2 C7 C6 126.0(11) . . ?
O2 C7 C8 115.4(11) . . ?
C6 C7 C8 118.6(12) . . ?
N2 C8 C9 109.3(10) . . ?
N2 C8 C7 120.8(11) . . ?
C9 C8 C7 129.9(12) . . ?
C8 C9 C10 106.5(11) . . ?
C8 C9 H9 126.7 . . ?
C10 C9 H9 126.7 . . ?
C11 C10 C9 105.8(11) . . ?
C11 C10 H10A 127.1 . . ?
C9 C10 H10A 127.1 . . ?
N2 C11 C10 109.1(12) . . ?
N2 C11 H11A 125.4 . . ?
C10 C11 H11A 125.4 . . ?
N3 C12 C13 122.7(13) . . ?
N3 C12 H12 118.6 . . ?
C13 C12 H12 118.6 . . ?
C12 C13 C14 116.0(15) . . ?
C12 C13 H13 122.0 . . ?
C14 C13 H13 122.0 . . ?
C15 C14 C13 120.0(16) . . ?
C15 C14 H14 120.0 . . ?
C13 C14 H14 120.0 . . ?
C16 C15 C14 120.5(14) . . ?
C16 C15 H15 119.7 . . ?
C14 C15 H15 119.7 . . ?
C15 C16 N3 119.4(13) . . ?
C15 C16 C17 128.0(13) . . ?
N3 C16 C17 112.6(13) . . ?
C18 C17 C22 118.4(14) . . ?
C18 C17 C16 126.5(14) . . ?
C22 C17 C16 115.0(12) . . ?
C19 C18 F2 117.1(12) . . ?
C19 C18 C17 123.8(15) . . ?
F2 C18 C17 119.0(15) . . ?
C18 C19 C20 117.3(13) . . ?
C18 C19 H19 121.4 . . ?
C20 C19 H19 121.4 . . ?
C19 C20 F1 118.9(12) . . ?
C19 C20 C21 124.3(13) . . ?
F1 C20 C21 116.8(13) . . ?
C22 C21 C20 116.5(12) . . ?
C22 C21 H21 121.8 . . ?
C20 C21 H21 121.8 . . ?
C21 C22 C17 119.6(11) . . ?
C21 C22 Pt1 126.2(10) . . ?
C17 C22 Pt1 114.1(10) . . ?
N4 C23 C24 109.7(13) . . ?
N4 C23 H23 125.1 . . ?
C24 C23 H23 125.1 . . ?
C23 C24 C25 106.3(12) . . ?
C23 C24 H24 126.8 . . ?
C25 C24 H24 126.8 . . ?
C26 C25 C24 107.6(13) . . ?
C26 C25 H25 126.2 . . ?
C24 C25 H25 126.2 . . ?
N4 C26 C25 109.1(12) . . ?
N4 C26 C27 122.7(10) . . ?
C25 C26 C27 128.0(13) . . ?
O3 C27 C28 125.3(12) . . ?
O3 C27 C26 114.0(10) . . ?
C28 C27 C26 120.7(12) . . ?
C29 C28 C27 128.5(12) . . ?
C29 C28 H28 115.7 . . ?
C27 C28 H28 115.7 . . ?
O4 C29 C28 124.7(11) . . ?
O4 C29 C30 114.1(12) . . ?
C28 C29 C30 121.1(12) . . ?
N5 C30 C31 109.1(10) . . ?
N5 C30 C29 121.9(11) . . ?
C31 C30 C29 129.0(12) . . ?
C30 C31 C32 106.5(11) . . ?
C30 C31 H31 126.8 . . ?
C32 C31 H31 126.8 . . ?
C33 C32 C31 105.5(11) . . ?
C33 C32 H32 127.3 . . ?
C31 C32 H32 127.3 . . ?
N5 C33 C32 109.0(12) . . ?
N5 C33 H33 125.5 . . ?
C32 C33 H33 125.5 . . ?
N6 C34 C35 122.3(12) . . ?
N6 C34 H34 118.8 . . ?
C35 C34 H34 118.8 . . ?
C36 C35 C34 116.6(14) . . ?
C36 C35 H35 121.7 . . ?
C34 C35 H35 121.7 . . ?
C37 C36 C35 120.5(15) . . ?
C37 C36 H36 119.7 . . ?
C35 C36 H36 119.7 . . ?
C38 C37 C36 121.1(15) . . ?
C38 C37 H37 119.5 . . ?
C36 C37 H37 119.5 . . ?
C37 C38 N6 119.8(14) . . ?
C37 C38 C39 128.3(14) . . ?
N6 C38 C39 111.8(13) . . ?
C40 C39 C44 118.1(14) . . ?
C40 C39 C38 126.5(15) . . ?
C44 C39 C38 115.3(12) . . ?
C41 C40 F4 117.5(13) . . ?
C41 C40 C39 123.8(16) . . ?
F4 C40 C39 118.7(15) . . ?
C40 C41 C42 117.0(13) . . ?
C40 C41 H41 121.5 . . ?
C42 C41 H41 121.5 . . ?
C41 C42 F3 118.3(12) . . ?
C41 C42 C43 124.3(14) . . ?
F3 C42 C43 117.4(14) . . ?
C44 C43 C42 116.3(13) . . ?
C44 C43 H43 121.9 . . ?
C42 C43 H43 121.9 . . ?
C43 C44 C39 120.5(11) . . ?
C43 C44 Pt2 125.8(10) . . ?
C39 C44 Pt2 113.7(10) . . ?
C46 C45 N7 107.9(12) . . ?
C46 C45 H45 126.1 . . ?
N7 C45 H45 126.1 . . ?
C45 C46 C47 107.2(12) . . ?
C45 C46 H46 126.4 . . ?
C47 C46 H46 126.4 . . ?
C48 C47 C46 108.2(12) . . ?
C48 C47 H47 125.9 . . ?
C46 C47 H47 125.9 . . ?
N7 C48 C47 106.4(12) . . ?
N7 C48 C49 123.2(11) . . ?
C47 C48 C49 130.2(12) . . ?
O5 C49 C50 127.4(13) . . ?
O5 C49 C48 111.9(10) . . ?
C50 C49 C48 120.7(12) . . ?
C49 C50 C51 126.3(12) . . ?
C49 C50 H50 116.9 . . ?
C51 C50 H50 116.9 . . ?
O6 C51 C50 126.6(10) . . ?
O6 C51 C52 116.6(11) . . ?
C50 C51 C52 116.9(11) . . ?
N8 C52 C53 108.0(10) . . ?
N8 C52 C51 120.1(11) . . ?
C53 C52 C51 131.8(12) . . ?
C52 C53 C54 106.4(12) . . ?
C52 C53 H53 126.8 . . ?
C54 C53 H53 126.8 . . ?
C55 C54 C53 109.1(13) . . ?
C55 C54 H54 125.5 . . ?
C53 C54 H54 125.5 . . ?
C54 C55 N8 107.3(11) . . ?
C54 C55 H55 126.4 . . ?
N8 C55 H55 126.4 . . ?
N9 C56 C57 124.4(13) . . ?
N9 C56 H56 117.8 . . ?
C57 C56 H56 117.8 . . ?
C58 C57 C56 118.4(13) . . ?
C58 C57 H57 120.8 . . ?
C56 C57 H57 120.8 . . ?
C57 C58 C59 119.2(15) . . ?
C57 C58 H58 120.4 . . ?
C59 C58 H58 120.4 . . ?
C58 C59 C60 119.4(14) . . ?
C58 C59 H59 120.3 . . ?
C60 C59 H59 120.3 . . ?
N9 C60 C59 120.2(13) . . ?
N9 C60 C61 112.3(12) . . ?
C59 C60 C61 127.4(12) . . ?
C62 C61 C60 127.3(14) . . ?
C62 C61 C66 116.8(13) . . ?
C60 C61 C66 115.9(11) . . ?
F6 C62 C61 119.5(14) . . ?
F6 C62 C63 115.9(12) . . ?
C61 C62 C63 124.6(15) . . ?
C64 C63 C62 115.2(12) . . ?
C64 C63 H63 122.4 . . ?
C62 C63 H63 122.4 . . ?
C63 C64 C65 126.6(13) . . ?
C63 C64 F5 115.7(11) . . ?
C65 C64 F5 117.6(13) . . ?
C64 C65 C66 116.4(14) . . ?
C64 C65 H65 121.8 . . ?
C66 C65 H65 121.8 . . ?
C65 C66 C61 120.4(12) . . ?
C65 C66 Pt3 127.7(11) . . ?
C61 C66 Pt3 111.9(9) . . ?
C68 C67 N10 107.9(13) . . ?
C68 C67 H67 126.0 . . ?
N10 C67 H67 126.0 . . ?
C67 C68 C69 108.5(14) . . ?
C67 C68 H68 125.8 . . ?
C69 C68 H68 125.8 . . ?
C70 C69 C68 107.1(14) . . ?
C70 C69 H69 126.4 . . ?
C68 C69 H69 126.4 . . ?
N10 C70 C69 106.8(12) . . ?
N10 C70 C71 125.3(11) . . ?
C69 C70 C71 127.9(13) . . ?
O7 C71 C72 126.6(12) . . ?
O7 C71 C70 113.4(11) . . ?
C72 C71 C70 120.0(12) . . ?
C71 C72 C73 125.4(12) . . ?
C71 C72 H72 117.3 . . ?
C73 C72 H72 117.3 . . ?
O8 C73 C72 125.9(10) . . ?
O8 C73 C74 116.3(10) . . ?
C72 C73 C74 117.7(11) . . ?
N11 C74 C75 106.9(10) . . ?
N11 C74 C73 120.8(11) . . ?
C75 C74 C73 132.3(12) . . ?
C74 C75 C76 107.2(12) . . ?
C74 C75 H75 126.4 . . ?
C76 C75 H75 126.4 . . ?
C77 C76 C75 108.7(12) . . ?
C77 C76 H76 125.7 . . ?
C75 C76 H76 125.7 . . ?
N11 C77 C76 106.8(11) . . ?
N11 C77 H77 126.6 . . ?
C76 C77 H77 126.6 . . ?
N12 C78 C79 120.9(13) . . ?
N12 C78 H78 119.6 . . ?
C79 C78 H78 119.6 . . ?
C78 C79 C80 119.3(13) . . ?
C78 C79 H79 120.3 . . ?
C80 C79 H79 120.3 . . ?
C81 C80 C79 118.6(14) . . ?
C81 C80 H80 120.7 . . ?
C79 C80 H80 120.7 . . ?
C82 C81 C80 121.4(15) . . ?
C82 C81 H81 119.3 . . ?
C80 C81 H81 119.3 . . ?
C81 C82 N12 118.6(14) . . ?
C81 C82 C83 128.2(14) . . ?
N12 C82 C83 113.2(13) . . ?
C84 C83 C88 118.3(14) . . ?
C84 C83 C82 126.6(14) . . ?
C88 C83 C82 115.1(12) . . ?
F8 C84 C85 117.3(14) . . ?
F8 C84 C83 119.3(14) . . ?
C85 C84 C83 123.3(16) . . ?
C86 C85 C84 115.9(14) . . ?
C86 C85 H85 122.0 . . ?
C84 C85 H85 122.0 . . ?
C85 C86 C87 123.2(14) . . ?
C85 C86 F7 116.5(14) . . ?
C87 C86 F7 120.3(14) . . ?
C86 C87 C88 120.7(13) . . ?
C86 C87 H87 119.6 . . ?
C88 C87 H87 119.6 . . ?
C87 C88 C83 118.3(12) . . ?
C87 C88 Pt4 127.5(12) . . ?
C83 C88 Pt4 114.2(10) . . ?
C90 C89 N13 116.3(10) . . ?
C90 C89 H89A 108.2 . . ?
N13 C89 H89A 108.2 . . ?
C90 C89 H89B 108.2 . . ?
N13 C89 H89B 108.2 . . ?
H89A C89 H89B 107.4 . . ?
C91 C90 C89 110.8(11) . . ?
C91 C90 H90A 109.5 . . ?
C89 C90 H90A 109.5 . . ?
C91 C90 H90B 109.5 . . ?
C89 C90 H90B 109.5 . . ?
H90A C90 H90B 108.1 . . ?
C90 C91 C92 109.9(13) . . ?
C90 C91 H91A 109.7 . . ?
C92 C91 H91A 109.7 . . ?
C90 C91 H91B 109.7 . . ?
C92 C91 H91B 109.7 . . ?
H91A C91 H91B 108.2 . . ?
C91 C92 H92A 109.5 . . ?
C91 C92 H92B 109.5 . . ?
H92A C92 H92B 109.5 . . ?
C91 C92 H92C 109.5 . . ?
H92A C92 H92C 109.5 . . ?
H92B C92 H92C 109.5 . . ?
N13 C93 C94 115.3(9) . . ?
N13 C93 H93A 108.4 . . ?
C94 C93 H93A 108.4 . . ?
N13 C93 H93B 108.4 . . ?
C94 C93 H93B 108.4 . . ?
H93A C93 H93B 107.5 . . ?
C93 C94 C95 108.2(10) . . ?
C93 C94 H94A 110.1 . . ?
C95 C94 H94A 110.1 . . ?
C93 C94 H94B 110.1 . . ?
C95 C94 H94B 110.1 . . ?
H94A C94 H94B 108.4 . . ?
C96 C95 C94 110.2(12) . . ?
C96 C95 H95A 109.6 . . ?
C94 C95 H95A 109.6 . . ?
C96 C95 H95B 109.6 . . ?
C94 C95 H95B 109.6 . . ?
H95A C95 H95B 108.1 . . ?
C95 C96 H96A 109.5 . . ?
C95 C96 H96B 109.5 . . ?
H96A C96 H96B 109.5 . . ?
C95 C96 H96C 109.5 . . ?
H96A C96 H96C 109.5 . . ?
H96B C96 H96C 109.5 . . ?
N13 C97 C98 116.1(10) . . ?
N13 C97 H97A 108.3 . . ?
C98 C97 H97A 108.3 . . ?
N13 C97 H97B 108.3 . . ?
C98 C97 H97B 108.3 . . ?
H97A C97 H97B 107.4 . . ?
C97 C98 C99 109.4(11) . . ?
C97 C98 H98A 109.8 . . ?
C99 C98 H98A 109.8 . . ?
C97 C98 H98B 109.8 . . ?
C99 C98 H98B 109.8 . . ?
H98A C98 H98B 108.2 . . ?
C98 C99 C100 112.9(11) . . ?
C98 C99 H99A 109.0 . . ?
C100 C99 H99A 109.0 . . ?
C98 C99 H99B 109.0 . . ?
C100 C99 H99B 109.0 . . ?
H99A C99 H99B 107.8 . . ?
C99 C100 H10B 109.5 . . ?
C99 C100 H10C 109.5 . . ?
H10B C100 H10C 109.5 . . ?
C99 C100 H10D 109.5 . . ?
H10B C100 H10D 109.5 . . ?
H10C C100 H10D 109.5 . . ?
C102 C101 N13 116.2(10) . . ?
C102 C101 H10E 108.2 . . ?
N13 C101 H10E 108.2 . . ?
C102 C101 H10F 108.2 . . ?
N13 C101 H10F 108.2 . . ?
H10E C101 H10F 107.4 . . ?
C101 C102 C103 110.6(11) . . ?
C101 C102 H10G 109.5 . . ?
C103 C102 H10G 109.5 . . ?
C101 C102 H10H 109.5 . . ?
C103 C102 H10H 109.5 . . ?
H10G C102 H10H 108.1 . . ?
C104 C103 C102 114.0(14) . . ?
C104 C103 H10I 108.7 . . ?
C102 C103 H10I 108.7 . . ?
C104 C103 H10J 108.7 . . ?
C102 C103 H10J 108.7 . . ?
H10I C103 H10J 107.6 . . ?
C103 C104 H10K 109.5 . . ?
C103 C104 H10L 109.5 . . ?
H10K C104 H10L 109.5 . . ?
C103 C104 H10M 109.5 . . ?
H10K C104 H10M 109.5 . . ?
H10L C104 H10M 109.5 . . ?
N14 C105 C106 115.3(9) . . ?
N14 C105 H10N 108.4 . . ?
C106 C105 H10N 108.4 . . ?
N14 C105 H10O 108.4 . . ?
C106 C105 H10O 108.4 . . ?
H10N C105 H10O 107.5 . . ?
C105 C106 C107 108.9(10) . . ?
C105 C106 H10P 109.9 . . ?
C107 C106 H10P 109.9 . . ?
C105 C106 H10Q 109.9 . . ?
C107 C106 H10Q 109.9 . . ?
H10P C106 H10Q 108.3 . . ?
C108 C107 C106 112.2(11) . . ?
C108 C107 H10R 109.2 . . ?
C106 C107 H10R 109.2 . . ?
C108 C107 H10S 109.2 . . ?
C106 C107 H10S 109.2 . . ?
H10R C107 H10S 107.9 . . ?
C107 C108 H10T 109.5 . . ?
C107 C108 H10U 109.5 . . ?
H10T C108 H10U 109.5 . . ?
C107 C108 H10V 109.5 . . ?
H10T C108 H10V 109.5 . . ?
H10U C108 H10V 109.5 . . ?
N14 C109 C110 114.7(10) . . ?
N14 C109 H10W 108.6 . . ?
C110 C109 H10W 108.6 . . ?
N14 C109 H10X 108.6 . . ?
C110 C109 H10X 108.6 . . ?
H10W C109 H10X 107.6 . . ?
C109 C110 C111 110.7(11) . . ?
C109 C110 H11B 109.5 . . ?
C111 C110 H11B 109.5 . . ?
C109 C110 H11C 109.5 . . ?
C111 C110 H11C 109.5 . . ?
H11B C110 H11C 108.1 . . ?
C112 C111 C110 113.6(14) . . ?
C112 C111 H11D 108.8 . . ?
C110 C111 H11D 108.8 . . ?
C112 C111 H11E 108.8 . . ?
C110 C111 H11E 108.8 . . ?
H11D C111 H11E 107.7 . . ?
C111 C112 H11F 109.5 . . ?
C111 C112 H11G 109.5 . . ?
H11F C112 H11G 109.5 . . ?
C111 C112 H11H 109.5 . . ?
H11F C112 H11H 109.5 . . ?
H11G C112 H11H 109.5 . . ?
N14 C113 C114 115.0(9) . . ?
N14 C113 H11I 108.5 . . ?
C114 C113 H11I 108.5 . . ?
N14 C113 H11J 108.5 . . ?
C114 C113 H11J 108.5 . . ?
H11I C113 H11J 107.5 . . ?
C115 C114 C113 113.1(11) . . ?
C115 C114 H11K 109.0 . . ?
C113 C114 H11K 109.0 . . ?
C115 C114 H11L 109.0 . . ?
C113 C114 H11L 109.0 . . ?
H11K C114 H11L 107.8 . . ?
C114 C115 C116 112.3(13) . . ?
C114 C115 H11M 109.1 . . ?
C116 C115 H11M 109.1 . . ?
C114 C115 H11N 109.1 . . ?
C116 C115 H11N 109.1 . . ?
H11M C115 H11N 107.9 . . ?
C115 C116 H11O 109.5 . . ?
C115 C116 H11P 109.5 . . ?
H11O C116 H11P 109.5 . . ?
C115 C116 H11Q 109.5 . . ?
H11O C116 H11Q 109.5 . . ?
H11P C116 H11Q 109.5 . . ?
N14 C117 C118 116.1(10) . . ?
N14 C117 H11R 108.3 . . ?
C118 C117 H11R 108.3 . . ?
N14 C117 H11S 108.3 . . ?
C118 C117 H11S 108.3 . . ?
H11R C117 H11S 107.4 . . ?
C119 C118 C117 109.2(10) . . ?
C119 C118 H11T 109.8 . . ?
C117 C118 H11T 109.8 . . ?
C119 C118 H11U 109.8 . . ?
C117 C118 H11U 109.8 . . ?
H11T C118 H11U 108.3 . . ?
C118 C119 C120 112.0(10) . . ?
C118 C119 H11V 109.2 . . ?
C120 C119 H11V 109.2 . . ?
C118 C119 H11W 109.2 . . ?
C120 C119 H11W 109.2 . . ?
H11V C119 H11W 107.9 . . ?
C119 C120 H12A 109.5 . . ?
C119 C120 H12B 109.5 . . ?
H12A C120 H12B 109.5 . . ?
C119 C120 H12C 109.5 . . ?
H12A C120 H12C 109.5 . . ?
H12B C120 H12C 109.5 . . ?
C122 C121 N15 122.1(15) . . ?
C122 C121 H12D 106.8 . . ?
N15 C121 H12D 106.8 . . ?
C122 C121 H12E 106.8 . . ?
N15 C121 H12E 106.8 . . ?
H12D C121 H12E 106.6 . . ?
C123 C122 C121 113(2) . . ?
C123 C122 H12F 109.0 . . ?
C121 C122 H12F 109.0 . . ?
C123 C122 H12G 109.0 . . ?
C121 C122 H12G 109.0 . . ?
H12F C122 H12G 107.8 . . ?
C122 C123 C124 111.0(19) . . ?
C122 C123 H12H 109.4 . . ?
C124 C123 H12H 109.4 . . ?
C122 C123 H12I 109.4 . . ?
C124 C123 H12I 109.4 . . ?
H12H C123 H12I 108.0 . . ?
C123 C124 H12J 109.5 . . ?
C123 C124 H12K 109.5 . . ?
H12J C124 H12K 109.5 . . ?
C123 C124 H12L 109.5 . . ?
H12J C124 H12L 109.5 . . ?
H12K C124 H12L 109.5 . . ?
N15 C125 C126 114.8(11) . . ?
N15 C125 H12M 108.6 . . ?
C126 C125 H12M 108.6 . . ?
N15 C125 H12N 108.6 . . ?
C126 C125 H12N 108.6 . . ?
H12M C125 H12N 107.5 . . ?
C127 C126 C125 111.0(11) . . ?
C127 C126 H12O 109.4 . . ?
C125 C126 H12O 109.4 . . ?
C127 C126 H12P 109.4 . . ?
C125 C126 H12P 109.4 . . ?
H12O C126 H12P 108.0 . . ?
C128 C127 C126 113.6(15) . . ?
C128 C127 H12Q 108.9 . . ?
C126 C127 H12Q 108.9 . . ?
C128 C127 H12R 108.9 . . ?
C126 C127 H12R 108.9 . . ?
H12Q C127 H12R 107.7 . . ?
C127 C128 H12S 109.5 . . ?
C127 C128 H12T 109.5 . . ?
H12S C128 H12T 109.5 . . ?
C127 C128 H12U 109.5 . . ?
H12S C128 H12U 109.5 . . ?
H12T C128 H12U 109.5 . . ?
C130 C129 N15 116.0(10) . . ?
C130 C129 H12V 108.3 . . ?
N15 C129 H12V 108.3 . . ?
C130 C129 H12W 108.3 . . ?
N15 C129 H12W 108.3 . . ?
H12V C129 H12W 107.4 . . ?
C129 C130 C131 107.7(12) . . ?
C129 C130 H13A 110.2 . . ?
C131 C130 H13A 110.2 . . ?
C129 C130 H13B 110.2 . . ?
C131 C130 H13B 110.2 . . ?
H13A C130 H13B 108.5 . . ?
C132 C131 C130 112.7(13) . . ?
C132 C131 H13C 109.0 . . ?
C130 C131 H13C 109.0 . . ?
C132 C131 H13D 109.0 . . ?
C130 C131 H13D 109.0 . . ?
H13C C131 H13D 107.8 . . ?
C131 C132 H13E 109.5 . . ?
C131 C132 H13F 109.5 . . ?
H13E C132 H13F 109.5 . . ?
C131 C132 H13G 109.5 . . ?
H13E C132 H13G 109.5 . . ?
H13F C132 H13G 109.5 . . ?
C134 C133 N15 116.9(11) . . ?
C134 C133 H13H 108.1 . . ?
N15 C133 H13H 108.1 . . ?
C134 C133 H13I 108.1 . . ?
N15 C133 H13I 108.1 . . ?
H13H C133 H13I 107.3 . . ?
C133 C134 C135 109.3(11) . . ?
C133 C134 H13J 109.8 . . ?
C135 C134 H13J 109.8 . . ?
C133 C134 H13K 109.8 . . ?
C135 C134 H13K 109.8 . . ?
H13J C134 H13K 108.3 . . ?
C134 C135 C136 112.8(11) . . ?
C134 C135 H13L 109.0 . . ?
C136 C135 H13L 109.0 . . ?
C134 C135 H13M 109.0 . . ?
C136 C135 H13M 109.0 . . ?
H13L C135 H13M 107.8 . . ?
C135 C136 H13N 109.5 . . ?
C135 C136 H13O 109.5 . . ?
H13N C136 H13O 109.5 . . ?
C135 C136 H13P 109.5 . . ?
H13N C136 H13P 109.5 . . ?
H13O C136 H13P 109.5 . . ?
C138 C137 N16 115.4(11) . . ?
C138 C137 H13Q 108.4 . . ?
N16 C137 H13Q 108.4 . . ?
C138 C137 H13R 108.4 . . ?
N16 C137 H13R 108.4 . . ?
H13Q C137 H13R 107.5 . . ?
C137 C138 C139 113.0(12) . . ?
C137 C138 H13S 109.0 . . ?
C139 C138 H13S 109.0 . . ?
C137 C138 H13T 109.0 . . ?
C139 C138 H13T 109.0 . . ?
H13S C138 H13T 107.8 . . ?
C138 C139 C140 108.0(12) . . ?
C138 C139 H13U 110.1 . . ?
C140 C139 H13U 110.1 . . ?
C138 C139 H13V 110.1 . . ?
C140 C139 H13V 110.1 . . ?
H13U C139 H13V 108.4 . . ?
C139 C140 H14A 109.5 . . ?
C139 C140 H14B 109.5 . . ?
H14A C140 H14B 109.5 . . ?
C139 C140 H14C 109.5 . . ?
H14A C140 H14C 109.5 . . ?
H14B C140 H14C 109.5 . . ?
N16 C141 C142 115.5(10) . . ?
N16 C141 H14D 108.4 . . ?
C142 C141 H14D 108.4 . . ?
N16 C141 H14E 108.4 . . ?
C142 C141 H14E 108.4 . . ?
H14D C141 H14E 107.5 . . ?
C141 C142 C143 108.9(10) . . ?
C141 C142 H14F 109.9 . . ?
C143 C142 H14F 109.9 . . ?
C141 C142 H14G 109.9 . . ?
C143 C142 H14G 109.9 . . ?
H14F C142 H14G 108.3 . . ?
C144 C143 C142 110.5(11) . . ?
C144 C143 H14H 109.5 . . ?
C142 C143 H14H 109.5 . . ?
C144 C143 H14I 109.5 . . ?
C142 C143 H14I 109.5 . . ?
H14H C143 H14I 108.1 . . ?
C143 C144 H14J 109.5 . . ?
C143 C144 H14K 109.5 . . ?
H14J C144 H14K 109.5 . . ?
C143 C144 H14L 109.5 . . ?
H14J C144 H14L 109.5 . . ?
H14K C144 H14L 109.5 . . ?
C146 C145 N16 115.3(11) . . ?
C146 C145 H14M 108.5 . . ?
N16 C145 H14M 108.5 . . ?
C146 C145 H14N 108.5 . . ?
N16 C145 H14N 108.5 . . ?
H14M C145 H14N 107.5 . . ?
C145 C146 C147 110.1(12) . . ?
C145 C146 H14O 109.6 . . ?
C147 C146 H14O 109.6 . . ?
C145 C146 H14P 109.6 . . ?
C147 C146 H14P 109.6 . . ?
H14O C146 H14P 108.2 . . ?
C146 C147 C148 113.2(13) . . ?
C146 C147 H14Q 108.9 . . ?
C148 C147 H14Q 108.9 . . ?
C146 C147 H14R 108.9 . . ?
C148 C147 H14R 108.9 . . ?
H14Q C147 H14R 107.8 . . ?
C147 C148 H14S 109.5 . . ?
C147 C148 H14T 109.5 . . ?
H14S C148 H14T 109.5 . . ?
C147 C148 H14U 109.5 . . ?
H14S C148 H14U 109.5 . . ?
H14T C148 H14U 109.5 . . ?
C150 C149 N16 116.6(11) . . ?
C150 C149 H14V 108.1 . . ?
N16 C149 H14V 108.1 . . ?
C150 C149 H14W 108.1 . . ?
N16 C149 H14W 108.1 . . ?
H14V C149 H14W 107.3 . . ?
C149 C150 C151 111.0(12) . . ?
C149 C150 H15A 109.4 . . ?
C151 C150 H15A 109.4 . . ?
C149 C150 H15B 109.4 . . ?
C151 C150 H15B 109.4 . . ?
H15A C150 H15B 108.0 . . ?
C152 C151 C150 112.5(16) . . ?
C152 C151 H15C 109.1 . . ?
C150 C151 H15C 109.1 . . ?
C152 C151 H15D 109.1 . . ?
C150 C151 H15D 109.1 . . ?
H15C C151 H15D 107.8 . . ?
C151 C152 H15E 109.5 . . ?
C151 C152 H15F 109.5 . . ?
H15E C152 H15F 109.5 . . ?
C151 C152 H15G 109.5 . . ?
H15E C152 H15G 109.5 . . ?
H15F C152 H15G 109.5 . . ?
C154 C153 Cl5 107.7(11) . . ?
C154 C153 H15H 110.2 . . ?
Cl5 C153 H15H 110.2 . . ?
C154 C153 H15I 110.2 . . ?
Cl5 C153 H15I 110.2 . . ?
H15H C153 H15I 108.5 . . ?
C153 C154 Cl6 110.3(11) . . ?
C153 C154 H15J 109.6 . . ?
Cl6 C154 H15J 109.6 . . ?
C153 C154 H15K 109.6 . . ?
Cl6 C154 H15K 109.6 . . ?
H15J C154 H15K 108.1 . . ?
Cl7 C155 C156 113.9(15) . . ?
Cl7 C155 H15L 108.8 . . ?
C156 C155 H15L 108.8 . . ?
Cl7 C155 H15M 108.8 . . ?
C156 C155 H15M 108.8 . . ?
H15L C155 H15M 107.7 . . ?
Cl8 C156 C155 105.1(14) . . ?
Cl8 C156 H15N 110.7 . . ?
C155 C156 H15N 110.7 . . ?
Cl8 C156 H15O 110.7 . . ?
C155 C156 H15O 110.7 . . ?
H15N C156 H15O 108.8 . . ?
C158 C157 Cl9 106.5(12) . . ?
C158 C157 H15P 110.4 . . ?
Cl9 C157 H15P 110.4 . . ?
C158 C157 H15Q 110.4 . . ?
Cl9 C157 H15Q 110.4 . . ?
H15P C157 H15Q 108.6 . . ?
C157 C158 Cl10 109.6(12) . . ?
C157 C158 H15R 109.8 . . ?
Cl10 C158 H15R 109.8 . . ?
C157 C158 H15S 109.8 . . ?
Cl10 C158 H15S 109.8 . . ?
H15R C158 H15S 108.2 . . ?
C160 C159 Cl11 111.9(11) . . ?
C160 C159 H15T 109.2 . . ?
Cl11 C159 H15T 109.2 . . ?
C160 C159 H15U 109.2 . . ?
Cl11 C159 H15U 109.2 . . ?
H15T C159 H15U 107.9 . . ?
C159 C160 Cl12 111.2(11) . . ?
C159 C160 H16A 109.4 . . ?
Cl12 C160 H16A 109.4 . . ?
C159 C160 H16B 109.4 . . ?
Cl12 C160 H16B 109.4 . . ?
H16A C160 H16B 108.0 . . ?

loop_
_geom_torsion_atom_site_label_1
_geom_torsion_atom_site_label_2
_geom_torsion_atom_site_label_3
_geom_torsion_atom_site_label_4
_geom_torsion
_geom_torsion_site_symmetry_1
_geom_torsion_site_symmetry_2
_geom_torsion_site_symmetry_3
_geom_torsion_site_symmetry_4
_geom_torsion_publ_flag
C4 N1 C1 C2 -0.8(14) . . . . ?
N1 C1 C2 C3 -0.6(16) . . . . ?
C1 C2 C3 C4 1.8(18) . . . . ?
C2 C3 C4 N1 -2.2(16) . . . . ?
C2 C3 C4 C5 -178.0(13) . . . . ?
C1 N1 C4 C3 1.9(14) . . . . ?
C1 N1 C4 C5 177.9(11) . . . . ?
Pt1 O1 C5 C6 -9.7(17) . . . . ?
Pt1 O1 C5 C4 172.3(8) . . . . ?
C3 C4 C5 O1 -6.0(19) . . . . ?
N1 C4 C5 O1 178.8(11) . . . . ?
C3 C4 C5 C6 175.8(13) . . . . ?
N1 C4 C5 C6 0.7(18) . . . . ?
O1 C5 C6 C7 2.8(19) . . . . ?
C4 C5 C6 C7 -179.3(11) . . . . ?
Pt1 O2 C7 C6 -1.1(15) . . . . ?
Pt1 O2 C7 C8 179.5(7) . . . . ?
C5 C6 C7 O2 3.1(18) . . . . ?
C5 C6 C7 C8 -177.5(11) . . . . ?
C11 N2 C8 C9 2.2(14) . . . . ?
C11 N2 C8 C7 179.9(11) . . . . ?
O2 C7 C8 N2 5.5(16) . . . . ?
C6 C7 C8 N2 -174.0(10) . . . . ?
O2 C7 C8 C9 -177.4(12) . . . . ?
C6 C7 C8 C9 3.1(19) . . . . ?
N2 C8 C9 C10 -1.5(14) . . . . ?
C7 C8 C9 C10 -178.9(12) . . . . ?
C8 C9 C10 C11 0.3(14) . . . . ?
C8 N2 C11 C10 -2.0(14) . . . . ?
C9 C10 C11 N2 1.0(15) . . . . ?
C16 N3 C12 C13 -1.0(19) . . . . ?
Pt1 N3 C12 C13 -177.7(10) . . . . ?
N3 C12 C13 C14 1(2) . . . . ?
C12 C13 C14 C15 -2(2) . . . . ?
C13 C14 C15 C16 4(2) . . . . ?
C14 C15 C16 N3 -4(2) . . . . ?
C14 C15 C16 C17 177.2(14) . . . . ?
C12 N3 C16 C15 2.9(18) . . . . ?
Pt1 N3 C16 C15 179.9(10) . . . . ?
C12 N3 C16 C17 -178.5(11) . . . . ?
Pt1 N3 C16 C17 -1.6(14) . . . . ?
C15 C16 C17 C18 1(2) . . . . ?
N3 C16 C17 C18 -177.5(13) . . . . ?
C15 C16 C17 C22 -176.9(13) . . . . ?
N3 C16 C17 C22 4.7(17) . . . . ?
C22 C17 C18 C19 1(2) . . . . ?
C16 C17 C18 C19 -176.8(14) . . . . ?
C22 C17 C18 F2 -179.6(13) . . . . ?
C16 C17 C18 F2 3(2) . . . . ?
F2 C18 C19 C20 178.8(13) . . . . ?
C17 C18 C19 C20 -2(2) . . . . ?
C18 C19 C20 F1 -178.2(13) . . . . ?
C18 C19 C20 C21 3(2) . . . . ?
C19 C20 C21 C22 -3(2) . . . . ?
F1 C20 C21 C22 177.8(12) . . . . ?
C20 C21 C22 C17 2.3(19) . . . . ?
C20 C21 C22 Pt1 -174.9(10) . . . . ?
C18 C17 C22 C21 -1(2) . . . . ?
C16 C17 C22 C21 176.8(12) . . . . ?
C18 C17 C22 Pt1 176.3(11) . . . . ?
C16 C17 C22 Pt1 -5.7(16) . . . . ?
C26 N4 C23 C24 -0.6(14) . . . . ?
N4 C23 C24 C25 0.1(16) . . . . ?
C23 C24 C25 C26 0.5(17) . . . . ?
C23 N4 C26 C25 0.9(14) . . . . ?
C23 N4 C26 C27 175.8(11) . . . . ?
C24 C25 C26 N4 -0.9(16) . . . . ?
C24 C25 C26 C27 -175.4(13) . . . . ?
Pt2 O3 C27 C28 -13.8(17) . . . . ?
Pt2 O3 C27 C26 165.6(8) . . . . ?
N4 C26 C27 O3 -177.5(11) . . . . ?
C25 C26 C27 O3 -4(2) . . . . ?
N4 C26 C27 C28 1.9(19) . . . . ?
C25 C26 C27 C28 175.8(12) . . . . ?
O3 C27 C28 C29 1(2) . . . . ?
C26 C27 C28 C29 -178.5(12) . . . . ?
Pt2 O4 C29 C28 1.4(17) . . . . ?
Pt2 O4 C29 C30 178.6(7) . . . . ?
C27 C28 C29 O4 6(2) . . . . ?
C27 C28 C29 C30 -171.2(11) . . . . ?
C33 N5 C30 C31 3.3(14) . . . . ?
C33 N5 C30 C29 -178.8(11) . . . . ?
O4 C29 C30 N5 7.5(16) . . . . ?
C28 C29 C30 N5 -175.1(11) . . . . ?
O4 C29 C30 C31 -175.1(11) . . . . ?
C28 C29 C30 C31 2.3(19) . . . . ?
N5 C30 C31 C32 -2.4(14) . . . . ?
C29 C30 C31 C32 180.0(12) . . . . ?
C30 C31 C32 C33 0.6(14) . . . . ?
C30 N5 C33 C32 -2.9(15) . . . . ?
C31 C32 C33 N5 1.4(15) . . . . ?
C38 N6 C34 C35 1.4(19) . . . . ?
Pt2 N6 C34 C35 -175.8(10) . . . . ?
N6 C34 C35 C36 0(2) . . . . ?
C34 C35 C36 C37 -3(2) . . . . ?
C35 C36 C37 C38 6(2) . . . . ?
C36 C37 C38 N6 -5(2) . . . . ?
C36 C37 C38 C39 178.0(15) . . . . ?
C34 N6 C38 C37 1.4(19) . . . . ?
Pt2 N6 C38 C37 178.8(11) . . . . ?
C34 N6 C38 C39 178.7(11) . . . . ?
Pt2 N6 C38 C39 -3.9(14) . . . . ?
C37 C38 C39 C40 -3(3) . . . . ?
N6 C38 C39 C40 -179.8(15) . . . . ?
C37 C38 C39 C44 -179.1(14) . . . . ?
N6 C38 C39 C44 3.9(17) . . . . ?
C44 C39 C40 C41 -3(3) . . . . ?
C38 C39 C40 C41 -179.2(16) . . . . ?
C44 C39 C40 F4 179.2(14) . . . . ?
C38 C39 C40 F4 3(3) . . . . ?
F4 C40 C41 C42 179.0(15) . . . . ?
C39 C40 C41 C42 1(3) . . . . ?
C40 C41 C42 F3 -178.4(15) . . . . ?
C40 C41 C42 C43 1(3) . . . . ?
C41 C42 C43 C44 -1(2) . . . . ?
F3 C42 C43 C44 178.5(11) . . . . ?
C42 C43 C44 C39 -1.2(18) . . . . ?
C42 C43 C44 Pt2 -179.2(10) . . . . ?
C40 C39 C44 C43 3(2) . . . . ?
C38 C39 C44 C43 179.6(12) . . . . ?
C40 C39 C44 Pt2 -178.8(12) . . . . ?
C38 C39 C44 Pt2 -2.2(15) . . . . ?
C48 N7 C45 C46 0.1(14) . . . . ?
N7 C45 C46 C47 -1.1(15) . . . . ?
C45 C46 C47 C48 1.7(15) . . . . ?
C45 N7 C48 C47 0.9(14) . . . . ?
C45 N7 C48 C49 -176.1(11) . . . . ?
C46 C47 C48 N7 -1.6(15) . . . . ?
C46 C47 C48 C49 175.1(13) . . . . ?
Pt3 O5 C49 C50 13.5(17) . . . . ?
Pt3 O5 C49 C48 -166.1(8) . . . . ?
N7 C48 C49 O5 177.3(11) . . . . ?
C47 C48 C49 O5 1.1(19) . . . . ?
N7 C48 C49 C50 -2.4(19) . . . . ?
C47 C48 C49 C50 -178.6(12) . . . . ?
O5 C49 C50 C51 -2(2) . . . . ?
C48 C49 C50 C51 178.0(11) . . . . ?
Pt3 O6 C51 C50 1.8(17) . . . . ?
Pt3 O6 C51 C52 -177.7(7) . . . . ?
C49 C50 C51 O6 -7(2) . . . . ?
C49 C50 C51 C52 172.2(11) . . . . ?
C55 N8 C52 C53 1.2(14) . . . . ?
C55 N8 C52 C51 179.8(11) . . . . ?
O6 C51 C52 N8 -5.2(16) . . . . ?
C50 C51 C52 N8 175.3(10) . . . . ?
O6 C51 C52 C53 173.1(13) . . . . ?
C50 C51 C52 C53 -6(2) . . . . ?
N8 C52 C53 C54 -0.6(15) . . . . ?
[truncated: 255,015 more chars]
